# Supplementary material for: BRD4-mediated transcriptional activation of PDLIM4 enhances p21 stability and chemosensitivity in lung adenocarcinoma independent of p53
Source: BMC Biol. 2026 Jan 17;24:37. doi: 10.1186/s12915-026-02511-z (PMC12896191; doi:10.1186/s12915-026-02511-z)
Supplement: Supplementary file 2 — Additional file 2: Table S3. Potential target genes. [file 12915_2026_2511_MOESM2_ESM.xls]

gene_id	BRD4_readcount	NC_readcount	log2FoldChange	pvalue	padj	symbol	description
ENSG00000134324	4527.13	17206.34	-1.9254	0	0	LPIN1	lipin 1 [Source:HGNC Symbol;Acc:HGNC:13345]
ENSG00000052802	837.83	4943.13	-2.5587	0	0	MSMO1	methylsterol monooxygenase 1 [Source:HGNC Symbol;Acc:HGNC:10545]
ENSG00000112972	1153.26	8191.31	-2.827	0	0	HMGCS1	3-hydroxy-3-methylglutaryl-CoA synthase 1 [Source:HGNC Symbol;Acc:HGNC:5007]
ENSG00000104549	2870.69	11825.65	-2.0424	0	0	SQLE	squalene epoxidase [Source:HGNC Symbol;Acc:HGNC:11279]
ENSG00000099194	14237.73	50473.51	-1.8258	0	0	SCD	stearoyl-CoA desaturase [Source:HGNC Symbol;Acc:HGNC:10571]
ENSG00000131069	2131.47	10710.82	-2.3306	0	0	ACSS2	acyl-CoA synthetase short chain family member 2 [Source:HGNC Symbol;Acc:HGNC:15814]
ENSG00000186480	1361.52	5616.47	-2.0466	5.3153e-290	2.2058e-286	INSIG1	insulin induced gene 1 [Source:HGNC Symbol;Acc:HGNC:6083]
ENSG00000172893	3348.47	11310.46	-1.7563	2.2874e-263	8.3057e-260	DHCR7	7-dehydrocholesterol reductase [Source:HGNC Symbol;Acc:HGNC:2860]
ENSG00000113161	2217.41	6936.99	-1.6445	3.6482e-244	1.1775e-240	HMGCR	3-hydroxy-3-methylglutaryl-CoA reductase [Source:HGNC Symbol;Acc:HGNC:5006]
ENSG00000072274	2919.14	9686.64	-1.7301	3.9733e-238	1.1542e-234	TFRC	transferrin receptor [Source:HGNC Symbol;Acc:HGNC:11763]
ENSG00000079459	4972.96	15605.39	-1.6499	3.3796e-227	8.9248e-224	FDFT1	farnesyl-diphosphate farnesyltransferase 1 [Source:HGNC Symbol;Acc:HGNC:3629]
ENSG00000196950	980.71	3585.81	-1.8685	2.927e-212	7.0855e-209	SLC39A10	solute carrier family 39 member 10 [Source:HGNC Symbol;Acc:HGNC:20861]
ENSG00000067064	1225.97	4164.2	-1.7619	2.8229e-157	6.3079e-154	IDI1	isopentenyl-diphosphate delta isomerase 1 [Source:HGNC Symbol;Acc:HGNC:5387]
ENSG00000164211	1048.85	3066.98	-1.5457	5.4679e-132	1.1345e-128	STARD4	StAR related lipid transfer domain containing 4 [Source:HGNC Symbol;Acc:HGNC:18058]
ENSG00000160752	2086.75	5196.19	-1.317	1.5855e-131	3.0705e-128	FDPS	farnesyl diphosphate synthase [Source:HGNC Symbol;Acc:HGNC:3631]
ENSG00000120437	1674.43	4641.75	-1.4712	2.1854e-118	3.9678e-115	ACAT2	acetyl-CoA acetyltransferase 2 [Source:HGNC Symbol;Acc:HGNC:94]
ENSG00000132196	253.15	1090.27	-2.1059	3.0131e-118	5.1487e-115	HSD17B7	hydroxysteroid 17-beta dehydrogenase 7 [Source:HGNC Symbol;Acc:HGNC:5215]
ENSG00000160285	3762.73	9488.36	-1.3356	6.5675e-107	1.0599e-103	LSS	lanosterol synthase [Source:HGNC Symbol;Acc:HGNC:6708]
ENSG00000169715	4040.25	1411.3	1.5173	9.4961e-106	1.4518e-102	MT1E	metallothionein 1E [Source:HGNC Symbol;Acc:HGNC:7397]
ENSG00000171161	14413.28	6286.71	1.197	3.0334e-103	4.4059e-100	ZNF672	zinc finger protein 672 [Source:HGNC Symbol;Acc:HGNC:26179]
ENSG00000109929	1062.83	2631.05	-1.3059	6.1362e-100	8.4881e-97	SC5D	sterol-C5-desaturase [Source:HGNC Symbol;Acc:HGNC:10547]
ENSG00000117318	714.32	135.5	2.3984	2.7169e-92	3.5875e-89	ID3	inhibitor of DNA binding 3, HLH protein [Source:HGNC Symbol;Acc:HGNC:5362]
ENSG00000149591	1288.15	419.13	1.6189	1.8274e-91	2.3081e-88	TAGLN	transgelin [Source:HGNC Symbol;Acc:HGNC:11553]
ENSG00000101057	2520.84	1043.97	1.2708	1.9646e-89	2.378e-86	MYBL2	MYB proto-oncogene like 2 [Source:HGNC Symbol;Acc:HGNC:7548]
ENSG00000001630	1804.25	4457.73	-1.3064	2.1743e-86	2.5265e-83	CYP51A1	cytochrome P450 family 51 subfamily A member 1 [Source:HGNC Symbol;Acc:HGNC:2649]
ENSG00000135919	434.7	45.2	3.2581	2.9035e-77	3.244e-74	SERPINE2	serpin family E member 2 [Source:HGNC Symbol;Acc:HGNC:8951]
ENSG00000133935	923.92	2296.91	-1.3127	1.6861e-75	1.7492e-72	ERG28	ergosterol biosynthesis 28 homolog [Source:HGNC Symbol;Acc:HGNC:1187]
ENSG00000169710	19575.9	42831.95	-1.13	1.5755e-74	1.5782e-71	FASN	fatty acid synthase [Source:HGNC Symbol;Acc:HGNC:3594]
ENSG00000276168	2295.87	854.56	1.424	4.2716e-74	4.1362e-71	RN7SL1	RNA component of signal recognition particle 7SL1 [Source:HGNC Symbol;Acc:HGNC:10038]
Novel.28115	44706.77	1439.17	4.9571	2.3348e-73	2.1195e-70	-	-
ENSG00000186185	3053.84	1471.43	1.0522	3.7726e-72	3.3209e-69	KIF18B	kinesin family member 18B [Source:HGNC Symbol;Acc:HGNC:27102]
ENSG00000151012	201.53	812.95	-2.0045	8.8459e-70	7.5578e-67	SLC7A11	solute carrier family 7 member 11 [Source:HGNC Symbol;Acc:HGNC:11059]
ENSG00000119922	303.32	915.66	-1.5943	1.119e-67	8.7857e-65	IFIT2	interferon induced protein with tetratricopeptide repeats 2 [Source:HGNC Symbol;Acc:HGNC:5409]
ENSG00000167900	2641.16	1198.15	1.1397	1.9922e-66	1.5229e-63	TK1	thymidine kinase 1 [Source:HGNC Symbol;Acc:HGNC:11830]
ENSG00000137310	1844.62	832.99	1.1461	2.8621e-65	2.1318e-62	TCF19	transcription factor 19 [Source:HGNC Symbol;Acc:HGNC:11629]
ENSG00000167508	1767.81	4073.67	-1.2062	1.682e-64	1.2215e-61	MVD	mevalonate diphosphate decarboxylase [Source:HGNC Symbol;Acc:HGNC:7529]
ENSG00000170385	873.72	279.56	1.6429	4.7172e-64	3.3422e-61	SLC30A1	solute carrier family 30 member 1 [Source:HGNC Symbol;Acc:HGNC:11012]
ENSG00000153391	277.95	872.94	-1.6528	3.7574e-61	2.5383e-58	INO80C	INO80 complex subunit C [Source:HGNC Symbol;Acc:HGNC:26994]
ENSG00000101412	1849.47	809.7	1.1903	4.9495e-61	3.2677e-58	E2F1	E2F transcription factor 1 [Source:HGNC Symbol;Acc:HGNC:3113]
ENSG00000161996	2586.71	1259.14	1.038	1.4529e-60	9.379e-58	WDR90	WD repeat domain 90 [Source:HGNC Symbol;Acc:HGNC:26960]
ENSG00000107798	1072.68	2290.46	-1.0911	3.0861e-60	1.9489e-57	LIPA	lipase A, lysosomal acid type [Source:HGNC Symbol;Acc:HGNC:6617]
ENSG00000078900	1621.94	665.39	1.2825	4.2072e-54	2.1824e-51	TP73	tumor protein p73 [Source:HGNC Symbol;Acc:HGNC:12003]
ENSG00000127586	3558.28	1766.63	1.0089	1.7661e-53	8.8454e-51	CHTF18	chromosome transmission fidelity factor 18 [Source:HGNC Symbol;Acc:HGNC:18435]
ENSG00000185745	289	797.82	-1.46	1.2055e-50	5.5584e-48	IFIT1	interferon induced protein with tetratricopeptide repeats 1 [Source:HGNC Symbol;Acc:HGNC:5407]
ENSG00000110921	812.7	1904.16	-1.2317	2.6146e-50	1.1685e-47	MVK	mevalonate kinase [Source:HGNC Symbol;Acc:HGNC:7530]
ENSG00000147383	1148.97	2417.75	-1.0746	2.6683e-50	1.1744e-47	NSDHL	NAD(P) dependent steroid dehydrogenase-like [Source:HGNC Symbol;Acc:HGNC:13398]
ENSG00000147400	511.84	1171.35	-1.1943	2.1298e-49	9.0983e-47	CETN2	centrin 2 [Source:HGNC Symbol;Acc:HGNC:1867]
ENSG00000117983	322.14	57.14	2.494	5.7836e-48	2.2401e-45	MUC5B	mucin 5B, oligomeric mucus/gel-forming [Source:HGNC Symbol;Acc:HGNC:7516]
ENSG00000104267	1472.58	626.7	1.233	3.7546e-46	1.3806e-43	CA2	carbonic anhydrase 2 [Source:HGNC Symbol;Acc:HGNC:1373]
ENSG00000139880	1370.65	635.64	1.1064	1.0429e-45	3.7869e-43	CDH24	cadherin 24 [Source:HGNC Symbol;Acc:HGNC:14265]
ENSG00000051108	1363.64	2737.32	-1.0066	1.1078e-45	3.973e-43	HERPUD1	homocysteine inducible ER protein with ubiquitin like domain 1 [Source:HGNC Symbol;Acc:HGNC:13744]
ENSG00000161888	906.59	377.41	1.2629	1.1268e-45	3.9918e-43	SPC24	SPC24 component of NDC80 kinetochore complex [Source:HGNC Symbol;Acc:HGNC:26913]
ENSG00000139428	437.67	1041.09	-1.2558	1.8738e-44	6.116e-42	MMAB	metabolism of cobalamin associated B [Source:HGNC Symbol;Acc:HGNC:19331]
ENSG00000113140	359.13	2.8	7.0001	1.3539e-43	4.3699e-41	SPARC	secreted protein acidic and cysteine rich [Source:HGNC Symbol;Acc:HGNC:11219]
ENSG00000119917	311.12	761.13	-1.2886	4.4042e-43	1.361e-40	IFIT3	interferon induced protein with tetratricopeptide repeats 3 [Source:HGNC Symbol;Acc:HGNC:5411]
ENSG00000147155	502.22	1125.87	-1.1675	3.0353e-42	8.9971e-40	EBP	EBP cholestenol delta-isomerase [Source:HGNC Symbol;Acc:HGNC:3133]
ENSG00000125968	601.94	218.25	1.4623	3.7373e-42	1.0966e-39	ID1	inhibitor of DNA binding 1, HLH protein [Source:HGNC Symbol;Acc:HGNC:5360]
ENSG00000113916	280.69	725.72	-1.3672	5.4366e-42	1.5483e-39	BCL6	BCL6 transcription repressor [Source:HGNC Symbol;Acc:HGNC:1001]
ENSG00000127564	1838.32	868.72	1.08	8.1513e-40	2.1332e-37	PKMYT1	protein kinase, membrane associated tyrosine/threonine 1 [Source:HGNC Symbol;Acc:HGNC:29650]
ENSG00000003436	568.38	1215.02	-1.0955	2.1717e-39	5.5339e-37	TFPI	tissue factor pathway inhibitor [Source:HGNC Symbol;Acc:HGNC:11760]
ENSG00000205413	282.13	728.53	-1.3618	1.0881e-38	2.7485e-36	SAMD9	sterile alpha motif domain containing 9 [Source:HGNC Symbol;Acc:HGNC:1348]
ENSG00000041982	162.48	11.17	3.8587	1.5411e-36	3.6998e-34	TNC	tenascin C [Source:HGNC Symbol;Acc:HGNC:5318]
ENSG00000141314	552.9	217.03	1.3497	1.9784e-35	4.5975e-33	RHBDL3	rhomboid like 3 [Source:HGNC Symbol;Acc:HGNC:16502]
ENSG00000281181	15642.74	577.29	4.76	7.2442e-35	1.6187e-32	-	novel transcript, similar to YY1 associated myogenesis RNA 1 YAM1
ENSG00000176890	1361.22	663.26	1.0355	1.1935e-34	2.6266e-32	TYMS	thymidylate synthetase [Source:HGNC Symbol;Acc:HGNC:12441]
ENSG00000134321	197.77	527.48	-1.4118	4.0585e-34	8.6687e-32	RSAD2	radical S-adenosyl methionine domain containing 2 [Source:HGNC Symbol;Acc:HGNC:30908]
ENSG00000099834	283.25	61.41	2.1976	6.1894e-32	1.1907e-29	CDHR5	cadherin related family member 5 [Source:HGNC Symbol;Acc:HGNC:7521]
ENSG00000007968	534.47	206.52	1.3684	1.4568e-31	2.7842e-29	E2F2	E2F transcription factor 2 [Source:HGNC Symbol;Acc:HGNC:3114]
Novel.28112	1053.88	24.38	5.4321	8.3678e-31	1.5385e-28	-	-
ENSG00000188290	1201.97	559.47	1.1029	3.1983e-30	5.6651e-28	HES4	hes family bHLH transcription factor 4 [Source:HGNC Symbol;Acc:HGNC:24149]
Novel.28098	2857.71	16.14	7.4681	3.8795e-30	6.7889e-28	-	-
ENSG00000235823	310.7	744.83	-1.2626	2.4474e-28	3.8223e-26	OLMALINC	oligodendrocyte maturation-associated long intergenic non-coding RNA [Source:HGNC Symbol;Acc:HGNC:28060]
ENSG00000278189	785.9	15.09	5.7079	4.8585e-28	7.4282e-26	RNA5-8SN1	RNA, 5.8S ribosomal N1 [Source:HGNC Symbol;Acc:HGNC:53517]
ENSG00000170542	520.37	225.1	1.2085	5.2466e-27	7.5826e-25	SERPINB9	serpin family B member 9 [Source:HGNC Symbol;Acc:HGNC:8955]
ENSG00000280614	996.37	7.49	7.0581	1.031e-26	1.4609e-24	-	novel transcript, similar to YY1 associated myogenesis RNA 1 YAM1
ENSG00000137628	141.12	372.3	-1.4077	1.5344e-26	2.1637e-24	DDX60	DExD/H-box helicase 60 [Source:HGNC Symbol;Acc:HGNC:25942]
ENSG00000175305	1145.56	567.81	1.0159	1.6778e-26	2.3545e-24	CCNE2	cyclin E2 [Source:HGNC Symbol;Acc:HGNC:1590]
ENSG00000105856	224.54	502.52	-1.1658	8.6901e-26	1.1907e-23	HBP1	HMG-box transcription factor 1 [Source:HGNC Symbol;Acc:HGNC:23200]
ENSG00000146083	375.49	766.84	-1.034	1.741e-25	2.3199e-23	RNF44	ring finger protein 44 [Source:HGNC Symbol;Acc:HGNC:19180]
ENSG00000135241	256.01	547.86	-1.0954	3.6995e-25	4.7342e-23	PNPLA8	patatin like phospholipase domain containing 8 [Source:HGNC Symbol;Acc:HGNC:28900]
ENSG00000114796	151.84	380.36	-1.3245	3.7522e-25	4.7806e-23	KLHL24	kelch like family member 24 [Source:HGNC Symbol;Acc:HGNC:25947]
ENSG00000152409	193.88	453.86	-1.224	5.4773e-25	6.8879e-23	JMY	junction mediating and regulatory protein, p53 cofactor [Source:HGNC Symbol;Acc:HGNC:28916]
ENSG00000135114	230.28	504.49	-1.1246	4.194e-24	5.0343e-22	OASL	2'-5'-oligoadenylate synthetase like [Source:HGNC Symbol;Acc:HGNC:8090]
ENSG00000275215	400.21	11.43	5.1267	5.0518e-24	5.9898e-22	RNA5-8SN3	RNA, 5.8S ribosomal N3 [Source:HGNC Symbol;Acc:HGNC:53525]
ENSG00000251432	53.26	204.68	-1.9283	1.2224e-23	1.4203e-21	LINC02615	long intergenic non-protein coding RNA 2615 [Source:HGNC Symbol;Acc:HGNC:53402]
ENSG00000134871	100.13	4.24	4.5288	1.5921e-23	1.8353e-21	COL4A2	collagen type IV alpha 2 chain [Source:HGNC Symbol;Acc:HGNC:2203]
ENSG00000164938	208.15	444.93	-1.0973	3.2008e-20	2.9424e-18	TP53INP1	tumor protein p53 inducible nuclear protein 1 [Source:HGNC Symbol;Acc:HGNC:18022]
ENSG00000138764	138.2	327.9	-1.2507	1.2784e-19	1.1152e-17	CCNG2	cyclin G2 [Source:HGNC Symbol;Acc:HGNC:1593]
ENSG00000185347	478.92	225.41	1.0847	1.468e-19	1.2729e-17	TEDC1	tubulin epsilon and delta complex 1 [Source:HGNC Symbol;Acc:HGNC:20127]
ENSG00000169248	79.08	243.69	-1.6019	3.1471e-19	2.627e-17	CXCL11	C-X-C motif chemokine ligand 11 [Source:HGNC Symbol;Acc:HGNC:10638]
ENSG00000123080	424.38	206.53	1.0389	6.9063e-19	5.6039e-17	CDKN2C	cyclin dependent kinase inhibitor 2C [Source:HGNC Symbol;Acc:HGNC:1789]
ENSG00000162840	482.79	224.18	1.1056	2.1844e-18	1.6967e-16	MT2P1	metallothionein 2 pseudogene 1 [Source:HGNC Symbol;Acc:HGNC:7407]
ENSG00000197182	425.38	186.08	1.1967	5.9313e-18	4.373e-16	MIRLET7BHG	MIRLET7B host gene [Source:HGNC Symbol;Acc:HGNC:37189]
ENSG00000164463	132.88	324.11	-1.2773	6.0513e-18	4.4502e-16	CREBRF	CREB3 regulatory factor [Source:HGNC Symbol;Acc:HGNC:24050]
Novel.28114	2038.42	114.27	4.1573	1.1887e-17	8.547e-16	-	-
ENSG00000120708	175.86	44.21	1.9902	1.4696e-17	1.0412e-15	TGFBI	transforming growth factor beta induced [Source:HGNC Symbol;Acc:HGNC:11771]
ENSG00000133639	143.05	326.93	-1.193	1.9569e-17	1.3764e-15	BTG1	BTG anti-proliferation factor 1 [Source:HGNC Symbol;Acc:HGNC:1130]
Novel.28117	4177.36	48.13	6.4391	2.5486e-17	1.7754e-15	-	-
ENSG00000175155	67.83	195.06	-1.5164	4.1235e-17	2.8052e-15	YPEL2	yippee like 2 [Source:HGNC Symbol;Acc:HGNC:18326]
ENSG00000100344	180.13	371.06	-1.0396	9.2282e-17	6.0105e-15	PNPLA3	patatin like phospholipase domain containing 3 [Source:HGNC Symbol;Acc:HGNC:18590]
ENSG00000099958	195	415.59	-1.0993	2.1408e-16	1.3316e-14	DERL3	derlin 3 [Source:HGNC Symbol;Acc:HGNC:14236]
ENSG00000224888	135.4	38.38	1.8196	3.3474e-16	2.0216e-14	-	novel transcript, antisense to FAM38A
ENSG00000145861	143.79	43.12	1.743	5.6556e-16	3.3257e-14	C1QTNF2	C1q and TNF related 2 [Source:HGNC Symbol;Acc:HGNC:14325]
ENSG00000275708	77.96	4.39	4.1657	6.3036e-16	3.6993e-14	MIR3648-1	microRNA 3648-1 [Source:HGNC Symbol;Acc:HGNC:38941]
ENSG00000181577	2.13	78.11	-5.2158	6.9088e-16	4.0381e-14	C6orf223	chromosome 6 open reading frame 223 [Source:HGNC Symbol;Acc:HGNC:28692]
ENSG00000268964	4.11	68.21	-4.1329	9.9928e-16	5.6806e-14	ERVV-2	endogenous retrovirus group V member 2, envelope [Source:HGNC Symbol;Acc:HGNC:39051]
ENSG00000135362	267.03	114.59	1.2209	1.7157e-15	9.4547e-14	PRR5L	proline rich 5 like [Source:HGNC Symbol;Acc:HGNC:25878]
ENSG00000147381	74.16	1.54	5.5798	1.8917e-15	1.0388e-13	MAGEA4	MAGE family member A4 [Source:HGNC Symbol;Acc:HGNC:6802]
ENSG00000280152	118.8	29.99	1.9792	2.5863e-15	1.4043e-13	-	TEC
ENSG00000213398	322.45	153.56	1.0691	3.2105e-15	1.7239e-13	LCAT	lecithin-cholesterol acyltransferase [Source:HGNC Symbol;Acc:HGNC:6522]
ENSG00000125730	219.95	87.33	1.3274	6.4184e-15	3.2768e-13	C3	complement C3 [Source:HGNC Symbol;Acc:HGNC:1318]
ENSG00000185950	140.05	297.05	-1.0863	8.6858e-15	4.3653e-13	IRS2	insulin receptor substrate 2 [Source:HGNC Symbol;Acc:HGNC:6126]
ENSG00000076706	59.15	4.05	3.8678	9.583e-15	4.7831e-13	MCAM	melanoma cell adhesion molecule [Source:HGNC Symbol;Acc:HGNC:6934]
ENSG00000085662	60.14	5.57	3.4241	1.5144e-14	7.4313e-13	AKR1B1	aldo-keto reductase family 1 member B [Source:HGNC Symbol;Acc:HGNC:381]
ENSG00000185507	112.63	24.14	2.213	1.6541e-14	8.062e-13	IRF7	interferon regulatory factor 7 [Source:HGNC Symbol;Acc:HGNC:6122]
ENSG00000277494	162.44	53.21	1.6058	2.4251e-14	1.1549e-12	GPIHBP1	glycosylphosphatidylinositol anchored high density lipoprotein binding protein 1 [Source:HGNC Symbol;Acc:HGNC:24945]
ENSG00000187498	57.31	2.2	4.7149	4.8542e-14	2.2562e-12	COL4A1	collagen type IV alpha 1 chain [Source:HGNC Symbol;Acc:HGNC:2202]
ENSG00000019582	209.63	15.6	3.7577	1.1701e-13	5.1346e-12	CD74	CD74 molecule [Source:HGNC Symbol;Acc:HGNC:1697]
ENSG00000124225	85.25	16.45	2.3627	1.645e-13	7.1323e-12	PMEPA1	prostate transmembrane protein, androgen induced 1 [Source:HGNC Symbol;Acc:HGNC:14107]
ENSG00000168300	169.28	342.39	-1.01	1.89e-13	8.0979e-12	PCMTD1	protein-L-isoaspartate (D-aspartate) O-methyltransferase domain containing 1 [Source:HGNC Symbol;Acc:HGNC:30483]
ENSG00000004777	256.52	123.09	1.0622	5.3897e-13	2.1959e-11	ARHGAP33	Rho GTPase activating protein 33 [Source:HGNC Symbol;Acc:HGNC:23085]
ENSG00000180525	66.7	6.39	3.3797	1.1568e-12	4.4865e-11	DIP2C-AS1	DIP2C antisense RNA 1 [Source:HGNC Symbol;Acc:HGNC:30724]
ENSG00000250397	185.21	79.83	1.2137	1.7946e-12	6.7616e-11	-	novel transcript
ENSG00000100146	68.69	0.91	6.2021	1.9116e-12	7.1835e-11	SOX10	SRY-box transcription factor 10 [Source:HGNC Symbol;Acc:HGNC:11190]
ENSG00000204791	247.41	119.76	1.0509	2.1537e-12	8.0225e-11	SMPD5	sphingomyelin phosphodiesterase 5 (pseudogene) [Source:HGNC Symbol;Acc:HGNC:52275]
ENSG00000116962	50.31	4.32	3.528	2.87e-12	1.0488e-10	NID1	nidogen 1 [Source:HGNC Symbol;Acc:HGNC:7821]
ENSG00000214357	162.1	61.19	1.41	4.0246e-12	1.4451e-10	NEURL1B	neuralized E3 ubiquitin protein ligase 1B [Source:HGNC Symbol;Acc:HGNC:35422]
ENSG00000271503	88.77	201.08	-1.1712	5.3037e-12	1.8766e-10	CCL5	C-C motif chemokine ligand 5 [Source:HGNC Symbol;Acc:HGNC:10632]
ENSG00000156804	56.47	144.43	-1.3439	5.6834e-11	1.7191e-09	FBXO32	F-box protein 32 [Source:HGNC Symbol;Acc:HGNC:16731]
ENSG00000204876	17.26	74.51	-2.0822	6.1869e-11	1.8586e-09	-	novel transcript
ENSG00000196517	90.81	197.42	-1.1334	1.5028e-10	4.2714e-09	SLC6A9	solute carrier family 6 member 9 [Source:HGNC Symbol;Acc:HGNC:11056]
ENSG00000197587	155.93	66.25	1.2372	2.1866e-10	6.0274e-09	DMBX1	diencephalon/mesencephalon homeobox 1 [Source:HGNC Symbol;Acc:HGNC:19026]
ENSG00000177943	289.69	143.26	1.014	2.1916e-10	6.0345e-09	MAMDC4	MAM domain containing 4 [Source:HGNC Symbol;Acc:HGNC:24083]
ENSG00000111664	199.09	94.67	1.069	2.3068e-10	6.3337e-09	GNB3	G protein subunit beta 3 [Source:HGNC Symbol;Acc:HGNC:4400]
ENSG00000232656	60.68	145.49	-1.273	3.7488e-10	9.873e-09	IDI2-AS1	IDI2 antisense RNA 1 [Source:HGNC Symbol;Acc:HGNC:30885]
ENSG00000182376	40.56	3.69	3.4502	4.4599e-10	1.1599e-08	-	novel transcript, antisense to FAM38A
ENSG00000138439	70.27	159.9	-1.2	7.1656e-10	1.7913e-08	FAM117B	family with sequence similarity 117 member B [Source:HGNC Symbol;Acc:HGNC:14440]
ENSG00000142910	35	0	7.672	7.9045e-10	1.9693e-08	TINAGL1	tubulointerstitial nephritis antigen like 1 [Source:HGNC Symbol;Acc:HGNC:19168]
ENSG00000277496	86.06	25.95	1.7367	1.9057e-09	4.4703e-08	-	novel transcript, antisense to SLCO4A1
ENSG00000148346	40.36	0.91	5.4314	3.6471e-09	8.2384e-08	LCN2	lipocalin 2 [Source:HGNC Symbol;Acc:HGNC:6526]
ENSG00000142149	190.88	92.31	1.0434	4.0601e-09	9.0515e-08	HUNK	hormonally up-regulated Neu-associated kinase [Source:HGNC Symbol;Acc:HGNC:13326]
ENSG00000272335	90.71	182.41	-1.0103	4.0681e-09	9.0625e-08	-	novel transcript
ENSG00000135074	46.57	0.3	7.1247	6.3933e-09	1.3849e-07	ADAM19	ADAM metallopeptidase domain 19 [Source:HGNC Symbol;Acc:HGNC:197]
ENSG00000099251	15.54	61.06	-1.9626	1.093e-08	2.2696e-07	HSD17B7P2	hydroxysteroid 17-beta dehydrogenase 7 pseudogene 2 [Source:HGNC Symbol;Acc:HGNC:28120]
ENSG00000162194	44.86	111.16	-1.3	1.2219e-08	2.5245e-07	LBHD1	LBH domain containing 1 [Source:HGNC Symbol;Acc:HGNC:28351]
ENSG00000204287	26.4	0	7.2526	1.2573e-08	2.594e-07	HLA-DRA	major histocompatibility complex, class II, DR alpha [Source:HGNC Symbol;Acc:HGNC:4947]
ENSG00000185479	25.59	0	7.2121	1.4266e-08	2.9267e-07	KRT6B	keratin 6B [Source:HGNC Symbol;Acc:HGNC:6444]
ENSG00000126500	51.21	11.38	2.1604	1.4882e-08	3.038e-07	FLRT1	fibronectin leucine rich transmembrane protein 1 [Source:HGNC Symbol;Acc:HGNC:3760]
ENSG00000140465	74.3	23.39	1.668	1.7234e-08	3.4864e-07	CYP1A1	cytochrome P450 family 1 subfamily A member 1 [Source:HGNC Symbol;Acc:HGNC:2595]
ENSG00000012171	73.81	22.56	1.6972	2.1359e-08	4.2584e-07	SEMA3B	semaphorin 3B [Source:HGNC Symbol;Acc:HGNC:10724]
ENSG00000002822	46.3	8.68	2.4224	2.5683e-08	5.0582e-07	MAD1L1	mitotic arrest deficient 1 like 1 [Source:HGNC Symbol;Acc:HGNC:6762]
ENSG00000104332	41.17	0.61	6.0448	2.6328e-08	5.1606e-07	SFRP1	secreted frizzled related protein 1 [Source:HGNC Symbol;Acc:HGNC:10776]
ENSG00000116132	23.73	0	7.1031	2.6877e-08	5.2576e-07	PRRX1	paired related homeobox 1 [Source:HGNC Symbol;Acc:HGNC:9142]
ENSG00000232600	73.99	22.52	1.7166	3.6656e-08	7.0425e-07	TONSL-AS1	TONSL antisense RNA 1 [Source:HGNC Symbol;Acc:HGNC:51556]
ENSG00000247095	91.98	28.99	1.6782	4.5963e-08	8.6938e-07	MIR210HG	MIR210 host gene [Source:HGNC Symbol;Acc:HGNC:39524]
ENSG00000141655	86.69	32.4	1.4152	5.2346e-08	9.7978e-07	TNFRSF11A	TNF receptor superfamily member 11a [Source:HGNC Symbol;Acc:HGNC:11908]
ENSG00000205336	35.21	4.55	2.9233	5.8284e-08	1.0825e-06	ADGRG1	adhesion G protein-coupled receptor G1 [Source:HGNC Symbol;Acc:HGNC:4512]
ENSG00000239264	752.66	332.46	1.18	6.9056e-08	1.2648e-06	TXNDC5	thioredoxin domain containing 5 [Source:HGNC Symbol;Acc:HGNC:21073]
ENSG00000134215	5.01	39.06	-2.984	7.0404e-08	1.2879e-06	VAV3	vav guanine nucleotide exchange factor 3 [Source:HGNC Symbol;Acc:HGNC:12659]
ENSG00000171855	23.15	74.34	-1.6509	8.5483e-08	1.5414e-06	IFNB1	interferon beta 1 [Source:HGNC Symbol;Acc:HGNC:5434]
ENSG00000166025	48.1	11.17	2.1017	1.4081e-07	2.4522e-06	AMOTL1	angiomotin like 1 [Source:HGNC Symbol;Acc:HGNC:17811]
ENSG00000101670	5.36	35.65	-2.8224	1.6249e-07	2.7914e-06	LIPG	lipase G, endothelial type [Source:HGNC Symbol;Acc:HGNC:6623]
Novel.28794	26.48	1.84	3.8378	1.9017e-07	3.2136e-06	-	-
ENSG00000105865	61.18	129.89	-1.0868	2.3671e-07	3.9382e-06	DUS4L	dihydrouridine synthase 4 like [Source:HGNC Symbol;Acc:HGNC:21517]
ENSG00000134516	6.84	38.4	-2.4687	2.8952e-07	4.7221e-06	DOCK2	dedicator of cytokinesis 2 [Source:HGNC Symbol;Acc:HGNC:2988]
ENSG00000278635	54.84	15.61	1.8103	2.9329e-07	4.7757e-06	-	WAS protein family homolog 1 (WASH1) pseudogene
ENSG00000272512	63.7	21.72	1.5535	3.36e-07	5.4015e-06	-	novel transcript
ENSG00000177575	6.23	39.59	-2.607	3.7679e-07	5.9712e-06	CD163	CD163 molecule [Source:HGNC Symbol;Acc:HGNC:1631]
ENSG00000112769	26.46	0.93	4.8161	3.9752e-07	6.2656e-06	LAMA4	laminin subunit alpha 4 [Source:HGNC Symbol;Acc:HGNC:6484]
ENSG00000233493	139.85	66.8	1.0579	4.7267e-07	7.3036e-06	TMEM238	transmembrane protein 238 [Source:HGNC Symbol;Acc:HGNC:40042]
ENSG00000087245	28.35	3.75	2.9241	5.7528e-07	8.7403e-06	MMP2	matrix metallopeptidase 2 [Source:HGNC Symbol;Acc:HGNC:7166]
ENSG00000111335	49.72	109.77	-1.1351	6.1124e-07	9.2143e-06	OAS2	2'-5'-oligoadenylate synthetase 2 [Source:HGNC Symbol;Acc:HGNC:8087]
ENSG00000184254	29.09	4.02	2.8498	6.5991e-07	9.8916e-06	ALDH1A3	aldehyde dehydrogenase 1 family member A3 [Source:HGNC Symbol;Acc:HGNC:409]
ENSG00000137462	4.8	32.96	-2.7598	8.294e-07	1.2174e-05	TLR2	toll like receptor 2 [Source:HGNC Symbol;Acc:HGNC:11848]
ENSG00000275302	7.87	41.27	-2.334	8.9542e-07	1.3058e-05	CCL4	C-C motif chemokine ligand 4 [Source:HGNC Symbol;Acc:HGNC:10630]
ENSG00000279700	46.06	12.72	1.8622	9.1128e-07	1.3256e-05	-	novel transcript
ENSG00000134028	5.33	35.33	-2.6289	9.7763e-07	1.4129e-05	ADAMDEC1	ADAM like decysin 1 [Source:HGNC Symbol;Acc:HGNC:16299]
ENSG00000141753	22.97	1.23	4.2124	9.8502e-07	1.4222e-05	IGFBP4	insulin like growth factor binding protein 4 [Source:HGNC Symbol;Acc:HGNC:5473]
ENSG00000255585	52.44	14.75	1.8332	1.0044e-06	1.4472e-05	-	forkhead box H1 (FOXH1) pseudogene
ENSG00000180539	38.44	8.74	2.1343	1.0278e-06	1.4766e-05	C9orf139	chromosome 9 putative open reading frame 139 [Source:HGNC Symbol;Acc:HGNC:31426]
ENSG00000114251	28.75	4.09	2.8176	1.1484e-06	1.6336e-05	WNT5A	Wnt family member 5A [Source:HGNC Symbol;Acc:HGNC:12784]
ENSG00000127863	15.07	0	6.4555	1.228e-06	1.7351e-05	TNFRSF19	TNF receptor superfamily member 19 [Source:HGNC Symbol;Acc:HGNC:11915]
ENSG00000205277	116.35	56.07	1.0516	1.3717e-06	1.9203e-05	MUC12	mucin 12, cell surface associated [Source:HGNC Symbol;Acc:HGNC:7510]
ENSG00000173546	115.28	54.57	1.0697	1.4002e-06	1.9555e-05	CSPG4	chondroitin sulfate proteoglycan 4 [Source:HGNC Symbol;Acc:HGNC:2466]
ENSG00000122641	26.44	3.4	2.9515	1.5428e-06	2.128e-05	INHBA	inhibin subunit beta A [Source:HGNC Symbol;Acc:HGNC:6066]
ENSG00000279801	22.49	1.3	4.171	1.5525e-06	2.1404e-05	-	TEC
ENSG00000184956	35.51	7.18	2.309	1.7081e-06	2.3306e-05	MUC6	mucin 6, oligomeric mucus/gel-forming [Source:HGNC Symbol;Acc:HGNC:7517]
ENSG00000142677	111.74	54.41	1.0396	1.7267e-06	2.3515e-05	IL22RA1	interleukin 22 receptor subunit alpha 1 [Source:HGNC Symbol;Acc:HGNC:13700]
ENSG00000186517	55.55	132.5	-1.2475	1.8593e-06	2.5122e-05	ARHGAP30	Rho GTPase activating protein 30 [Source:HGNC Symbol;Acc:HGNC:27414]
ENSG00000277586	23.34	0.33	6.1276	1.891e-06	2.5515e-05	NEFL	neurofilament light [Source:HGNC Symbol;Acc:HGNC:7739]
ENSG00000262686	42.45	11.49	1.8902	2.0765e-06	2.7772e-05	GLIS2-AS1	GLIS2 antisense RNA 1 [Source:HGNC Symbol;Acc:HGNC:51381]
ENSG00000049249	7.53	35.58	-2.2644	2.1219e-06	2.8327e-05	TNFRSF9	TNF receptor superfamily member 9 [Source:HGNC Symbol;Acc:HGNC:11924]
ENSG00000176641	91.59	40.81	1.1617	2.3191e-06	3.0719e-05	RNF152	ring finger protein 152 [Source:HGNC Symbol;Acc:HGNC:26811]
ENSG00000137868	24.8	0.6	5.3105	2.5881e-06	3.3912e-05	STRA6	signaling receptor and transporter of retinol STRA6 [Source:HGNC Symbol;Acc:HGNC:30650]
Novel.26815	117.08	57.31	1.0229	2.6582e-06	3.4736e-05	-	-
ENSG00000154451	42.45	92.53	-1.1211	2.7256e-06	3.5521e-05	GBP5	guanylate binding protein 5 [Source:HGNC Symbol;Acc:HGNC:19895]
ENSG00000156103	21.29	0.3	5.9944	2.9074e-06	3.7704e-05	MMP16	matrix metallopeptidase 16 [Source:HGNC Symbol;Acc:HGNC:7162]
ENSG00000114646	87.09	39.28	1.1441	3.8449e-06	4.8414e-05	CSPG5	chondroitin sulfate proteoglycan 5 [Source:HGNC Symbol;Acc:HGNC:2467]
ENSG00000138646	43.55	97.69	-1.1426	3.9334e-06	4.94e-05	HERC5	HECT and RLD domain containing E3 ubiquitin protein ligase 5 [Source:HGNC Symbol;Acc:HGNC:24368]
ENSG00000015568	28.25	74.19	-1.3669	4.0327e-06	5.056e-05	RGPD5	RANBP2 like and GRIP domain containing 5 [Source:HGNC Symbol;Acc:HGNC:32418]
ENSG00000139209	59	121.63	-1.0249	4.4514e-06	5.5237e-05	SLC38A4	solute carrier family 38 member 4 [Source:HGNC Symbol;Acc:HGNC:14679]
ENSG00000213221	65.12	25	1.391	5.1139e-06	6.261e-05	DNLZ	DNL-type zinc finger [Source:HGNC Symbol;Acc:HGNC:33879]
ENSG00000281383	22.18	2.18	3.3668	6.0644e-06	7.3146e-05	-	novel transcript, similar to YY1 associated myogenesis RNA 1 YAM1
ENSG00000173926	63.11	24.31	1.3796	6.4454e-06	7.7337e-05	MARCHF3	membrane associated ring-CH-type finger 3 [Source:HGNC Symbol;Acc:HGNC:28728]
ENSG00000180353	16.1	52.53	-1.7211	6.5576e-06	7.8553e-05	HCLS1	hematopoietic cell-specific Lyn substrate 1 [Source:HGNC Symbol;Acc:HGNC:4844]
ENSG00000100100	58.74	118.8	-1.0356	7.2136e-06	8.574e-05	PIK3IP1	phosphoinositide-3-kinase interacting protein 1 [Source:HGNC Symbol;Acc:HGNC:24942]
ENSG00000070031	32.09	6.73	2.241	7.2176e-06	8.5753e-05	SCT	secretin [Source:HGNC Symbol;Acc:HGNC:10607]
ENSG00000064300	18.42	0.33	5.7804	8.3259e-06	9.8037e-05	NGFR	nerve growth factor receptor [Source:HGNC Symbol;Acc:HGNC:7809]
ENSG00000169174	33.15	75.63	-1.2029	9.3486e-06	0.00010902	PCSK9	proprotein convertase subtilisin/kexin type 9 [Source:HGNC Symbol;Acc:HGNC:20001]
Novel.1241	26.08	66.07	-1.3365	9.4178e-06	0.00010969	-	-
ENSG00000273117	41.97	89.86	-1.1096	9.4855e-06	0.00011032	INSIG1-DT	INSIG1 divergent transcript [Source:HGNC Symbol;Acc:HGNC:55155]
ENSG00000138061	6.03	31.67	-2.3547	1.1824e-05	0.00013376	CYP1B1	cytochrome P450 family 1 subfamily B member 1 [Source:HGNC Symbol;Acc:HGNC:2597]
ENSG00000105717	91.13	41.12	1.1418	1.2488e-05	0.00014012	PBX4	PBX homeobox 4 [Source:HGNC Symbol;Acc:HGNC:13403]
ENSG00000079215	47.03	94.75	-1.0183	1.2536e-05	0.00014061	SLC1A3	solute carrier family 1 member 3 [Source:HGNC Symbol;Acc:HGNC:10941]
ENSG00000256673	39.23	11.37	1.7776	1.3139e-05	0.00014703	-	ovostatin (OVOS) pseudogene
ENSG00000170558	12.17	0	6.1284	1.3495e-05	0.00015061	CDH2	cadherin 2 [Source:HGNC Symbol;Acc:HGNC:1759]
ENSG00000159217	17.53	0.33	5.7003	1.3525e-05	0.00015087	IGF2BP1	insulin like growth factor 2 mRNA binding protein 1 [Source:HGNC Symbol;Acc:HGNC:28866]
ENSG00000200488	27.87	5.51	2.3226	1.402e-05	0.00015539	RN7SKP203	RN7SK pseudogene 203 [Source:HGNC Symbol;Acc:HGNC:45927]
ENSG00000180846	39.6	11.6	1.7713	1.4125e-05	0.00015613	CSNK1G2-AS1	CSNK1G2 antisense RNA 1 [Source:HGNC Symbol;Acc:HGNC:28604]
ENSG00000286004	104.5	50	1.0589	1.4647e-05	0.00016128	-	novel transcript, antisense to TNK2
ENSG00000046774	17.04	0.3	5.6673	1.4731e-05	0.00016209	MAGEC2	MAGE family member C2 [Source:HGNC Symbol;Acc:HGNC:13574]
ENSG00000206140	37.37	84.15	-1.1525	1.4796e-05	0.00016275	TMEM191C	transmembrane protein 191C [Source:HGNC Symbol;Acc:HGNC:33601]
ENSG00000165272	22	3.04	2.8391	1.6715e-05	0.00018117	AQP3	aquaporin 3 (Gill blood group) [Source:HGNC Symbol;Acc:HGNC:636]
ENSG00000072041	10.51	0	5.9368	1.7763e-05	0.00019161	SLC6A15	solute carrier family 6 member 15 [Source:HGNC Symbol;Acc:HGNC:13621]
ENSG00000176912	58.19	23	1.3361	1.8095e-05	0.00019478	TYMSOS	TYMS opposite strand [Source:HGNC Symbol;Acc:HGNC:29553]
ENSG00000005844	3.95	27.3	-2.8081	1.9519e-05	0.00020869	ITGAL	integrin subunit alpha L [Source:HGNC Symbol;Acc:HGNC:6148]
ENSG00000230790	3.58	24.47	-2.7914	1.9903e-05	0.00021193	-	novel transcript
ENSG00000140511	59.9	24.26	1.2969	2.5185e-05	0.00026298	HAPLN3	hyaluronan and proteoglycan link protein 3 [Source:HGNC Symbol;Acc:HGNC:21446]
ENSG00000223901	30.04	69.78	-1.1997	2.6629e-05	0.00027577	-	novel transcript
ENSG00000213401	10.13	0	5.8727	2.7472e-05	0.0002839	MAGEA12	MAGE family member A12 [Source:HGNC Symbol;Acc:HGNC:6799]
ENSG00000214967	47.67	16.91	1.506	2.8717e-05	0.00029488	NPIPA7	nuclear pore complex interacting protein family member A7 [Source:HGNC Symbol;Acc:HGNC:41982]
ENSG00000215156	19.41	2.18	3.171	3.0746e-05	0.00031328	-	POM121-like protein 1 pseudogene
ENSG00000139626	18.43	52.47	-1.4919	3.1523e-05	0.00031973	ITGB7	integrin subunit beta 7 [Source:HGNC Symbol;Acc:HGNC:6162]
ENSG00000103449	17.62	0.64	4.8132	3.2184e-05	0.0003253	SALL1	spalt like transcription factor 1 [Source:HGNC Symbol;Acc:HGNC:10524]
ENSG00000221867	17.34	0.6	4.8106	3.3315e-05	0.00033556	MAGEA3	MAGE family member A3 [Source:HGNC Symbol;Acc:HGNC:6801]
ENSG00000227512	27.33	5.95	2.2009	3.433e-05	0.00034436	-	novel transcript
ENSG00000131435	20.9	3.12	2.7445	3.5764e-05	0.00035738	PDLIM4	PDZ and LIM domain 4 [Source:HGNC Symbol;Acc:HGNC:16501]
ENSG00000131711	37.4	11.15	1.7327	3.6277e-05	0.00036226	MAP1B	microtubule associated protein 1B [Source:HGNC Symbol;Acc:HGNC:6836]
ENSG00000236871	56.42	23.38	1.2752	4.2006e-05	0.00041434	LINC00106	long intergenic non-protein coding RNA 106 [Source:HGNC Symbol;Acc:HGNC:31843]
Novel.17218	21.33	3.44	2.639	4.5026e-05	0.00044084	-	-
ENSG00000007237	28.29	6.91	2.0391	4.5292e-05	0.00044329	GAS7	growth arrest specific 7 [Source:HGNC Symbol;Acc:HGNC:4169]
ENSG00000198910	23.03	4	2.5011	4.5415e-05	0.00044435	L1CAM	L1 cell adhesion molecule [Source:HGNC Symbol;Acc:HGNC:6470]
ENSG00000082293	9.47	0	5.7751	4.6525e-05	0.00045444	COL19A1	collagen type XIX alpha 1 chain [Source:HGNC Symbol;Acc:HGNC:2196]
ENSG00000090104	8.98	37.59	-2.0828	4.7645e-05	0.00046428	RGS1	regulator of G protein signaling 1 [Source:HGNC Symbol;Acc:HGNC:9991]
ENSG00000136193	37.49	11.83	1.6721	5.4937e-05	0.0005253	SCRN1	secernin 1 [Source:HGNC Symbol;Acc:HGNC:22192]
ENSG00000106624	25.23	5.59	2.1672	5.5893e-05	0.00053339	AEBP1	AE binding protein 1 [Source:HGNC Symbol;Acc:HGNC:303]
ENSG00000245148	30.38	7.02	2.1003	5.8397e-05	0.00055419	ARAP1-AS2	ARAP1 antisense RNA 2 [Source:HGNC Symbol;Acc:HGNC:39994]
ENSG00000152760	4.95	28.18	-2.5735	5.8996e-05	0.00055951	DYNLT5	dynein light chain Tctex-type family member 5 [Source:HGNC Symbol;Acc:HGNC:26882]
ENSG00000232810	9.12	35.62	-1.9396	5.9127e-05	0.00056057	TNF	tumor necrosis factor [Source:HGNC Symbol;Acc:HGNC:11892]
ENSG00000175445	7.2	31.86	-2.1306	6.4161e-05	0.00060278	LPL	lipoprotein lipase [Source:HGNC Symbol;Acc:HGNC:6677]
ENSG00000250659	26.88	6.23	2.0977	6.7313e-05	0.00062935	-	novel transcript
ENSG00000230615	29.46	67.78	-1.1974	6.8531e-05	0.00063888	-	novel transcript
ENSG00000258858	16.2	1.22	3.7274	6.9509e-05	0.00064738	-	novel transcript, antisense to INF2
ENSG00000176788	2.12	19.26	-3.1887	7.0583e-05	0.00065633	BASP1	brain abundant membrane attached signal protein 1 [Source:HGNC Symbol;Acc:HGNC:957]
ENSG00000233588	24.29	58.32	-1.2694	7.0854e-05	0.00065863	CYP51A1P2	cytochrome P450 family 51 subfamily A member 1 pseudogene 2 [Source:HGNC Symbol;Acc:HGNC:20251]
ENSG00000155265	19.39	3.11	2.6445	7.9833e-05	0.00073551	GOLGA7B	golgin A7 family member B [Source:HGNC Symbol;Acc:HGNC:31668]
ENSG00000153234	37.19	75.68	-1.0281	8.131e-05	0.00074793	NR4A2	nuclear receptor subfamily 4 group A member 2 [Source:HGNC Symbol;Acc:HGNC:7981]
ENSG00000232564	18.68	2.84	2.7367	8.6709e-05	0.00079158	MRTFA-AS1	MRTFA antisense RNA 1 [Source:HGNC Symbol;Acc:HGNC:40681]
ENSG00000095303	15.15	47.1	-1.5966	8.7458e-05	0.00079742	PTGS1	prostaglandin-endoperoxide synthase 1 [Source:HGNC Symbol;Acc:HGNC:9604]
ENSG00000261618	24.5	62.82	-1.371	8.8285e-05	0.00080395	LINC02605	long intergenic non-protein coding RNA 2605 [Source:HGNC Symbol;Acc:HGNC:53974]
ENSG00000112319	8.4	0	5.6128	8.911e-05	0.0008107	EYA4	EYA transcriptional coactivator and phosphatase 4 [Source:HGNC Symbol;Acc:HGNC:3522]
ENSG00000134532	17.47	2.18	3.0115	9.1683e-05	0.00083098	SOX5	SRY-box transcription factor 5 [Source:HGNC Symbol;Acc:HGNC:11201]
ENSG00000104808	83.5	41.25	1.0085	9.2042e-05	0.00083294	DHDH	dihydrodiol dehydrogenase [Source:HGNC Symbol;Acc:HGNC:17887]
Novel.28099	79.87	4.44	4.1728	9.6282e-05	0.00086499	-	-
ENSG00000279071	17.13	1.81	3.1997	9.8772e-05	0.00088447	-	novel transcript
ENSG00000212900	38.55	13.22	1.5389	0.0001006	0.00089866	KRTAP3-2	keratin associated protein 3-2 [Source:HGNC Symbol;Acc:HGNC:16779]
ENSG00000266998	15.28	0.93	4.039	0.00010324	0.00092108	-	novel transcript, antisense to SEPT9
ENSG00000176349	24.62	4.88	2.3349	0.00010502	0.00093607	-	novel transcript, antisense to MAD1L1
ENSG00000228812	8.22	0	5.5755	0.0001056	0.00094071	LAMA5-AS1	LAMA5 antisense RNA 1 [Source:HGNC Symbol;Acc:HGNC:40334]
ENSG00000104899	28.26	7.56	1.9104	0.00010717	0.0009535	AMH	anti-Mullerian hormone [Source:HGNC Symbol;Acc:HGNC:464]
ENSG00000214650	15.03	1.22	3.6018	0.00011005	0.00097525	-	novel transcript
ENSG00000213212	32.51	9.5	1.7727	0.00011071	0.00098046	NCLP1	nucleolin pseudogene 1 [Source:HGNC Symbol;Acc:HGNC:35472]
ENSG00000149485	59.97	26.17	1.1959	0.00011125	0.0009847	FADS1	fatty acid desaturase 1 [Source:HGNC Symbol;Acc:HGNC:3574]
ENSG00000277945	35.32	73.82	-1.0597	0.00011281	0.00099663	-	novel transcript, sense intronic to HMGA2
ENSG00000153283	8.12	0	5.5608	0.00011349	0.001002	CD96	CD96 molecule [Source:HGNC Symbol;Acc:HGNC:16892]
Novel.14755	20.57	50.36	-1.3041	0.00012156	0.0010645	-	-
ENSG00000260417	15.24	1.21	3.6129	0.00012469	0.001089	-	novel transcript
ENSG00000253930	35.94	73.08	-1.0174	0.00013961	0.0012052	TNFRSF10A-AS1	TNFRSF10A antisense RNA 1 [Source:HGNC Symbol;Acc:HGNC:53164]
ENSG00000225140	7.9	0	5.5308	0.0001452	0.0012468	-	novel transcript
ENSG00000224078	24.66	5.86	2.0589	0.00014843	0.0012711	SNHG14	small nucleolar RNA host gene 14 [Source:HGNC Symbol;Acc:HGNC:37462]
ENSG00000196562	14.5	1.26	3.5292	0.00016723	0.0014105	SULF2	sulfatase 2 [Source:HGNC Symbol;Acc:HGNC:20392]
ENSG00000184160	37.08	13.05	1.4987	0.00018141	0.0015222	ADRA2C	adrenoceptor alpha 2C [Source:HGNC Symbol;Acc:HGNC:283]
ENSG00000111348	11.85	39.63	-1.737	0.00018399	0.0015425	ARHGDIB	Rho GDP dissociation inhibitor beta [Source:HGNC Symbol;Acc:HGNC:679]
ENSG00000118432	2.26	16.74	-2.9659	0.00018791	0.0015731	CNR1	cannabinoid receptor 1 [Source:HGNC Symbol;Acc:HGNC:2159]
ENSG00000177706	21.71	57.46	-1.3965	0.00018791	0.0015731	FAM20C	FAM20C golgi associated secretory pathway kinase [Source:HGNC Symbol;Acc:HGNC:22140]
ENSG00000136869	13.99	1.24	3.4852	0.00018975	0.0015862	TLR4	toll like receptor 4 [Source:HGNC Symbol;Acc:HGNC:11850]
ENSG00000212724	21.78	4.65	2.2125	0.00021855	0.0018011	KRTAP2-3	keratin associated protein 2-3 [Source:HGNC Symbol;Acc:HGNC:18906]
ENSG00000261371	5.31	23.65	-2.1639	0.00024864	0.0020193	PECAM1	platelet and endothelial cell adhesion molecule 1 [Source:HGNC Symbol;Acc:HGNC:8823]
ENSG00000090530	19.42	53.74	-1.4712	0.00025202	0.0020444	P3H2	prolyl 3-hydroxylase 2 [Source:HGNC Symbol;Acc:HGNC:19317]
ENSG00000287269	7.25	0	5.3901	0.00025243	0.0020465	-	novel transcript, antisense to ANKRD54and MYH9
ENSG00000154678	7.27	0	5.3928	0.00025413	0.0020598	PDE1C	phosphodiesterase 1C [Source:HGNC Symbol;Acc:HGNC:8776]
ENSG00000156265	10.16	31.39	-1.6292	0.00025603	0.0020734	MAP3K7CL	MAP3K7 C-terminal like [Source:HGNC Symbol;Acc:HGNC:16457]
Novel.17245	16.58	43.55	-1.372	0.00025964	0.0020968	-	-
ENSG00000151790	24.66	56.29	-1.1946	0.00026761	0.0021534	TDO2	tryptophan 2,3-dioxygenase [Source:HGNC Symbol;Acc:HGNC:11708]
ENSG00000113657	12.89	0.63	4.3654	0.0002755	0.0022108	DPYSL3	dihydropyrimidinase like 3 [Source:HGNC Symbol;Acc:HGNC:3015]
ENSG00000180730	10.39	0.3	4.962	0.0003146	0.002499	SHISA2	shisa family member 2 [Source:HGNC Symbol;Acc:HGNC:20366]
ENSG00000149418	6.95	26.64	-1.9337	0.00032991	0.0026113	ST14	ST14 transmembrane serine protease matriptase [Source:HGNC Symbol;Acc:HGNC:11344]
ENSG00000105825	13.53	36.83	-1.4595	0.00033235	0.0026278	TFPI2	tissue factor pathway inhibitor 2 [Source:HGNC Symbol;Acc:HGNC:11761]
ENSG00000226746	16.5	2.8	2.5739	0.00034045	0.0026809	SMCR5	Smith-Magenis syndrome chromosome region, candidate 5 [Source:HGNC Symbol;Acc:HGNC:17918]
ENSG00000265843	7.05	0	5.3447	0.0003551	0.0027759	LINC01029	long intergenic non-protein coding RNA 1029 [Source:HGNC Symbol;Acc:HGNC:49015]
ENSG00000268670	46.01	18.9	1.2769	0.00035565	0.0027795	-	novel transcript, sense intronic to ZBTB7A
ENSG00000285108	24.71	6.52	1.9243	0.00035901	0.0028035	-	novel transcript
ENSG00000139540	16.48	2.84	2.5587	0.0003984	0.0030731	SLC39A5	solute carrier family 39 member 5 [Source:HGNC Symbol;Acc:HGNC:20502]
ENSG00000158639	10.25	0.33	4.9244	0.0004056	0.0031228	PAGE5	PAGE family member 5 [Source:HGNC Symbol;Acc:HGNC:29992]
ENSG00000267141	61.11	30.45	1.0058	0.00044032	0.0033528	-	novel transcript, antisense to KLF16
ENSG00000157851	6.67	0	5.2635	0.00048387	0.0036446	DPYSL5	dihydropyrimidinase like 5 [Source:HGNC Symbol;Acc:HGNC:20637]
ENSG00000141968	8.68	29.18	-1.7432	0.00048448	0.003647	VAV1	vav guanine nucleotide exchange factor 1 [Source:HGNC Symbol;Acc:HGNC:12657]
ENSG00000270124	11.73	0.64	4.2478	0.00049936	0.0037493	-	novel transcript
ENSG00000150893	6.47	0	5.229	0.00050643	0.0037975	FREM2	FRAS1 related extracellular matrix 2 [Source:HGNC Symbol;Acc:HGNC:25396]
ENSG00000231389	30.68	10.39	1.5694	0.00051098	0.0038286	HLA-DPA1	major histocompatibility complex, class II, DP alpha 1 [Source:HGNC Symbol;Acc:HGNC:4938]
ENSG00000000938	6.14	25.27	-2.0197	0.00054284	0.0040392	FGR	FGR proto-oncogene, Src family tyrosine kinase [Source:HGNC Symbol;Acc:HGNC:3697]
ENSG00000253522	11.61	0.59	4.2318	0.00055209	0.0040953	MIR3142HG	MIR3142 host gene [Source:HGNC Symbol;Acc:HGNC:51944]
ENSG00000171346	4.08	19.1	-2.2056	0.00055914	0.0041414	KRT15	keratin 15 [Source:HGNC Symbol;Acc:HGNC:6421]
ENSG00000175264	6.37	0	5.2275	0.00056179	0.0041568	CHST1	carbohydrate sulfotransferase 1 [Source:HGNC Symbol;Acc:HGNC:1969]
ENSG00000187848	23.29	6.47	1.8544	0.00056964	0.004203	P2RX2	purinergic receptor P2X 2 [Source:HGNC Symbol;Acc:HGNC:15459]
ENSG00000146904	57.28	27.86	1.0299	0.00061289	0.0044799	EPHA1	EPH receptor A1 [Source:HGNC Symbol;Acc:HGNC:3385]
ENSG00000268916	15.54	38.54	-1.334	0.00061688	0.004502	CSAG3	CSAG family member 3 [Source:HGNC Symbol;Acc:HGNC:26237]
ENSG00000165215	58.45	28.36	1.0423	0.00061845	0.0045093	CLDN3	claudin 3 [Source:HGNC Symbol;Acc:HGNC:2045]
ENSG00000105137	9.35	0.3	4.8213	0.00062699	0.0045671	SYDE1	synapse defective Rho GTPase homolog 1 [Source:HGNC Symbol;Acc:HGNC:25824]
ENSG00000082497	11.66	0.9	3.6526	0.00064693	0.0046958	SERTAD4	SERTA domain containing 4 [Source:HGNC Symbol;Acc:HGNC:25236]
ENSG00000023171	50.1	22.72	1.138	0.00064953	0.0047123	GRAMD1B	GRAM domain containing 1B [Source:HGNC Symbol;Acc:HGNC:29214]
ENSG00000274750	27.43	56.11	-1.0376	0.00066066	0.0047833	H3C6	H3 clustered histone 6 [Source:HGNC Symbol;Acc:HGNC:4769]
ENSG00000131620	6.3	0	5.1807	0.00066494	0.0048062	ANO1	anoctamin 1 [Source:HGNC Symbol;Acc:HGNC:21625]
ENSG00000235131	17.31	3.42	2.3431	0.0007055	0.0050565	TP73-AS2	TP73 antisense RNA 2 [Source:HGNC Symbol;Acc:HGNC:40591]
ENSG00000279334	6.21	0	5.1643	0.00071841	0.0051364	-	novel transcript
ENSG00000259207	30.9	10.1	1.602	0.00073711	0.0052481	ITGB3	integrin subunit beta 3 [Source:HGNC Symbol;Acc:HGNC:6156]
ENSG00000182393	10.85	30.6	-1.5194	0.00073703	0.0052481	IFNL1	interferon lambda 1 [Source:HGNC Symbol;Acc:HGNC:18363]
ENSG00000081237	4.9	23	-2.2258	0.00078844	0.0055712	PTPRC	protein tyrosine phosphatase receptor type C [Source:HGNC Symbol;Acc:HGNC:9666]
ENSG00000188451	12.33	1.22	3.3323	0.0007927	0.0055986	SRP72P2	signal recognition particle 72 pseudogene 2 [Source:HGNC Symbol;Acc:HGNC:31096]
ENSG00000122862	3.84	18.85	-2.2935	0.00079739	0.0056249	SRGN	serglycin [Source:HGNC Symbol;Acc:HGNC:9361]
ENSG00000162068	31.62	11	1.5371	0.00083243	0.0058366	NTN3	netrin 3 [Source:HGNC Symbol;Acc:HGNC:8030]
ENSG00000197172	6.22	0	5.1692	0.00083495	0.0058515	MAGEA6	MAGE family member A6 [Source:HGNC Symbol;Acc:HGNC:6804]
ENSG00000212899	6.01	0	5.1287	0.00084392	0.0059101	KRTAP3-3	keratin associated protein 3-3 [Source:HGNC Symbol;Acc:HGNC:18890]
ENSG00000118523	38.66	15.76	1.2818	0.00084918	0.0059426	CCN2	cellular communication network factor 2 [Source:HGNC Symbol;Acc:HGNC:2500]
ENSG00000232762	23.71	6.89	1.7952	0.00086997	0.0060706	-	novel transcript
ENSG00000234068	5.86	0	5.0977	0.00092365	0.0064097	PAGE2	PAGE family member 2 [Source:HGNC Symbol;Acc:HGNC:31804]
ENSG00000269934	20.48	5.55	1.8875	0.00093937	0.0065018	-	novel transcript, antisense to OBSCN
ENSG00000241241	56.49	26.28	1.1001	0.00096069	0.0066225	KRTAP4-16	keratin associated protein 4-16 [Source:HGNC Symbol;Acc:HGNC:18921]
ENSG00000231705	10.41	0.63	4.0667	0.00096994	0.0066783	-	novel transcript
ENSG00000232530	8.48	0.3	4.6627	0.0009826	0.0067606	LIF-AS1	LIF antisense RNA 1 [Source:HGNC Symbol;Acc:HGNC:53473]
ENSG00000176920	48.55	22.89	1.0789	0.00098371	0.0067667	FUT2	fucosyltransferase 2 [Source:HGNC Symbol;Acc:HGNC:4013]
ENSG00000226286	5.79	0	5.0653	0.00098809	0.0067936	-	novel transcript
ENSG00000213626	8.17	27.33	-1.7218	0.00098918	0.0067979	LBH	LBH regulator of WNT signaling pathway [Source:HGNC Symbol;Acc:HGNC:29532]
ENSG00000266124	37.06	14.16	1.3677	0.0010093	0.0069201	MIR5587	microRNA 5587 [Source:HGNC Symbol;Acc:HGNC:43508]
ENSG00000262903	51.63	24.57	1.0616	0.0010451	0.0071403	-	novel transcript, antisense to CTNS
ENSG00000227297	5.66	0	5.0409	0.0010612	0.0072447	-	novel transcript
ENSG00000105855	25.63	8.06	1.6498	0.001124	0.0076284	ITGB8	integrin subunit beta 8 [Source:HGNC Symbol;Acc:HGNC:6163]
ENSG00000272425	26.52	54.33	-1.0226	0.0011281	0.0076522	-	novel transcript
ENSG00000256481	12.83	1.5	3.0873	0.0011985	0.00807	-	novel transcript, antisense to MACROD1
ENSG00000279232	13.59	35.69	-1.3559	0.0012042	0.0081032	-	novel transcript, antisense to RGMB
ENSG00000099769	34.4	13.79	1.3235	0.0012229	0.0082059	IGFALS	insulin like growth factor binding protein acid labile subunit [Source:HGNC Symbol;Acc:HGNC:5468]
ENSG00000231993	43.81	19.44	1.1895	0.0012278	0.0082369	EP300-AS1	EP300 antisense RNA 1 [Source:HGNC Symbol;Acc:HGNC:50504]
ENSG00000233974	12.84	1.94	2.7694	0.0012316	0.0082586	-	POM121 membrane glycoprotein (POM121) pseudogene
ENSG00000285581	10.43	0.9	3.4974	0.0012511	0.0083797	-	novel transcript
ENSG00000248416	11.73	1.53	2.9392	0.0013398	0.0088883	-	novel transcript
ENSG00000168961	10.07	31.23	-1.6031	0.0013399	0.0088883	LGALS9	galectin 9 [Source:HGNC Symbol;Acc:HGNC:6570]
ENSG00000212722	23.39	7.47	1.6428	0.0013534	0.0089619	KRTAP4-9	keratin associated protein 4-9 [Source:HGNC Symbol;Acc:HGNC:18910]
ENSG00000228536	0.39	8.75	-4.5199	0.0013539	0.0089632	LYPLAL1-AS1	LYPLAL1 antisense RNA 1 [Source:HGNC Symbol;Acc:HGNC:54054]
ENSG00000142513	33.3	13.19	1.3388	0.0013924	0.0091989	ACP4	acid phosphatase 4 [Source:HGNC Symbol;Acc:HGNC:14376]
ENSG00000106571	8.17	0.3	4.5925	0.001409	0.0093023	GLI3	GLI family zinc finger 3 [Source:HGNC Symbol;Acc:HGNC:4319]
ENSG00000248996	12.31	1.9	2.7126	0.0014182	0.0093523	-	novel transcript
ENSG00000168243	5.7	0	5.031	0.0014725	0.0096799	GNG4	G protein subunit gamma 4 [Source:HGNC Symbol;Acc:HGNC:4407]
ENSG00000067048	2.29	14.41	-2.5942	0.0014844	0.0097357	DDX3Y	DEAD-box helicase 3 Y-linked [Source:HGNC Symbol;Acc:HGNC:2699]
ENSG00000268940	10.26	0.59	4.0561	0.0015151	0.0099127	CT45A1	cancer/testis antigen family 45 member A1 [Source:HGNC Symbol;Acc:HGNC:33267]
ENSG00000116183	1.45	11.97	-3.0863	0.0015221	0.009956	PAPPA2	pappalysin 2 [Source:HGNC Symbol;Acc:HGNC:14615]
ENSG00000109113	7.81	0.3	4.5424	0.0015232	0.0099614	RAB34	RAB34, member RAS oncogene family [Source:HGNC Symbol;Acc:HGNC:16519]
ENSG00000259994	23.55	47.8	-1.0357	0.0015716	0.010257	-	novel transcript, overlapping to MTPAP
ENSG00000180998	36.91	15.81	1.2272	0.0015782	0.010298	GPR137C	G protein-coupled receptor 137C [Source:HGNC Symbol;Acc:HGNC:25445]
ENSG00000260179	21.84	6.42	1.7443	0.0015827	0.010318	-	novel transcript
ENSG00000106511	5.27	0	4.9404	0.0015843	0.010326	MEOX2	mesenchyme homeobox 2 [Source:HGNC Symbol;Acc:HGNC:7014]
ENSG00000263740	25.16	8.5	1.5702	0.0016128	0.010498	RN7SL4P	RNA, 7SL, cytoplasmic 4, pseudogene [Source:HGNC Symbol;Acc:HGNC:10039]
ENSG00000203706	7.67	0.33	4.5224	0.0016631	0.010786	SERTAD4-AS1	SERTAD4 antisense RNA 1 [Source:HGNC Symbol;Acc:HGNC:32019]
ENSG00000135454	7.97	0.33	4.5926	0.0016658	0.010794	B4GALNT1	beta-1,4-N-acetyl-galactosaminyltransferase 1 [Source:HGNC Symbol;Acc:HGNC:4117]
ENSG00000145623	10.87	1.27	3.1419	0.0017004	0.011004	OSMR	oncostatin M receptor [Source:HGNC Symbol;Acc:HGNC:8507]
ENSG00000218416	37.65	16.78	1.1757	0.0017105	0.011059	-	novel transcript, antisense to GPC1
ENSG00000205090	13.99	2.43	2.4883	0.0017735	0.011433	TMEM240	transmembrane protein 240 [Source:HGNC Symbol;Acc:HGNC:25186]
ENSG00000169554	14.87	37.12	-1.3104	0.0017834	0.011494	ZEB2	zinc finger E-box binding homeobox 2 [Source:HGNC Symbol;Acc:HGNC:14881]
ENSG00000135338	24.35	48.95	-1.0052	0.0018266	0.011742	LCA5	lebercilin LCA5 [Source:HGNC Symbol;Acc:HGNC:31923]
ENSG00000142185	6.03	22.47	-1.8632	0.0018845	0.012071	TRPM2	transient receptor potential cation channel subfamily M member 2 [Source:HGNC Symbol;Acc:HGNC:12339]
ENSG00000171094	0.95	37.11	-5.2253	0.0018884	0.012093	ALK	ALK receptor tyrosine kinase [Source:HGNC Symbol;Acc:HGNC:427]
ENSG00000264424	12.25	1.25	3.2794	0.001889	0.012095	MYH4	myosin heavy chain 4 [Source:HGNC Symbol;Acc:HGNC:7574]
ENSG00000281333	10.48	1.27	3.0575	0.0019488	0.012442	-	novel transcript, antisense to KITLG
ENSG00000184564	5.24	0	4.9124	0.0020138	0.012809	SLITRK6	SLIT and NTRK like family member 6 [Source:HGNC Symbol;Acc:HGNC:23503]
ENSG00000286953	11.5	29.74	-1.3698	0.0021254	0.01344	-	novel transcript
ENSG00000235105	60.91	29.37	1.0424	0.0021523	0.013589	-	amyotrophic lateral sclerosis 2 (juvenile) chromosome region, candidate 2 (ALS2CR2) pseudogene
ENSG00000146197	36.57	16.06	1.1891	0.0021691	0.01368	SCUBE3	signal peptide, CUB domain and EGF like domain containing 3 [Source:HGNC Symbol;Acc:HGNC:13655]
ENSG00000198944	31.86	13.05	1.2831	0.0021897	0.013798	SOWAHA	sosondowah ankyrin repeat domain family member A [Source:HGNC Symbol;Acc:HGNC:27033]
ENSG00000151632	4.97	0	4.8529	0.0022022	0.013865	AKR1C2	aldo-keto reductase family 1 member C2 [Source:HGNC Symbol;Acc:HGNC:385]
ENSG00000146938	5.01	0	4.8824	0.0022582	0.014171	NLGN4X	neuroligin 4 X-linked [Source:HGNC Symbol;Acc:HGNC:14287]
ENSG00000137869	0.95	10.35	-3.3315	0.0022938	0.014379	CYP19A1	cytochrome P450 family 19 subfamily A member 1 [Source:HGNC Symbol;Acc:HGNC:2594]
ENSG00000151773	17.32	38.37	-1.1426	0.0023118	0.014483	CCDC122	coiled-coil domain containing 122 [Source:HGNC Symbol;Acc:HGNC:26478]
ENSG00000008323	32.64	13.99	1.2308	0.0023292	0.014582	PLEKHG6	pleckstrin homology and RhoGEF domain containing G6 [Source:HGNC Symbol;Acc:HGNC:25562]
ENSG00000111199	9.54	0.94	3.3493	0.0023584	0.01474	TRPV4	transient receptor potential cation channel subfamily V member 4 [Source:HGNC Symbol;Acc:HGNC:18083]
ENSG00000115461	9.79	0.61	3.9639	0.0023625	0.014762	IGFBP5	insulin like growth factor binding protein 5 [Source:HGNC Symbol;Acc:HGNC:5474]
ENSG00000149781	106.18	232.83	-1.1293	0.0024081	0.015015	FERMT3	fermitin family member 3 [Source:HGNC Symbol;Acc:HGNC:23151]
ENSG00000227036	21.59	6.9	1.6417	0.0025387	0.015751	LINC00511	long intergenic non-protein coding RNA 511 [Source:HGNC Symbol;Acc:HGNC:43564]
ENSG00000163359	11.26	1.87	2.6033	0.00254	0.015756	COL6A3	collagen type VI alpha 3 chain [Source:HGNC Symbol;Acc:HGNC:2213]
ENSG00000120051	14.54	33.99	-1.221	0.0025783	0.015966	CFAP58	cilia and flagella associated protein 58 [Source:HGNC Symbol;Acc:HGNC:26676]
ENSG00000140945	7	0.33	4.3892	0.0026015	0.016082	CDH13	cadherin 13 [Source:HGNC Symbol;Acc:HGNC:1753]
Novel.7808	21.96	7.12	1.6114	0.002693	0.016574	-	-
ENSG00000154319	28.1	11.18	1.3331	0.0027143	0.016694	FAM167A	family with sequence similarity 167 member A [Source:HGNC Symbol;Acc:HGNC:15549]
ENSG00000227568	24.8	8.57	1.5227	0.0027229	0.01674	SNX18P26	sorting nexin 18 pseudogene 26 [Source:HGNC Symbol;Acc:HGNC:39634]
ENSG00000236714	6.07	20.44	-1.7237	0.0027498	0.016884	LINC01844	long intergenic non-protein coding RNA 1844 [Source:HGNC Symbol;Acc:HGNC:52660]
ENSG00000258730	12.51	2.47	2.348	0.0027633	0.016949	ITPK1-AS1	ITPK1 antisense RNA 1 [Source:HGNC Symbol;Acc:HGNC:20132]
ENSG00000145358	0.67	9.33	-3.7481	0.0027713	0.016994	DDIT4L	DNA damage inducible transcript 4 like [Source:HGNC Symbol;Acc:HGNC:30555]
ENSG00000235652	10.62	27.25	-1.3701	0.0028038	0.017168	FBXO30-DT	FBXO30 divergent transcript [Source:HGNC Symbol;Acc:HGNC:48990]
ENSG00000127588	34.89	15.41	1.1744	0.0028264	0.017278	GNG13	G protein subunit gamma 13 [Source:HGNC Symbol;Acc:HGNC:14131]
ENSG00000279121	8.84	0.6	3.8354	0.0028353	0.017325	-	novel transcript
ENSG00000158246	12.61	2.47	2.3355	0.0028745	0.017543	TENT5B	terminal nucleotidyltransferase 5B [Source:HGNC Symbol;Acc:HGNC:28273]
ENSG00000013016	6.88	0.3	4.3696	0.0028747	0.017543	EHD3	EH domain containing 3 [Source:HGNC Symbol;Acc:HGNC:3244]
ENSG00000254783	36.46	16.82	1.1172	0.0029397	0.017917	-	immunoglobin superfamily, member 21 (IGSF21) pseudogene
ENSG00000243650	8.64	24.12	-1.4737	0.0029623	0.018038	RN7SL834P	RNA, 7SL, cytoplasmic 834, pseudogene [Source:HGNC Symbol;Acc:HGNC:46850]
ENSG00000134874	7.05	0.3	4.3817	0.0029965	0.018208	DZIP1	DAZ interacting zinc finger protein 1 [Source:HGNC Symbol;Acc:HGNC:20908]
ENSG00000095970	3.65	15.56	-2.0447	0.0030315	0.018384	TREM2	triggering receptor expressed on myeloid cells 2 [Source:HGNC Symbol;Acc:HGNC:17761]
ENSG00000136002	8.93	0.61	3.8787	0.0030817	0.01865	ARHGEF4	Rho guanine nucleotide exchange factor 4 [Source:HGNC Symbol;Acc:HGNC:684]
ENSG00000269416	13.02	2.5	2.3652	0.003083	0.018654	LINC01224	long intergenic non-protein coding RNA 1224 [Source:HGNC Symbol;Acc:HGNC:49676]
ENSG00000184730	8.04	25.77	-1.6506	0.0031	0.018741	APOBR	apolipoprotein B receptor [Source:HGNC Symbol;Acc:HGNC:24087]
ENSG00000158517	6.78	23.64	-1.7462	0.0031344	0.018926	NCF1	neutrophil cytosolic factor 1 [Source:HGNC Symbol;Acc:HGNC:7660]
ENSG00000170745	4.78	0	4.786	0.0032149	0.019339	KCNS3	potassium voltage-gated channel modifier subfamily S member 3 [Source:HGNC Symbol;Acc:HGNC:6302]
ENSG00000178342	21.37	7.16	1.5848	0.0033162	0.019838	KCNG2	potassium voltage-gated channel modifier subfamily G member 2 [Source:HGNC Symbol;Acc:HGNC:6249]
ENSG00000205670	192.47	21.55	3.158	0.0033536	0.020037	SMIM11A	small integral membrane protein 11A [Source:HGNC Symbol;Acc:HGNC:1293]
ENSG00000119866	16.95	36.32	-1.1214	0.0034103	0.020338	BCL11A	BAF chromatin remodeling complex subunit BCL11A [Source:HGNC Symbol;Acc:HGNC:13221]
ENSG00000224063	8.86	25.81	-1.5015	0.0034388	0.020474	-	novel transcript, antisense to TFPI and CALCRL
ENSG00000232487	9.03	0.9	3.305	0.0035238	0.020916	RASA3-IT1	RASA3 intronic transcript 1 [Source:HGNC Symbol;Acc:HGNC:39938]
ENSG00000107159	153.42	61.38	1.3229	0.0035567	0.021103	CA9	carbonic anhydrase 9 [Source:HGNC Symbol;Acc:HGNC:1383]
ENSG00000139572	6.91	22.92	-1.7208	0.0036105	0.021374	GPR84	G protein-coupled receptor 84 [Source:HGNC Symbol;Acc:HGNC:4535]
ENSG00000276728	15.36	33.79	-1.1537	0.0036113	0.021374	-	novel transcript
ENSG00000273388	4.62	0	4.7463	0.0036258	0.021447	-	novel transcript, antisense to MYH13
ENSG00000007264	1.52	11.13	-2.7357	0.0036762	0.021692	MATK	megakaryocyte-associated tyrosine kinase [Source:HGNC Symbol;Acc:HGNC:6906]
ENSG00000287809	34.6	15.07	1.2061	0.0036898	0.021759	-	novel transcript
ENSG00000253200	38.99	18.09	1.0934	0.0037393	0.022019	-	novel transcript, antisense to KIAA1967
ENSG00000183535	10.19	1.26	3.0077	0.0037566	0.022104	COL18A1-AS1	COL18A1 antisense RNA 1 [Source:HGNC Symbol;Acc:HGNC:23132]
ENSG00000159712	4.73	17.36	-1.8486	0.0037883	0.022268	ANKRD18CP	ankyrin repeat domain 18C, pseudogene [Source:HGNC Symbol;Acc:HGNC:43601]
ENSG00000265763	25.06	9.29	1.4268	0.0038032	0.022333	ZNF488	zinc finger protein 488 [Source:HGNC Symbol;Acc:HGNC:23535]
ENSG00000081189	9.75	26.99	-1.4612	0.0038953	0.022816	MEF2C	myocyte enhancer factor 2C [Source:HGNC Symbol;Acc:HGNC:6996]
ENSG00000280163	11.77	2.23	2.4377	0.004033	0.023487	-	novel transcript
ENSG00000162711	15.79	38.09	-1.2599	0.0040661	0.023656	NLRP3	NLR family pyrin domain containing 3 [Source:HGNC Symbol;Acc:HGNC:16400]
ENSG00000129951	8.06	0.6	3.7064	0.0040923	0.023785	PLPPR3	phospholipid phosphatase related 3 [Source:HGNC Symbol;Acc:HGNC:23497]
ENSG00000235138	36.25	16.66	1.1184	0.004098	0.023813	-	novel transcript, antisense to BRD3
ENSG00000123329	1.83	11.38	-2.6797	0.0041189	0.02392	ARHGAP9	Rho GTPase activating protein 9 [Source:HGNC Symbol;Acc:HGNC:14130]
ENSG00000171115	1.73	10.93	-2.6469	0.004128	0.023968	GIMAP8	GTPase, IMAP family member 8 [Source:HGNC Symbol;Acc:HGNC:21792]
ENSG00000140470	24.06	9.05	1.4033	0.0041423	0.024032	ADAMTS17	ADAM metallopeptidase with thrombospondin type 1 motif 17 [Source:HGNC Symbol;Acc:HGNC:17109]
ENSG00000287104	15.26	33.4	-1.143	0.0041935	0.024294	-	novel transcript, antisense to TBC1D14
ENSG00000273983	27.71	11.55	1.2648	0.0041957	0.024294	H3C8	H3 clustered histone 8 [Source:HGNC Symbol;Acc:HGNC:4772]
ENSG00000188549	42.18	20.99	1.0066	0.0042477	0.02455	CCDC9B	coiled-coil domain containing 9B [Source:HGNC Symbol;Acc:HGNC:33488]
ENSG00000204472	0.28	6.93	-4.1812	0.0042788	0.024711	AIF1	allograft inflammatory factor 1 [Source:HGNC Symbol;Acc:HGNC:352]
ENSG00000100078	0	4.64	-4.5706	0.0043361	0.024997	PLA2G3	phospholipase A2 group III [Source:HGNC Symbol;Acc:HGNC:17934]
ENSG00000230661	9.64	1.2	2.9965	0.0043407	0.025013	YY1P1	YY1 transcription factor pseudogene 1 [Source:HGNC Symbol;Acc:HGNC:45094]
ENSG00000255753	18.44	5.86	1.6503	0.004344	0.025027	-	WAS protein family homolog pseudogene
ENSG00000213513	40.04	18.72	1.0844	0.0044204	0.025408	IMPDH1P5	inosine monophosphate dehydrogenase 1 pseudogene 5 [Source:HGNC Symbol;Acc:HGNC:33960]
ENSG00000105255	6.23	0.3	4.2237	0.004502	0.025795	FSD1	fibronectin type III and SPRY domain containing 1 [Source:HGNC Symbol;Acc:HGNC:13745]
ENSG00000279839	4.52	0	4.7197	0.0045814	0.026176	-	TEC
ENSG00000237380	6.74	19.94	-1.5754	0.0046898	0.026723	HOXD-AS2	HOXD cluster antisense RNA 2 [Source:HGNC Symbol;Acc:HGNC:43756]
ENSG00000125726	16.64	4.63	1.8438	0.0047234	0.026862	CD70	CD70 molecule [Source:HGNC Symbol;Acc:HGNC:11937]
ENSG00000228044	6.53	19.67	-1.5757	0.0048666	0.02759	-	novel transcript
ENSG00000204531	22.4	8.39	1.4168	0.0049171	0.027811	POU5F1	POU class 5 homeobox 1 [Source:HGNC Symbol;Acc:HGNC:9221]
ENSG00000277437	10.87	1.54	2.8207	0.0049254	0.027842	-	-
ENSG00000266401	14.43	31.96	-1.1525	0.0049284	0.027853	-	novel transcript, antisense to DLGAP1
ENSG00000167613	3.53	15.68	-2.0795	0.0049314	0.027865	LAIR1	leukocyte associated immunoglobulin like receptor 1 [Source:HGNC Symbol;Acc:HGNC:6477]
ENSG00000185070	15.19	3.73	2.0229	0.0050774	0.028606	FLRT2	fibronectin leucine rich transmembrane protein 2 [Source:HGNC Symbol;Acc:HGNC:3761]
ENSG00000171903	5.47	18.91	-1.7724	0.0051108	0.028772	CYP4F11	cytochrome P450 family 4 subfamily F member 11 [Source:HGNC Symbol;Acc:HGNC:13265]
ENSG00000143631	18.68	6.2	1.5871	0.0051244	0.028837	FLG	filaggrin [Source:HGNC Symbol;Acc:HGNC:3748]
ENSG00000226259	20.5	42.49	-1.0427	0.0051708	0.02907	GTF2H2B	general transcription factor IIH subunit 2B (pseudogene) [Source:HGNC Symbol;Acc:HGNC:31393]
ENSG00000152953	4.2	0	4.6128	0.0051772	0.029095	STK32B	serine/threonine kinase 32B [Source:HGNC Symbol;Acc:HGNC:14217]
ENSG00000154556	4.2	0	4.6128	0.0051772	0.029095	SORBS2	sorbin and SH3 domain containing 2 [Source:HGNC Symbol;Acc:HGNC:24098]
ENSG00000116701	2.19	12.5	-2.4204	0.0051818	0.02911	NCF2	neutrophil cytosolic factor 2 [Source:HGNC Symbol;Acc:HGNC:7661]
ENSG00000166503	4.18	0	4.6083	0.0052443	0.029404	HDGFL3	HDGF like 3 [Source:HGNC Symbol;Acc:HGNC:24937]
ENSG00000102038	7.81	0.66	3.6273	0.0052686	0.029527	SMARCA1	SWI/SNF related, matrix associated, actin dependent regulator of chromatin, subfamily a, member 1 [Source:HGNC Symbol;Acc:HGNC:11097]
ENSG00000182013	4.27	0	4.6324	0.0053196	0.029749	PNMA8A	PNMA family member 8A [Source:HGNC Symbol;Acc:HGNC:25578]
ENSG00000146122	6.09	0.3	4.1788	0.0053307	0.029795	DAAM2	dishevelled associated activator of morphogenesis 2 [Source:HGNC Symbol;Acc:HGNC:18143]
ENSG00000267122	9.93	1.49	2.6914	0.0054547	0.030314	-	novel transcript, antisense to DOT1L
Novel.7022	15.82	34.06	-1.141	0.0055133	0.030605	-	-
ENSG00000158008	17.55	5.2	1.7413	0.005606	0.031013	EXTL1	exostosin like glycosyltransferase 1 [Source:HGNC Symbol;Acc:HGNC:3515]
ENSG00000124466	22.23	7.67	1.5563	0.0056685	0.031317	LYPD3	LY6/PLAUR domain containing 3 [Source:HGNC Symbol;Acc:HGNC:24880]
ENSG00000280486	31.53	14.31	1.1443	0.00572	0.031559	-	novel transcript, antisense to NDUFS7
ENSG00000107186	4.27	0	4.6552	0.0057332	0.031617	MPDZ	multiple PDZ domain crumbs cell polarity complex component [Source:HGNC Symbol;Acc:HGNC:7208]
ENSG00000167046	14.17	3.73	1.9306	0.005809	0.032008	-	novel transcript, antisense to SLCO4A1
ENSG00000169436	4.13	15.88	-1.9285	0.0060059	0.032955	COL22A1	collagen type XXII alpha 1 chain [Source:HGNC Symbol;Acc:HGNC:22989]
ENSG00000236472	5.96	0.33	4.1753	0.006008	0.032961	-	novel transcript, antisense to PPP1R9B
ENSG00000169245	18.22	36.93	-1.0211	0.0060351	0.033078	CXCL10	C-X-C motif chemokine ligand 10 [Source:HGNC Symbol;Acc:HGNC:10637]
ENSG00000279019	28.66	12.32	1.2021	0.0060449	0.033119	-	TEC
ENSG00000164418	5.89	0.33	4.1619	0.0060916	0.033344	GRIK2	glutamate ionotropic receptor kainate type subunit 2 [Source:HGNC Symbol;Acc:HGNC:4580]
ENSG00000179846	11.1	2.22	2.3437	0.0061325	0.033555	NKPD1	NTPase KAP family P-loop domain containing 1 [Source:HGNC Symbol;Acc:HGNC:24739]
ENSG00000136689	17.96	79.62	-2.1428	0.0062035	0.033905	IL1RN	interleukin 1 receptor antagonist [Source:HGNC Symbol;Acc:HGNC:6000]
ENSG00000169876	14.13	31.75	-1.1935	0.0062062	0.033914	MUC17	mucin 17, cell surface associated [Source:HGNC Symbol;Acc:HGNC:16800]
ENSG00000276070	15.03	34.12	-1.1578	0.0063551	0.034635	CCL4L2	C-C motif chemokine ligand 4 like 2 [Source:HGNC Symbol;Acc:HGNC:24066]
ENSG00000099822	36.27	17.25	1.0555	0.0063568	0.034635	HCN2	hyperpolarization activated cyclic nucleotide gated potassium and sodium channel 2 [Source:HGNC Symbol;Acc:HGNC:4846]
ENSG00000270926	5.8	0.3	4.1268	0.0063802	0.034737	-	WAS protein family homolog 4 pseudogene
ENSG00000237945	16.87	35.94	-1.0652	0.0064823	0.035236	LINC00649	long intergenic non-protein coding RNA 649 [Source:HGNC Symbol;Acc:HGNC:44305]
ENSG00000286885	0	4.38	-4.4843	0.0064933	0.03529	-	novel transcript
ENSG00000284874	20.34	7.25	1.4911	0.0065523	0.035557	-	novel transcript
ENSG00000263624	28.72	12.23	1.23	0.0065832	0.035705	-	novel transcript
ENSG00000121207	4.13	0	4.5679	0.006599	0.035784	LRAT	lecithin retinol acyltransferase [Source:HGNC Symbol;Acc:HGNC:6685]
ENSG00000287403	5.77	0.3	4.0994	0.0066744	0.036152	-	novel transcript, antisense to RPTOR
ENSG00000276691	13.32	3.43	1.9593	0.0066788	0.036169	-	novel transcript, antisense to HDAC7
ENSG00000279187	16.9	5.16	1.6995	0.0066886	0.036202	-	TEC
ENSG00000230487	14.66	32.14	-1.1609	0.0067356	0.03643	PSMG3-AS1	PSMG3 antisense RNA 1 (head to head) [Source:HGNC Symbol;Acc:HGNC:22230]
ENSG00000134769	3.07	13.37	-2.1007	0.0067374	0.036432	DTNA	dystrobrevin alpha [Source:HGNC Symbol;Acc:HGNC:3057]
ENSG00000148053	2.21	28.23	-3.6312	0.0067859	0.036667	NTRK2	neurotrophic receptor tyrosine kinase 2 [Source:HGNC Symbol;Acc:HGNC:8032]
ENSG00000188488	4.04	0	4.5423	0.0067992	0.036719	SERPINA5	serpin family A member 5 [Source:HGNC Symbol;Acc:HGNC:8723]
ENSG00000253898	4	0	4.5328	0.0069806	0.037531	LINC01419	long intergenic non-protein coding RNA 1419 [Source:HGNC Symbol;Acc:HGNC:50712]
ENSG00000077420	1.06	8.64	-3.0398	0.0070429	0.037838	APBB1IP	amyloid beta precursor protein binding family B member 1 interacting protein [Source:HGNC Symbol;Acc:HGNC:17379]
ENSG00000109061	6.22	0.33	4.191	0.0070899	0.038034	MYH1	myosin heavy chain 1 [Source:HGNC Symbol;Acc:HGNC:7567]
ENSG00000263511	3.95	0	4.5445	0.0070914	0.038035	MIR5699	microRNA 5699 [Source:HGNC Symbol;Acc:HGNC:43456]
ENSG00000104723	7.78	0.63	3.6265	0.0071941	0.038486	TUSC3	tumor suppressor candidate 3 [Source:HGNC Symbol;Acc:HGNC:30242]
ENSG00000279821	20.7	7.81	1.4227	0.007226	0.038621	-	TEC
ENSG00000167767	28.84	12.59	1.1808	0.0072499	0.038742	KRT80	keratin 80 [Source:HGNC Symbol;Acc:HGNC:27056]
ENSG00000198237	19.64	6.22	1.6907	0.0072564	0.038762	GUSBP13	GUSB pseudogene 13 [Source:HGNC Symbol;Acc:HGNC:54495]
ENSG00000185432	2.38	11.29	-2.3524	0.0072883	0.038912	METTL7A	methyltransferase like 7A [Source:HGNC Symbol;Acc:HGNC:24550]
ENSG00000087116	6.39	20.53	-1.6199	0.0073058	0.038991	ADAMTS2	ADAM metallopeptidase with thrombospondin type 1 motif 2 [Source:HGNC Symbol;Acc:HGNC:218]
ENSG00000107738	12.69	3.05	2.0574	0.0073093	0.039002	VSIR	V-set immunoregulatory receptor [Source:HGNC Symbol;Acc:HGNC:30085]
ENSG00000071967	3.9	0	4.5021	0.0074037	0.039419	CYBRD1	cytochrome b reductase 1 [Source:HGNC Symbol;Acc:HGNC:20797]
ENSG00000197471	2.8	12.05	-2.107	0.0076925	0.040755	SPN	sialophorin [Source:HGNC Symbol;Acc:HGNC:11249]
ENSG00000091656	15.84	4.97	1.6601	0.007789	0.041188	ZFHX4	zinc finger homeobox 4 [Source:HGNC Symbol;Acc:HGNC:30939]
ENSG00000166183	5.63	0.3	4.0914	0.0078158	0.04131	ASPG	asparaginase [Source:HGNC Symbol;Acc:HGNC:20123]
ENSG00000182326	19.21	38.76	-1.009	0.0078439	0.041429	C1S	complement C1s [Source:HGNC Symbol;Acc:HGNC:1247]
ENSG00000224574	3.88	0	4.4973	0.007956	0.041952	COL18A1-AS2	COL18A1 antisense RNA 2 [Source:HGNC Symbol;Acc:HGNC:40155]
ENSG00000265539	11.66	2.52	2.2182	0.0079875	0.04211	MIR3164	microRNA 3164 [Source:HGNC Symbol;Acc:HGNC:38288]
ENSG00000123360	0.39	5.93	-3.9587	0.0080006	0.042149	PDE1B	phosphodiesterase 1B [Source:HGNC Symbol;Acc:HGNC:8775]
ENSG00000157404	0.39	15.92	-5.3837	0.008174	0.042945	KIT	KIT proto-oncogene, receptor tyrosine kinase [Source:HGNC Symbol;Acc:HGNC:6342]
ENSG00000169629	21.49	47.91	-1.1462	0.0082044	0.043085	RGPD8	RANBP2 like and GRIP domain containing 8 [Source:HGNC Symbol;Acc:HGNC:9849]
ENSG00000143119	16.72	67.4	-2.0057	0.0082374	0.043224	CD53	CD53 molecule [Source:HGNC Symbol;Acc:HGNC:1686]
ENSG00000227959	36.25	17.97	1.0033	0.0082627	0.043333	-	novel transcript
ENSG00000223891	17.82	36.17	-1.0059	0.008328	0.043613	OSER1-DT	OSER1 divergent transcript [Source:HGNC Symbol;Acc:HGNC:48585]
ENSG00000158089	3.81	0	4.4758	0.008409	0.043997	GALNT14	polypeptide N-acetylgalactosaminyltransferase 14 [Source:HGNC Symbol;Acc:HGNC:22946]
ENSG00000178568	0	18.27	-6.5455	0.008426	0.044053	ERBB4	erb-b2 receptor tyrosine kinase 4 [Source:HGNC Symbol;Acc:HGNC:3432]
ENSG00000124260	3.85	0	4.5131	0.0084357	0.044076	MAGEA10	MAGE family member A10 [Source:HGNC Symbol;Acc:HGNC:6797]
ENSG00000215182	10.46	2.21	2.2468	0.0084549	0.044158	MUC5AC	mucin 5AC, oligomeric mucus/gel-forming [Source:HGNC Symbol;Acc:HGNC:7515]
ENSG00000018280	6.87	21.12	-1.5424	0.0085688	0.0447	SLC11A1	solute carrier family 11 member 1 [Source:HGNC Symbol;Acc:HGNC:10907]
ENSG00000106123	21.56	8.7	1.319	0.0085697	0.0447	EPHB6	EPH receptor B6 [Source:HGNC Symbol;Acc:HGNC:3396]
ENSG00000224596	3.76	13.94	-1.8725	0.0087251	0.045381	ZMIZ1-AS1	ZMIZ1 antisense RNA 1 [Source:HGNC Symbol;Acc:HGNC:27433]
ENSG00000251595	14.4	30.78	-1.0823	0.0088692	0.045999	ABCA11P	ATP binding cassette subfamily A member 11, pseudogene [Source:HGNC Symbol;Acc:HGNC:31]
ENSG00000184838	6.1	19.67	-1.6271	0.0089453	0.046336	PRR16	proline rich 16 [Source:HGNC Symbol;Acc:HGNC:29654]
ENSG00000226549	5.06	16.27	-1.6543	0.0090113	0.046587	SCDP1	stearoyl-CoA desaturase pseudogene 1 [Source:HGNC Symbol;Acc:HGNC:10572]
ENSG00000273327	23.1	9.15	1.3343	0.009117	0.047024	OR6L2P	olfactory receptor family 6 subfamily L member 2 pseudogene [Source:HGNC Symbol;Acc:HGNC:15125]
ENSG00000275882	33.31	11.67	1.4912	0.009154	0.047198	IKBKGP1	inhibitor of nuclear factor kappa B kinase subunit gamma pseudogene 1 [Source:HGNC Symbol;Acc:HGNC:24455]
ENSG00000267304	8.22	1.2	2.7321	0.0092859	0.047768	-	novel transcript, antisense to PIP5K1C
ENSG00000103888	80.68	186.23	-1.2067	0.0094291	0.048393	CEMIP	cell migration inducing hyaluronidase 1 [Source:HGNC Symbol;Acc:HGNC:29213]
ENSG00000213694	3.84	14.46	-1.9122	0.0095673	0.04899	S1PR3	sphingosine-1-phosphate receptor 3 [Source:HGNC Symbol;Acc:HGNC:3167]
ENSG00000234174	10.85	2.45	2.1461	0.0095787	0.04904	-	novel transcript, antisense to PSD4
ENSG00000262115	3.69	0	4.4388	0.0096084	0.049183	-	novel transcript, antisense to AZI1
ENSG00000140538	1.36	25.21	-4.1984	0.009727	0.049728	NTRK3	neurotrophic receptor tyrosine kinase 3 [Source:HGNC Symbol;Acc:HGNC:8033]
ENSG00000234456	3.67	0	4.4337	0.0097434	0.049795	MAGI2-AS3	MAGI2 antisense RNA 3 [Source:HGNC Symbol;Acc:HGNC:40862]
