# Supplementary material for: BRD4-mediated transcriptional activation of PDLIM4 enhances p21 stability and chemosensitivity in lung adenocarcinoma independent of p53
Source: BMC Biol. 2026 Jan 17;24:37. doi: 10.1186/s12915-026-02511-z (PMC12896191; doi:10.1186/s12915-026-02511-z)
Supplement: Supplementary file 3 — Additional file 3: Table S4. 712 genes showing upregulated expression trends upon BRD4 overexpression. [file 12915_2026_2511_MOESM3_ESM.xls]

Features	baseMean	log2FoldChange	lfcSE	stat	pvalue	padj	#NAME?	#NAME?	Gene Symbol	KEGG Gene ID	GO	STRING Protein	TF Family	description	KEGG description	SwissProt	NR	Pfam	KEGG Pathway	KO	COG	STRING Protein description	SwissProt description	NR description	Pfam description	KEGG Pathway description	KO description	COG description
ENSG00000290915	124.2812375	5.984866236	0.459714163	13.01866838	9.58E-39	3.21E-36	38.01851007	35.49310719	KLKP1	606293	GO:0005634,GO:0005737			kallikrein pseudogene 1
ENSG00000141867	135977.2042	5.728686311	0.198488594	28.86153909	3.63E-183	9.25E-179	182.4400405	178.033824	BRD4	23476	GO:0005654,GO:0000083,GO:0070577,GO:0006355,GO:0003713,GO:0005634,GO:0099122,GO:0006468,GO:0032968,GO:2001255,GO:0006338,GO:0002039,GO:0003712,GO:0050727,GO:0000794,GO:0008353,GO:0045893,GO:0043123,GO:0045944,GO:0106140,GO:0000785,GO:0006974,GO:0019899,GO:0005515,GO:0010971,GO:1901407,GO:0003682	9606.ENSP00000263377		bromodomain containing 4	BRD4, CAP, FSHRG4, HUNK1, HUNKI, MCAP; bromodomain containing 4	O60885,F1R5H6	KAI2589349.1,XP_030676435.1,NP_001317313.1,NP_001366221.1,NP_001366220.1,EAW84472.1	PF00439.30		K11722	COG5076,KOG1474	Bromodomain-containing protein 4; Chromatin reader protein that recognizes and binds acetylated histones and plays a key role in transmission of epigenetic memory across cell divisions and transcription regulation. Remains associated with acetylated chromatin throughout the entire cell cycle and provides epigenetic memory for postmitotic G1 gene transcription by preserving acetylated chromatin st…	sp|O60885|BRD4_HUMAN Bromodomain-containing protein 4 OS=Homo sapiens OX=9606 GN=BRD4 PE=1 SV=2 | sp|F1R5H6|BRD4_DANRE Bromodomain-containing protein 4 OS=Danio rerio OX=7955 GN=brd4 PE=1 SV=1	bromodomain containing 4, partial [Homo sapiens] | bromodomain-containing protein 4 isoform X1 [Nomascus leucogenys] | bromodomain-containing protein 4 isoform 3 [Homo sapiens] | bromodomain-containing protein 4 isoform short [Homo sapiens] | bromodomain-containing protein 4 isoform long [Homo sapiens] | bromodomain containing 4, isoform CRA_c [Homo sapiens]	Bromodomain:Bromodomain		BRD4; bromodomain-containing protein 4	Transcription factor involved in chromatin remodeling, contains bromodomain | Transcription initiation factor TFIID, subunit BDF1 and related bromodomain proteins
ENSG00000184414	97.90314397	4.880315401	0.363710946	13.41811527	4.74E-41	1.95E-38	40.3245835	37.71075872	IRS3P
ENSG00000273703	10.55739747	4.37632218	0.948357048	4.614635585	3.94E-06	2.92E-05	5.404740128	4.534955836	H2BC14	8342	GO:0005654,GO:0046982,GO:0005829,GO:0000786,GO:0003677,GO:0006334,GO:0005634,GO:0070062	9606.ENSP00000477907		H2B clustered histone 14	H2BC14, H2B/e, H2BFE, HIST1H2BM, dJ160A22.3; H2B clustered histone 14	Q99879	AAH67485.1	PF00125.29	hsa04613,hsa05203,hsa05034,hsa05322	K11252	KOG1744	Histone H2B type 1-M; Core component of nucleosome. Nucleosomes wrap and compact DNA into chromatin, limiting DNA accessibility to the cellular machineries which require DNA as a template. Histones thereby play a central role in transcription regulation, DNA repair, DNA replication and chromosomal stability. DNA accessibility is regulated via a complex set of post-translational modifications of h…	sp|Q99879|H2B1M_HUMAN Histone H2B type 1-M OS=Homo sapiens OX=9606 GN=H2BC14 PE=1 SV=3	HIST1H2BM protein, partial [Homo sapiens]	Histone:Core histone H2A/H2B/H3/H4	Neutrophil extracellular trap formation | Viral carcinogenesis | Alcoholism | Systemic lupus erythematosus	H2B; histone H2B	Histone H2B
ENSG00000137745	23.69281883	4.325854038	0.627683438	6.891776608	5.51E-12	1.04E-10	11.25884955	9.984001926	MMP13	4322	GO:0008270,GO:0004252,GO:0030282,GO:0005509,GO:0004222,GO:0022617,GO:0004175,GO:0031012,GO:0005576,GO:0005518,GO:0006508,GO:0030198,GO:0001958,GO:0030574,GO:0060349,GO:1904645,GO:0005615,GO:0003417,GO:0044267	9606.ENSP00000260302		matrix metallopeptidase 13	MMP13, CLG3, MANDP1, MDST, MMP-13; matrix metallopeptidase 13	P45452	EAW67034.1,NP_002418.1	PF00413.29	hsa04657,hsa04926,hsa04928	K07994	KOG1565	Collagenase 3; Plays a role in the degradation of extracellular matrix proteins including fibrillar collagen, fibronectin, TNC and ACAN. Cleaves triple helical collagens, including type I, type II and type III collagen, but has the highest activity with soluble type II collagen. Can also degrade collagen type IV, type XIV and type X. May also function by activating or degrading key regulatory pro…	sp|P45452|MMP13_HUMAN Collagenase 3 OS=Homo sapiens OX=9606 GN=MMP13 PE=1 SV=1	matrix metallopeptidase 13 (collagenase 3), isoform CRA_a [Homo sapiens] | collagenase 3 preproprotein [Homo sapiens]	Peptidase_M10:Matrixin	IL-17 signaling pathway | Relaxin signaling pathway | Parathyroid hormone synthesis, secretion and action	MMP13; matrix metalloproteinase-13 (collagenase 3) [EC:3.4.24.-]	Gelatinase A and related matrix metalloproteases
ENSG00000158406	28.32152518	4.197427939	0.559002017	7.508788546	5.97E-14	1.47E-12	13.22419281	11.83249689	H4C8	8,365,554,313	GO:0005654,GO:0046982,GO:0032200,GO:0006325,GO:0006352,GO:0005634,GO:0005576,GO:0000228,GO:0061644,GO:0003677,GO:0006334,GO:0006336,GO:0032991,GO:0016020,GO:0045653,GO:0006335,GO:0003723,GO:0019904,GO:0000786,GO:0005515,GO:0000781,GO:0070062,GO:0043505	9606.ENSP00000366956		H4 clustered histone 15,H4 clustered histone 8	H4C8, H4-16, H4/h, H4C1, H4C11, H4C12, H4C13, H4C14, H4C15, H4C16, H4C2, H4C3, H4C4, H4C5, H4C6, H4C9, H4FH, HIST1H4H; H4 clustered histone 8 | H4C15, H4-16, H4/o, H4C1, H4C11, H4C12, H4C13, H4C14, H4C16, H4C2, H4C3, H4C4, H4C5, H4C6, H4C8, H4C9, HIST2H4B; H4 clustered histone 15	P84050	XP_036894699.1	PF15511.11	hsa04613,hsa05203,hsa05034,hsa05322	K11253,K11254	KOG3467,COG2036,KOG1745	Histone cluster 1 H4 family member h; Core component of nucleosome. Nucleosomes wrap and compact DNA into chromatin, limiting DNA accessibility to the cellular machineries which require DNA as a template. Histones thereby play a central role in transcription regulation, DNA repair, DNA replication and chromosomal stability. DNA accessibility is regulated via a complex set of post-translational mo…	sp|P84050|H4_RHYAM Histone H4 OS=Rhynchosciara americana OX=7186 GN=His4 PE=3 SV=2	uncharacterized protein LOC118981932 [Sturnira hondurensis]	CENP-T_C:Centromere kinetochore component CENP-T histone fold	Neutrophil extracellular trap formation | Viral carcinogenesis | Alcoholism | Systemic lupus erythematosus	H3; histone H3 | H4; histone H4	Histone H4 | Histones H3 and H4 | Histones H3 and H4
ENSG00000167880	15.61243295	4.190611299	0.750016176	5.587361222	2.31E-08	2.52E-07	7.637242672	6.59800918	EVPL	2125	GO:0005882,GO:0042060,GO:0001533,GO:0018149,GO:0045111,GO:0045296,GO:0005829,GO:0005198,GO:0030216,GO:0019215,GO:0005737,GO:0045104,GO:0008544,GO:0016020,GO:0070062,GO:0031424,GO:0030057	9606.ENSP00000301607		envoplakin	EVPL, EVPK; envoplakin	Q92817	NP_001979.2,KAI2585156.1,NP_001307676.1	PF00681.25,PF21097.2		K10383	KOG0516,COG5069	Envoplakin; Component of the cornified envelope of keratinocytes. May link the cornified envelope to desmosomes and intermediate filaments; Plakins	sp|Q92817|EVPL_HUMAN Envoplakin OS=Homo sapiens OX=9606 GN=EVPL PE=1 SV=3	envoplakin isoform 2 [Homo sapiens] | envoplakin, partial [Homo sapiens] | envoplakin isoform 1 [Homo sapiens]	Plectin:Plectin repeat | SR_plectin_7:Spectrin repeat		EVPL; envoplakin	Dystonin, GAS (Growth-arrest-specific protein), and related proteins | Ca2+-binding actin-bundling protein fimbrin/plastin (EF-Hand superfamily)
ENSG00000169896	66.71346698	4.14441447	0.367586069	11.27467773	1.75E-29	2.53E-27	28.75691652	26.59621272	ITGAM	3684	GO:0045963,GO:0007229,GO:2000363,GO:0001851,GO:1901216,GO:0033627,GO:0034688,GO:0044853,GO:0035579,GO:0009986,GO:0070821,GO:0150064,GO:1905114,GO:0007155,GO:0005886,GO:1904151,GO:0046872,GO:0090314,GO:0009897,GO:0097190,GO:0007160,GO:0150062,GO:0097242,GO:0110090,GO:0006898,GO:0005178,GO:0032930,GO:0010668,GO:0030900,GO:0008305,GO:0005615,GO:0006911,GO:0031072,GO:0005515,GO:0098609,GO:0001540,GO:…	9606.ENSP00000441691		integrin subunit alpha M	ITGAM, CD11B, CR3A, MAC-1, MAC1A, MO1A, SLEB6; integrin subunit alpha M	P05555,P11215	PNI17905.1,NP_001139280.1,NP_000623.2,KAI2578299.1	PF21520.2,PF01839.28	hsa04613,hsa05133,hsa04670,hsa05140,hsa04015,hsa04810,hsa05146,hsa05221,hsa05202,hsa05152,hsa05134,hsa05150,hsa04145,hsa04610,hsa04640,hsa04514	K06462,K06461,K06594	KOG3637	Integrin alpha-M; Integrin ITGAM/ITGB2 is implicated in various adhesive interactions of monocytes, macrophages and granulocytes as well as in mediating the uptake of complement-coated particles. It is identical with CR-3, the receptor for the iC3b fragment of the third complement component. It probably recognizes the R-G-D peptide in C3b. Integrin ITGAM/ITGB2 is also a receptor for fibrinogen, f…	sp|P05555|ITAM_MOUSE Integrin alpha-M OS=Mus musculus OX=10090 GN=Itgam PE=1 SV=2 | sp|P11215|ITAM_HUMAN Integrin alpha-M OS=Homo sapiens OX=9606 GN=ITGAM PE=1 SV=2	ITGAM isoform 4, partial [Pan troglodytes] | integrin alpha-M isoform 1 precursor [Homo sapiens] | integrin alpha-M isoform 2 precursor [Homo sapiens] | integrin subunit alpha M, partial [Homo sapiens]	ITGAX-like_Ig_3:Integrin alpha-X-like, Ig-like domain 3 | FG-GAP:FG-GAP repeat	Neutrophil extracellular trap formation | Pertussis | Leukocyte transendothelial migration | Leishmaniasis | Rap1 signaling pathway | Regulation of actin cytoskeleton | Amoebiasis | Acute myeloid leukemia | Transcriptional misregulation in cancer | Tuberculosis | Legionellosis | Staphylococcus aureus infection | Phagosome | Complement and coagulation cascades | Hematopoietic cell lineage | Cell a…	ITGAX, CD11c; integrin alpha X | ITGAM, CD11b; integrin alpha M | ITGAD, CD11d; integrin alpha D	Vitronectin receptor, alpha subunit
ENSG00000129654	26.2670043	4.100586212	0.573930404	7.1447447	9.02E-13	1.88E-11	12.04497017	10.72653512	FOXJ1	2302	GO:0060271,GO:0002897,GO:0007389,GO:0060429,GO:0060972,GO:0001228,GO:0000122,GO:0002635,GO:0005634,GO:0032715,GO:0002924,GO:0050869,GO:0000978,GO:0035082,GO:0007507,GO:0042130,GO:0003677,GO:0000981,GO:0032053,GO:0003700,GO:0000976,GO:0033085,GO:0035089,GO:0007420,GO:0002508,GO:0006959,GO:0045944,GO:0034613,GO:0050900,GO:0030036,GO:0000785,GO:0072016,GO:0007283,GO:0007368,GO:0006357,GO:0044458,GO:…	9606.ENSP00000323880	Fork_head	forkhead box J1	FOXJ1, CILD43, FKHL13, HFH-4, HFH4; forkhead box J1	Q92949	NP_001445.2	PF00250.23		K09402	COG5025,KOG2294	Forkhead box protein J1; Transcription factor specifically required for the formation of motile cilia. Acts by activating transcription of genes that mediate assembly of motile cilia, such as CFAP157. Binds the DNA consensus sequences 5'-HWDTGTTTGTTTA-3' or 5'- KTTTGTTGTTKTW-3' (where H is not G, W is A or T, D is not C, and K is G or T); Belongs to the FOXJ1 family	sp|Q92949|FOXJ1_HUMAN Forkhead box protein J1 OS=Homo sapiens OX=9606 GN=FOXJ1 PE=1 SV=3	forkhead box protein J1 [Homo sapiens]	Forkhead:Forkhead domain		FOXJ1; forkhead box protein J1	Transcription factor of the Forkhead/HNF3 family | Transcription factor of the Forkhead/HNF3 family
ENSG00000130518	74.27842706	4.060673737	0.357800506	11.34898825	7.50E-30	1.12E-27	29.12478938	26.95156902	IQCN	80726	GO:0005634,GO:0005515,GO:0005739	9606.ENSP00000376213		IQ motif containing N	IQCN, KIAA1683, SPGF78; IQ motif containing N	Q9H0B3	NP_001138776.1,EAW84682.1,KAI2589713.1,NP_079525.1,NP_001138777.1					IQ domain-containing protein N; KIAA1683	sp|Q9H0B3|IQCN_HUMAN IQ domain-containing protein N OS=Homo sapiens OX=9606 GN=IQCN PE=1 SV=1	IQ domain-containing protein N isoform a [Homo sapiens] | hCG2042873 [Homo sapiens] | IQ motif containing N [Homo sapiens] | IQ domain-containing protein N isoform b [Homo sapiens] | IQ domain-containing protein N isoform c [Homo sapiens]
ENSG00000164692	8.051855377	3.961662115	1.025469127	3.86326805	0.00011188	0.000611041	3.95124706	3.213929789	COL1A2	1278	GO:0048407,GO:0030282,GO:0008217,GO:0031012,GO:0005576,GO:0030198,GO:0046332,GO:0005201,GO:0043589,GO:0071230,GO:0001568,GO:0030674,GO:0070208,GO:0085029,GO:0005788,GO:0046872,GO:0042476,GO:0005584,GO:0042802,GO:0005783,GO:0032963,GO:0007266,GO:0007179,GO:0062023,GO:0030020,GO:0030199,GO:0005615,GO:0005515,GO:0002020,GO:0070062,GO:0001501	9606.ENSP00000297268		collagen type I alpha 2 chain	COL1A2, EDSARTH2, EDSCV, OI4; collagen type I alpha 2 chain	P08123	XP_033050550.1	PF01410.23	hsa04933,hsa05415,hsa05146,hsa04974,hsa04510,hsa04926,hsa04611,hsa05205,hsa04512,hsa05165,hsa04151	K06236	KOG3544	Collagen alpha-2(I) chain; Type I collagen is a member of group I collagen (fibrillar forming collagen); Belongs to the fibrillar collagen family	sp|P08123|CO1A2_HUMAN Collagen alpha-2(I) chain OS=Homo sapiens OX=9606 GN=COL1A2 PE=1 SV=7	collagen alpha-2(I) chain [Trachypithecus francoisi]	COLFI:Fibrillar collagen C-terminal domain	AGE-RAGE signaling pathway in diabetic complications | Diabetic cardiomyopathy | Amoebiasis | Protein digestion and absorption | Focal adhesion | Relaxin signaling pathway | Platelet activation | Proteoglycans in cancer | ECM-receptor interaction | Human papillomavirus infection | PI3K-Akt signaling pathway	COL1A; collagen, type I, alpha	Collagens (type IV and type XIII), and related proteins
ENSG00000225611	10.55759548	3.945895561	0.856763283	4.605584341	4.11E-06	3.04E-05	5.385831537	4.517811648	CCDC13-AS2
ENSG00000131435	323.0401453	3.937459864	0.12280822	-4.864982687	1.14E-06	9.29E-06	5.941320356	5.032104995	PDLIM4	8572	GO:0030018,GO:0019903,GO:0005634,GO:0055038,GO:0005737,GO:0042803,GO:0061061,GO:0007507,GO:0051393,GO:0030027,GO:0031532,GO:0005912,GO:0031941,GO:0048471,GO:0046872,GO:0034777,GO:0001725,GO:0098976,GO:0005856,GO:0051371,GO:0003779,GO:0043197,GO:0030036,GO:0031905,GO:0031901,GO:0005515,GO:0045211	9606.ENSP00000253754		PDZ and LIM domain 4	PDLIM4, RIL; PDZ and LIM domain 4	P50479	NP_003678.2,XP_009239303.1,NP_001124499.1	PF15936.10			KOG1703	PDZ and LIM domain protein 4; Isoform 1: Suppresses SRC activation by recognizing and binding to active SRC and facilitating PTPN13-mediated dephosphorylation of SRC 'Tyr-419' leading to its inactivation. Inactivated SRC dissociates from this protein allowing the initiation of a new SRC inactivation cycle. Involved in reorganization of the actin cytoskeleton. In nonmuscle cells, binds to ACTN1 (a…	sp|P50479|PDLI4_HUMAN PDZ and LIM domain protein 4 OS=Homo sapiens OX=9606 GN=PDLIM4 PE=1 SV=2	PDZ and LIM domain protein 4 isoform 1 [Homo sapiens] | PDZ and LIM domain protein 4 isoform X1 [Pongo abelii] | PDZ and LIM domain protein 4 isoform 2 [Homo sapiens]	DUF4749:Domain of unknown function (DUF4749)			Adaptor protein Enigma and related PDZ-LIM proteins
ENSG00000146166	7.906496685	3.940702978	0.982346793	4.011519155	6.03E-05	0.00035089	4.219471851	3.454828636	LGSN	51557	GO:0006542,GO:0004356,GO:0005886,GO:0005737,GO:0016020,GO:0019740	9606.ENSP00000359691		lengsin, lens protein with glutamine synthetase domain	LGSN, GLULD1, LGS; lengsin, lens protein with glutamine synthetase domain	Q5TDP6	KAI2542800.1,NP_057655.2,ABG75903.1,NP_001137412.1	PF00120.29			COG0174,KOG0683	Lengsin; May act as a component of the cytoskeleton or as a chaperone for the reorganization of intermediate filament proteins during terminal differentiation in the lens. Does not seem to have enzymatic activity (By similarity); Belongs to the glutamine synthetase family	sp|Q5TDP6|LGSN_HUMAN Lengsin OS=Homo sapiens OX=9606 GN=LGSN PE=1 SV=1	lengsin, lens protein with glutamine synthetase domain, partial [Homo sapiens] | lengsin isoform a [Homo sapiens] | lengsin variant 3 [Homo sapiens] | lengsin isoform b [Homo sapiens]	Gln-synt_C:Glutamine synthetase, catalytic domain			Glutamine synthetase | Glutamine synthetase
ENSG00000251258	10.34450323	3.909885603	0.857611892	4.559038464	5.14E-06	3.72E-05	5.289135245	4.429091146	RFPL4B	442247	GO:0046872	9606.ENSP00000423391		ret finger protein like 4B	RFPL4B, RNF211; ret finger protein like 4B	Q6ZWI9	NP_001013756.2	PF00622.34			KOG2177	Ret finger protein like 4B; Ring finger proteins	sp|Q6ZWI9|RFPLB_HUMAN Ret finger protein-like 4B OS=Homo sapiens OX=9606 GN=RFPL4B PE=2 SV=2	ret finger protein-like 4B [Homo sapiens]	SPRY:SPRY domain			Predicted E3 ubiquitin ligase
ENSG00000158683	72.22148469	3.894223908	0.339394957	11.47401818	1.78E-30	2.77E-28	29.7491198	27.55774718	PKD1L1	168507	GO:0060170,GO:0003127,GO:0016020,GO:0070588,GO:0005262,GO:0005515,GO:0034704,GO:0097730,GO:0098609,GO:0005929,GO:0050982,GO:0070986	9606.ENSP00000289672		polycystin 1 like 1, transient receptor potential channel interacting	PKD1L1, HTX8, PRO19563; polycystin 1 like 1, transient receptor potential channel interacting	Q8TDX9	KAI2545841.1,EAW61004.1,XP_016867287.1,NP_612152.1	PF20519.3,PF08016.17		K04987	KOG3599	Polycystic kidney disease protein 1-like 1; Component of a ciliary calcium channel that controls calcium concentration within primary cilia without affecting cytoplasmic calcium concentration. Forms a heterodimer with PKD2L1 in primary cilia and forms a calcium-permeant ciliary channel that regulates sonic hedgehog/SHH signaling and GLI2 transcription. Does not constitute the pore-forming subunit…	sp|Q8TDX9|PK1L1_HUMAN Polycystin-1-like protein 1 OS=Homo sapiens OX=9606 GN=PKD1L1 PE=1 SV=1	polycystin 1 like 1, transient receptor potential channel interacting [Homo sapiens] | polycystic kidney disease 1 like 1, isoform CRA_b [Homo sapiens] | polycystic kidney disease protein 1-like 1 isoform X1 [Homo sapiens] | polycystic kidney disease protein 1-like 1 [Homo sapiens]	Polycystin_dom:Polycystin domain | PKD_channel:Polycystin cation channel		PKD1L1; polycystin 1L1	Ca2+-modulated nonselective cation channel polycystin
ENSG00000150337	15.28834368	3.884210975	0.699142841	5.555675821	2.77E-08	2.98E-07	7.558242521	6.525673526	FCGR1A	2209	GO:0005887,GO:0007165,GO:0031901,GO:0006911,GO:0007166,GO:0019771,GO:0005515,GO:0004888,GO:0030669,GO:0001788,GO:0006955,GO:0061098,GO:0045087,GO:0005886,GO:0050776,GO:0019864,GO:0038094	9606.ENSP00000358165		Fc gamma receptor Ia	FCGR1A, CD64, CD64A, FCG1, FCGR1, FCRI, FcgammaRI, IGFR1; Fc gamma receptor Ia	P12314	NP_000557.1,NP_001365739.1	PF13895.11	hsa04666,hsa04613,hsa05140,hsa05322,hsa05221,hsa05202,hsa05152,hsa05150,hsa04380,hsa04145,hsa04640	K06498,K12560		High affinity immunoglobulin gamma Fc receptor I; High affinity receptor for the Fc region of immunoglobulins gamma. Functions in both innate and adaptive immune responses; Belongs to the immunoglobulin superfamily. FCGR1 family	sp|P12314|FCGR1_HUMAN High affinity immunoglobulin gamma Fc receptor I OS=Homo sapiens OX=9606 GN=FCGR1A PE=1 SV=2	high affinity immunoglobulin gamma Fc receptor I isoform 2 precursor [Homo sapiens] | high affinity immunoglobulin gamma Fc receptor I isoform 8 precursor [Homo sapiens]	Ig_2:Immunoglobulin domain	Fc gamma R-mediated phagocytosis | Neutrophil extracellular trap formation | Leishmaniasis | Systemic lupus erythematosus | Acute myeloid leukemia | Transcriptional misregulation in cancer | Tuberculosis | Staphylococcus aureus infection | Osteoclast differentiation | Phagosome | Hematopoietic cell lineage	FCGR1A, CD64; high affinity immunoglobulin gamma Fc receptor I | FCGR2B, CD32; low affinity immunoglobulin gamma Fc receptor II-b
ENSG00000217330	7.307125455	3.803460819	0.99949612	3.805378272	0.000141588	0.000755509	3.848974671	3.121760558	SSXP10
ENSG00000170458	111.7405261	3.765068838	0.267652279	14.06701581	6.06E-45	3.28E-42	44.21772839	41.48360978	CD14	929	GO:0045121,GO:0001530,GO:0070891,GO:0007166,GO:0031663,GO:0001847,GO:0071223,GO:0009408,GO:0005576,GO:0030667,GO:0031362,GO:0045471,GO:0005794,GO:0051602,GO:0032760,GO:0005886,GO:0006909,GO:0034612,GO:0045807,GO:0032481,GO:0032757,GO:0071726,GO:0034142,GO:0046696,GO:0009897,GO:0016019,GO:0006915,GO:0032026,GO:0006898,GO:0010008,GO:0005615,GO:0071727,GO:0005515,GO:0006954,GO:0032729,GO:0071219,GO:…	9606.ENSP00000304236		CD14 molecule	CD14; CD14 molecule	P08571	NP_000582.1		hsa05133,hsa05417,hsa05146,hsa04010,hsa05221,hsa05202,hsa05131,hsa05134,hsa05152,hsa04145,hsa04620,hsa05132,hsa04064,hsa04640,hsa04936	K04391		Monocyte differentiation antigen CD14; Coreceptor for bacterial lipopolysaccharide. In concert with LBP, binds to monomeric lipopolysaccharide and delivers it to the LY96/TLR4 complex, thereby mediating the innate immune response to bacterial lipopolysaccharide (LPS). Acts via MyD88, TIRAP and TRAF6, leading to NF-kappa-B activation, cytokine secretion and the inflammatory response. Acts as a cor…	sp|P08571|CD14_HUMAN Monocyte differentiation antigen CD14 OS=Homo sapiens OX=9606 GN=CD14 PE=1 SV=2	monocyte differentiation antigen CD14 precursor [Homo sapiens]		Pertussis | Lipid and atherosclerosis | Amoebiasis | MAPK signaling pathway | Acute myeloid leukemia | Transcriptional misregulation in cancer | Shigellosis | Legionellosis | Tuberculosis | Phagosome | Toll-like receptor signaling pathway | Salmonella infection | NF-kappa B signaling pathway | Hematopoietic cell lineage | Alcoholic liver disease	CD14; monocyte differentiation antigen CD14
ENSG00000143632	94.47122158	3.695049028	0.284210016	13.00112176	1.21E-38	3.99E-36	37.91879043	35.39906469	ACTA1	58	GO:0005524,GO:0072562,GO:0005869,GO:0017022,GO:0006936,GO:0005884,GO:0090131,GO:0010226,GO:0030027,GO:0005865,GO:0048741,GO:0009991,GO:0005829,GO:0071417,GO:0001725,GO:0030017,GO:0043531,GO:0044297,GO:0048545,GO:0043503,GO:0009612,GO:0005615,GO:0030175,GO:0005515,GO:0010628,GO:0005200,GO:0015629,GO:0070062,GO:0030240	9606.ENSP00000355645		actin alpha 1, skeletal muscle	ACTA1, ACTA, ASMA, CFTD, CFTD1, CFTDM, CMYP2A, CMYP2B, CMYP2C, MPFD, NEM1, NEM2, NEM3, SHPM; actin alpha 1, skeletal muscle	P68138,P53474	XP_023047586.1,XP_009327511.1,KAF6274381.1	PF00022.24		K10354	COG5277,KOG0676	Actin, alpha skeletal muscle; Actins are highly conserved proteins that are involved in various types of cell motility and are ubiquitously expressed in all eukaryotic cells	sp|P68138|ACTS_BOVIN Actin, alpha skeletal muscle OS=Bos taurus OX=9913 GN=ACTA1 PE=1 SV=1 | sp|P53474|ACTE_STRPU Actin, cytoskeletal 3A OS=Strongylocentrotus purpuratus OX=7668 GN=CYIIIA PE=3 SV=1	actin, alpha skeletal muscle isoform X1 [Piliocolobus tephrosceles] | PREDICTED: actin, alpha skeletal muscle, partial [Pygoscelis adeliae] | actin alpha 1, skeletal muscle [Rhinolophus ferrumequinum]	Actin:Actin		ACTA1; actin, alpha skeletal muscle	Actin and related proteins | Actin and related proteins
ENSG00000068976	138.6732803	3.686729162	0.239863799	15.37009412	2.60E-53	2.55E-50	52.58537507	49.59413195	PYGM	5837	GO:0102499,GO:0005829,GO:0030170,GO:0005515,GO:0008184,GO:0005977,GO:0005980,GO:0005737,GO:0000166,GO:0070062,GO:0102250	9606.ENSP00000164139		glycogen phosphorylase, muscle associated	PYGM, GSD5; glycogen phosphorylase, muscle associated	P11217,P53534	NP_001158188.1,NP_005600.1	PF00343.25	hsa04910,hsa04931,hsa04217,hsa00500,hsa01100,hsa04922	K00688	COG0058,KOG2099	Glycogen phosphorylase, muscle form; Phosphorylase is an important allosteric enzyme in carbohydrate metabolism. Enzymes from different sources differ in their regulatory mechanisms and in their natural substrates. However, all known phosphorylases share catalytic and structural properties	sp|P11217|PYGM_HUMAN Glycogen phosphorylase, muscle form OS=Homo sapiens OX=9606 GN=PYGM PE=1 SV=6 | sp|P53534|PYGB_RAT Glycogen phosphorylase, brain form (Fragment) OS=Rattus norvegicus OX=10116 GN=Pygb PE=1 SV=3	glycogen phosphorylase, muscle form isoform 2 [Homo sapiens] | glycogen phosphorylase, muscle form isoform 1 [Homo sapiens]	Phosphorylase:Carbohydrate phosphorylase	Insulin signaling pathway | Insulin resistance | Necroptosis | Starch and sucrose metabolism | Metabolic pathways | Glucagon signaling pathway	PYG, glgP; glycogen phosphorylase [EC:2.4.1.1]	Glucan phosphorylase | Glycogen phosphorylase
ENSG00000266117	10.93162105	3.629104032	0.792994743	4.576454085	4.73E-06	3.45E-05	5.325209156	4.462382381	FBXO36P1
ENSG00000263934	14.80206314	3.595842679	0.680956449	5.28057658	1.29E-07	1.24E-06	6.890158375	5.905052037	SNORD3A
ENSG00000144015	6.259926839	3.574914026	1.017941188	3.511906254	0.000444905	0.002111889	3.351732806	2.675328846	TRIM43	129868	GO:0008270,GO:0005515,GO:0061630,GO:0010468,GO:0016567,GO:0005737,GO:0045087	9606.ENSP00000272395		tripartite motif containing 43	TRIM43, TRIM43A; tripartite motif containing 43	Q96BQ3	NP_620155.1	PF00622.34		K12019	KOG2177	Tripartite motif containing 43; Ring finger proteins	sp|Q96BQ3|TRI43_HUMAN Tripartite motif-containing protein 43 OS=Homo sapiens OX=9606 GN=TRIM43 PE=1 SV=1	tripartite motif-containing protein 43 [Homo sapiens]	SPRY:SPRY domain		TRIM43S; tripartite motif-containing protein 43/48/49/64/77	Predicted E3 ubiquitin ligase
ENSG00000197019	607.5781712	3.573841158	0.125090652	28.57000992	1.59E-179	2.02E-175	178.7999519	174.6947654	SERTAD1	29950	GO:0140110,GO:0005515,GO:0000079,GO:0045944,GO:0005634,GO:0005737,GO:0008284	9606.ENSP00000350633		SERTA domain containing 1	SERTAD1, SEI1, TRIP-Br1, TRIPBR1; SERTA domain containing 1	Q9UHV2	NP_037508.2	PF06031.18				SERTA domain-containing protein 1; Acts at E2F-responsive promoters as coregulator to integrate signals provided by PHD- and/or bromodomain-containing transcription factors. Stimulates E2F1/TFDP1 transcriptional activity. Renders the activity of cyclin D1/CDK4 resistant to the inhibitory effects of CDKN2A/p16INK4A	sp|Q9UHV2|SRTD1_HUMAN SERTA domain-containing protein 1 OS=Homo sapiens OX=9606 GN=SERTAD1 PE=1 SV=2	SERTA domain-containing protein 1 [Homo sapiens]	SERTA:SERTA motif
ENSG00000134242	13.96937106	3.518668268	0.684700188	5.138991237	2.76E-07	2.50E-06	6.558749158	5.602627766	PTPN22	26191	GO:0032720,GO:0017124,GO:0050852,GO:0031663,GO:0050868,GO:0034141,GO:0005634,GO:0032715,GO:0005737,GO:0030217,GO:0034165,GO:0045088,GO:0010507,GO:0034157,GO:0048471,GO:0005829,GO:0032481,GO:0010629,GO:0009898,GO:1901222,GO:0070433,GO:0004725,GO:0035335,GO:0016791,GO:0071663,GO:0006629,GO:0034145,GO:0032817,GO:0019900,GO:0050855,GO:2000566,GO:0032496,GO:0031625,GO:1902523,GO:0071225,GO:0032717,GO:…	9606.ENSP00000352833		protein tyrosine phosphatase non-receptor type 22	PTPN22, LYP, LYP1, LYP2, PEP, PTPN22.5, PTPN22.6, PTPN8; protein tyrosine phosphatase non-receptor type 22	Q9Y2R2	AAH17785.1,NP_057051.4,NP_036543.4,KAI2518499.1,DAA79958.1,KAI2518497.1,EAW56573.1,KAI2518500.1	PF00102.32		K18024	COG5599,KOG0789	Tyrosine-protein phosphatase non-receptor type 22; Acts as negative regulator of T-cell receptor (TCR) signaling by direct dephosphorylation of the Src family kinases LCK and FYN, ITAMs of the TCRz/CD3 complex, as well as ZAP70, VAV, VCP and other key signaling molecules. Associates with and probably dephosphorylates CBL. Dephosphorylates LCK at its activating 'Tyr-394' residue. Dephosphorylates …	sp|Q9Y2R2|PTN22_HUMAN Tyrosine-protein phosphatase non-receptor type 22 OS=Homo sapiens OX=9606 GN=PTPN22 PE=1 SV=2	PTPN22 protein [Homo sapiens] | tyrosine-protein phosphatase non-receptor type 22 isoform 1 [Homo sapiens] | tyrosine-protein phosphatase non-receptor type 22 isoform 2 [Homo sapiens] | protein tyrosine phosphatase non-receptor type 22 [Homo sapiens] | TPA_exp: protein tyrosine phosphatase non-receptor type 22 isoform 6 [Homo sapiens] | protein tyrosine phosphatase non-receptor type 22 [Homo sapi…	Y_phosphatase:Protein-tyrosine phosphatase		PTPN12_18_22; tyrosine-protein phosphatase non-receptor type 12/18/22 [EC:3.1.3.48]	Protein tyrosine phosphatase | Protein tyrosine phosphatase
ENSG00000116748	10.24590492	3.516256275	0.797079507	4.411424763	1.03E-05	7.01E-05	4.98846069	4.154534828	AMPD1	270	GO:0046033,GO:0005515,GO:0042802,GO:0006188,GO:0003876,GO:0032264,GO:0005829,GO:0046872,GO:0032263	9606.ENSP00000430075		adenosine monophosphate deaminase 1	AMPD1, MAD, MADA, MMDD; adenosine monophosphate deaminase 1	P23109	KAI2518545.1,NP_000027.3,EAW56607.1	PF19326.4	hsa00230,hsa01100	K01490	COG1816,KOG1096	AMP deaminase 1; AMP deaminase plays a critical role in energy metabolism; Belongs to the metallo-dependent hydrolases superfamily. Adenosine and AMP deaminases family	sp|P23109|AMPD1_HUMAN AMP deaminase 1 OS=Homo sapiens OX=9606 GN=AMPD1 PE=1 SV=3	adenosine monophosphate deaminase 1, partial [Homo sapiens] | AMP deaminase 1 isoform 1 [Homo sapiens] | adenosine monophosphate deaminase 1 (isoform M), isoform CRA_b, partial [Homo sapiens]	AMP_deaminase:AMP deaminase	Purine metabolism | Metabolic pathways	AMPD; AMP deaminase [EC:3.5.4.6]	Adenosine deaminase | Adenosine monophosphate deaminase
ENSG00000205835	14.14924877	3.513110014	0.677090636	5.188537294	2.12E-07	1.96E-06	6.673761829	5.707824575	GMNC	647309	GO:0060271,GO:0008156,GO:0007049,GO:0005515,GO:0005634,GO:0006270,GO:0003682,GO:0045786	9606.ENSP00000406164		geminin coiled-coil domain containing	GMNC, GEMC1; geminin coiled-coil domain containing	A6NCL1	NP_001140158.1,EAW78096.1					Geminin coiled-coil domain-containing protein 1; Regulator of DNA replication. Promotes initiation of chromosomal DNA replication by mediating TOPBP1- and CDK2- dependent recruitment of CDC45L onto replication origins (By similarity)	sp|A6NCL1|GEMC1_HUMAN Geminin coiled-coil domain-containing protein 1 OS=Homo sapiens OX=9606 GN=GMNC PE=1 SV=2	geminin coiled-coil domain-containing protein 1 [Homo sapiens] | hCG1644800 [Homo sapiens]
ENSG00000230825	15.99796712	3.511559201	0.634869713	5.531149353	3.18E-08	3.40E-07	7.497382683	6.468107972	LINC03016	101927354				long intergenic non-protein coding RNA 3016
ENSG00000136099	87.08590729	3.491752491	0.282782848	12.34782279	5.00E-35	1.26E-32	34.30061705	31.89872195	PCDH8	5100	GO:0099055,GO:0042734,GO:0005887,GO:0005509,GO:0007156,GO:0099179,GO:0007155,GO:0005886,GO:0030425,GO:0016331,GO:0098978,GO:0007268,GO:0007267,GO:0001756	9606.ENSP00000367177		protocadherin 8	PCDH8, ARCADLIN, PAPC; protocadherin 8	O95206	NP_116567.1,NP_002581.2	PF00028.22		K16499	KOG3594	Protocadherin-8; Calcium-dependent cell-adhesion protein (By similarity). May play a role in activity-induced synaptic reorganization underlying long term memory (By similarity). Could be involved in CDH2 internalization through TAOK2/p38 MAPK pathway. In hippocampal neurons, may play a role in the down-regulation of dendritic spines, maybe through its action on CDH2 endocytosis (By similarity); …	sp|O95206|PCDH8_HUMAN Protocadherin-8 OS=Homo sapiens OX=9606 GN=PCDH8 PE=1 SV=2	protocadherin-8 isoform 2 precursor [Homo sapiens] | protocadherin-8 isoform 1 precursor [Homo sapiens]	Cadherin:Cadherin domain		PCDHD2; protocadherin delta 2	FOG: Cadherin repeats
ENSG00000112818	5.850556564	3.474985064	1.029045248	3.376902105	0.000733071	0.003289204	3.134853751	2.482909152	MEP1A	4224	GO:0008270,GO:0038004,GO:0008237,GO:0005887,GO:0005615,GO:0004222,GO:0017090,GO:0005515,GO:0005886,GO:0140448,GO:0070573,GO:0070062	9606.ENSP00000230588		meprin A subunit alpha	MEP1A, PPHA; meprin A subunit alpha	Q16819	XP_011512930.1,NP_005579.2	PF01400.29	hsa04974	K01395	KOG3714	Meprin A subunit alpha; Belongs to the peptidase M12A family	sp|Q16819|MEP1A_HUMAN Meprin A subunit alpha OS=Homo sapiens OX=9606 GN=MEP1A PE=1 SV=2	meprin A subunit alpha isoform X1 [Homo sapiens] | meprin A subunit alpha precursor [Homo sapiens]	Astacin:Astacin (Peptidase family M12A)	Protein digestion and absorption	MEP1A; meprin A [EC:3.4.24.18]	Meprin A metalloprotease
ENSG00000106366	15.4475718	3.462512667	0.64000155	5.41016294	6.30E-08	6.43E-07	7.200884022	6.192086097	SERPINE1	5054	GO:0010951,GO:0050829,GO:0048260,GO:0005576,GO:0097180,GO:0010757,GO:0061045,GO:0090026,GO:0090399,GO:0031093,GO:0030194,GO:0005886,GO:2000098,GO:0032757,GO:0097187,GO:0005102,GO:0030195,GO:0030336,GO:0042730,GO:1904090,GO:0010469,GO:0001525,GO:0014912,GO:2000352,GO:0062023,GO:0002020,GO:0045766,GO:0005615,GO:1902042,GO:0004867,GO:0005515,GO:0050729,GO:0035491,GO:0061044,GO:0033629,GO:1901331,GO:…	9606.ENSP00000223095		serpin family E member 1	SERPINE1, PAI, PAI-1, PAI1, PLANH1; serpin family E member 1	P05121	NP_000593.1	PF00079.25	hsa04933,hsa04390,hsa04610,hsa04218,hsa05142,hsa04115,hsa04371,hsa04066	K03982	COG4826,KOG2392	Plasminogen activator inhibitor 1; Serine protease inhibitor. This inhibitor acts as 'bait' for tissue plasminogen activator, urokinase, protein C and matriptase-3/TMPRSS7. Its rapid interaction with PLAT may function as a major control point in the regulation of fibrinolysis; Serpin peptidase inhibitors	sp|P05121|PAI1_HUMAN Plasminogen activator inhibitor 1 OS=Homo sapiens OX=9606 GN=SERPINE1 PE=1 SV=1	plasminogen activator inhibitor 1 isoform 2 precursor [Homo sapiens]	Serpin:Serpin (serine protease inhibitor)	AGE-RAGE signaling pathway in diabetic complications | Hippo signaling pathway | Complement and coagulation cascades | Cellular senescence | Chagas disease | p53 signaling pathway | Apelin signaling pathway | HIF-1 signaling pathway	SERPINE1, PAI1; plasminogen activator inhibitor 1	Serine protease inhibitor | Serpin
ENSG00000164591	13.50195449	3.439737902	0.677796686	5.074881555	3.88E-07	3.40E-06	6.41146225	5.468989504	MYOZ3	91977	GO:0030018,GO:0005515,GO:0031433,GO:0003779,GO:0015629,GO:0051373	9606.ENSP00000297130		myozenin 3	MYOZ3, CS-3, CS3, FATZ-3, FRP3; myozenin 3	Q8TDC0	NP_001116325.1,KAI2539724.1,KAI2539726.1	PF05556.16				Myozenin-3; Myozenins may serve as intracellular binding proteins involved in linking Z line proteins such as alpha-actinin, gamma- filamin, TCAP/telethonin, LDB3/ZASP and localizing calcineurin signaling to the sarcomere. Plays an important role in the modulation of calcineurin signaling. May play a role in myofibrillogenesis	sp|Q8TDC0|MYOZ3_HUMAN Myozenin-3 OS=Homo sapiens OX=9606 GN=MYOZ3 PE=1 SV=2	myozenin-3 [Homo sapiens] | myozenin 3 [Homo sapiens] | myozenin 3 [Homo sapiens]	Calsarcin:Calcineurin-binding protein (Calsarcin)
ENSG00000112116	9.370903691	3.410197973	0.821547176	4.150946009	3.31E-05	0.000203004	4.480035739	3.69249481	IL17F	112744	GO:0002250,GO:0046982,GO:0051216,GO:0016525,GO:0050829,GO:0045087,GO:0005576,GO:0042803,GO:0032761,GO:0032675,GO:0005126,GO:0002225,GO:0001819,GO:1900017,GO:0005125,GO:0032755,GO:0050830,GO:0045944,GO:0017015,GO:0019955,GO:0032677,GO:2000340,GO:0032663,GO:0005615,GO:0005515,GO:0006954,GO:0032645,GO:0097400	9606.ENSP00000337432		interleukin 17F	IL17F, CANDF6, IL-17F, IL17A, ML-1, ML1; interleukin 17F	Q96PD4	NP_443104.1	PF06083.16	hsa05321,hsa04657,hsa04060,hsa04659	K05494		Interleukin-17F; Ligand for IL17RA and IL17RC. The heterodimer formed by IL17A and IL17F is a ligand for the heterodimeric complex formed by IL17RA and IL17RC. Involved in stimulating the production of other cytokines such as IL6, IL8 and CSF2, and in regulation of cartilage matrix turnover. Also involved in stimulating the proliferation of peripheral blood mononuclear cells and T-cells and in in…	sp|Q96PD4|IL17F_HUMAN Interleukin-17F OS=Homo sapiens OX=9606 GN=IL17F PE=1 SV=3	interleukin-17F precursor [Homo sapiens]	IL17:Interleukin-17	Inflammatory bowel disease | IL-17 signaling pathway | Cytokine-cytokine receptor interaction | Th17 cell differentiation	IL17F, ML1; interleukin 17F
ENSG00000277224	9.444286409	3.409053391	0.803689915	4.241752108	2.22E-05	0.00014121	4.654074534	3.850135151	H2BC7	8343	GO:0005654,GO:0046982,GO:0005829,GO:0000786,GO:0050830,GO:0005615,GO:0003677,GO:0002227,GO:0005515,GO:0019731,GO:0006334,GO:0042802,GO:0005634,GO:0061844,GO:0070062	9606.ENSP00000348924		H2B clustered histone 7	H2BC7, H2B/g, H2BC10, H2BC4, H2BC6, H2BC8, H2BFG, HIST1H2BF; H2B clustered histone 7	Q5QNW6	XP_042093136.1	PF00125.29	hsa04613,hsa05203,hsa05034,hsa05322	K11252	KOG1744	Histone cluster 1 H2B family member f; Core component of nucleosome. Nucleosomes wrap and compact DNA into chromatin, limiting DNA accessibility to the cellular machineries which require DNA as a template. Histones thereby play a central role in transcription regulation, DNA repair, DNA replication and chromosomal stability. DNA accessibility is regulated via a complex set of post-translational m…	sp|Q5QNW6|H2B2F_HUMAN Histone H2B type 2-F OS=Homo sapiens OX=9606 GN=H2BC18 PE=1 SV=3	histone H2B type 1-C/E/F/G/I [Ovis aries]	Histone:Core histone H2A/H2B/H3/H4	Neutrophil extracellular trap formation | Viral carcinogenesis | Alcoholism | Systemic lupus erythematosus	H2B; histone H2B	Histone H2B
ENSG00000187105	5.604958099	3.384198239	1.064842413	3.178121193	0.001482328	0.006144349	2.829055758	2.211524094	HEATR4	399671	GO:0016491	9606.ENSP00000450444		HEAT repeat containing 4	HEATR4; HEAT repeat containing 4	Q86WZ0	NP_001207413.1,KAI2571918.1,XP_034793671.1	PF13646.11				HEAT repeat-containing protein 4; Armadillo-like helical domain containing	sp|Q86WZ0|HEAT4_HUMAN HEAT repeat-containing protein 4 OS=Homo sapiens OX=9606 GN=HEATR4 PE=2 SV=2	HEAT repeat-containing protein 4 [Homo sapiens] | HEAT repeat containing 4 [Homo sapiens] | HEAT repeat-containing protein 4 [Pan paniscus]	HEAT_2:HEAT repeats
ENSG00000255363	5.600932272	3.384017696	1.048913089	3.226213622	0.001254397	0.00530511	2.901565014	2.275305598	LINC02757
ENSG00000163464	5.596580269	3.382314886	1.042826798	3.24341002	0.001181081	0.005033472	2.927720281	2.298132367	CXCR1	3577	GO:0004950,GO:0007166,GO:0002407,GO:0004918,GO:0016493,GO:0004930,GO:0030667,GO:0006955,GO:0005886,GO:0007186,GO:0031623,GO:0009897,GO:0060326,GO:0070098,GO:0030593,GO:0038112,GO:0019957,GO:0019722,GO:0005515,GO:0007204,GO:0016021,GO:0019959	9606.ENSP00000295683		C-X-C motif chemokine receptor 1	CXCR1, C-C, C-C-CKR-1, CD128, CD181, CDw128a, CKR-1, CMKAR1, IL8R1, IL8RA, IL8RBA; C-X-C motif chemokine receptor 1	P25024	NP_000625.1	PF00001.26	hsa04072,hsa04060,hsa04062,hsa04144,hsa05120,hsa04061	K04175,K05050	KOG3656	C-X-C chemokine receptor type 1; Receptor to interleukin-8, which is a powerful neutrophils chemotactic factor. Binding of IL-8 to the receptor causes activation of neutrophils. This response is mediated via a G-protein that activate a phosphatidylinositol-calcium second messenger system. This receptor binds to IL-8 with a high affinity and to MGSA (GRO) with a low affinity; C-X-C motif chemokine…	sp|P25024|CXCR1_HUMAN C-X-C chemokine receptor type 1 OS=Homo sapiens OX=9606 GN=CXCR1 PE=1 SV=2	C-X-C chemokine receptor type 1 [Homo sapiens]	7tm_1:7 transmembrane receptor (rhodopsin family)	Phospholipase D signaling pathway | Cytokine-cytokine receptor interaction | Chemokine signaling pathway | Endocytosis | Epithelial cell signaling in Helicobacter pylori infection | Viral protein interaction with cytokine and cytokine receptor	CXCR1, IL8RA, CD181; C-X-C chemokine receptor type 1 | CXCR2, IL8RB, CD182; C-X-C chemokine receptor type 2	FOG: 7 transmembrane receptor
MSTRG.29295	9.315950989	3.37743175	0.850702845	3.970166279	7.18E-05	0.000410062	4.143739541	3.38714996	RCC2	10,099,659,855,920	GO:0050793,GO:0120035,GO:0019900,GO:0022603,GO:0012505,GO:1901992,GO:0043231,GO:0044427,GO:0051641,GO:0034260,GO:0034506,GO:1901888,GO:0008104,GO:0015630,GO:0050789,GO:0045184,GO:0034501,GO:0034329,GO:0001953,GO:0120032,GO:0005623,GO:0005575,GO:0045216,GO:0031503,GO:0045596,GO:0044424,GO:0051984,GO:0070013,GO:0071944,GO:0098588,GO:0007346,GO:0045787,GO:0034330,GO:0048523,GO:0051336,GO:0010762,GO:…	9606.ENSP00000364585	HMGA	Regulator of chromosome condensation (RCC1) repeat | Regulator of chromosome condensation 2		Q9P258	XP_015684987.1,XP_025909354.1,XP_014691663.1	PF00415.23,PF17714.6,PF12547.13			COG5184,KOG1427	Protein RCC2; Required for completion of mitosis and cytokinesis. May function as a guanine nucleotide exchange factor for the small GTPase RAC1	sp|Q9P258|RCC2_HUMAN Protein RCC2 OS=Homo sapiens OX=9606 GN=RCC2 PE=1 SV=2	protein RCC2-like [Protobothrops mucrosquamatus] | protein RCC2 [Nothoprocta perdicaria] | protein RCC2 isoform X2 [Equus asinus]	RCC1:Regulator of chromosome condensation (RCC1) repeat | DUF5559:Family of unknown function (DUF5559) | ATXN-1_C:Ataxin-1 like family			Alpha-tubulin suppressor and related RCC1 domain-containing proteins | Uncharacterized conserved protein, contains RCC1 domain
ENSG00000265185	14.69459458	3.370940227	0.649375151	5.191052076	2.09E-07	1.94E-06	6.679627017	5.712743243	SNORD3B-1
ENSG00000275215	63.92524301	3.360399342	0.332776945	10.09805333	5.63E-24	4.74E-22	23.24910896	21.32433512	RNA5-8SN3	124907141,124907475,124908391,124907581,124907338,124908257,124907593,124907715,124907467,124907150,124907280,124908373,124908392,124907330,124907118,124907119,124908385,124907324,124908242,124907160,124907575,124908523,124908519,124907120,124908245,124907123,124908237,124907332,124908248,124908244,124907183,124907269,124907144,124908383,124907131,124907482,124908268,124907302,124907129,124908381…				RNA, 5.8S ribosomal N3	5.8S ribosomal RNA | 5.8S ribosomal RNA | 5.8S ribosomal RNA | 5.8S ribosomal RNA | 5.8S ribosomal RNA | 5.8S ribosomal RNA | 5.8S ribosomal RNA | 5.8S ribosomal RNA | 5.8S ribosomal RNA | 5.8S ribosomal RNA | 5.8S ribosomal RNA | 5.8S ribosomal RNA | 5.8S ribosomal RNA | 5.8S ribosomal RNA | 5.8S ribosomal RNA | 5.8S ribosomal RNA | 5.8S ribosomal RNA | 5.8S ribosomal RNA | 5.8S ribosomal RNA | …				hsa03008,hsa03010							Ribosome biogenesis in eukaryotes | Ribosome
ENSG00000099985	7.266765592	3.348326382	0.909204429	3.682699156	0.000230777	0.001165136	3.636806631	2.933623468	OSM	5008	GO:0008285,GO:0032740,GO:0005576,GO:0043410,GO:0040008,GO:0006955,GO:0051781,GO:0005125,GO:0014068,GO:0038165,GO:0005147,GO:0002675,GO:0033138,GO:0042531,GO:0045944,GO:1902036,GO:0008284,GO:0005615,GO:0051897,GO:0005515,GO:0050729,GO:0007275,GO:0046888,GO:0008083,GO:0050731	9606.ENSP00000215781		oncostatin M	OSM; oncostatin M	P13725	NP_001306037.1,NP_065391.1	PF01291.22	hsa04630,hsa04060,hsa04151	K05418		Oncostatin-M; Growth regulator. Inhibits the proliferation of a number of tumor cell lines. Stimulates proliferation of AIDS-KS cells. It regulates cytokine production, including IL-6, G-CSF and GM-CSF from endothelial cells. Uses both type I OSM receptor (heterodimers composed of LIPR and IL6ST) and type II OSM receptor (heterodimers composed of OSMR and IL6ST). Involved in the maturation of fet…	sp|P13725|ONCM_HUMAN Oncostatin-M OS=Homo sapiens OX=9606 GN=OSM PE=1 SV=2	oncostatin-M isoform 2 [Homo sapiens] | oncostatin-M isoform 1 preproprotein [Homo sapiens]	LIF_OSM:LIF / OSM family	JAK-STAT signaling pathway | Cytokine-cytokine receptor interaction | PI3K-Akt signaling pathway	OSM; oncostatin M
ENSG00000039987	25.4462048	3.34778159	0.487340213	6.869495894	6.44E-12	1.20E-10	11.19091745	9.919515352	BEST2	54831	GO:0051899,GO:0003674,GO:0005515,GO:0008150,GO:0006821,GO:0005254,GO:0005929,GO:0005886,GO:0034707,GO:0007608	9606.ENSP00000448310		bestrophin 2	BEST2, VMD2L1; bestrophin 2	Q8NFU1	XP_011850320.1,NP_060152.2	PF01062.26	hsa04970	K13879	KOG3547	Bestrophin-2; Forms calcium-sensitive chloride channels. Permeable to bicarbonate; Bestrophins	sp|Q8NFU1|BEST2_HUMAN Bestrophin-2 OS=Homo sapiens OX=9606 GN=BEST2 PE=1 SV=1	PREDICTED: bestrophin-2 [Mandrillus leucophaeus] | bestrophin-2 [Homo sapiens]	Bestrophin:Bestrophin, RFP-TM, chloride channel	Salivary secretion	BEST2, VMD2L1; bestrophin-2	Bestrophin (Best vitelliform macular dystrophy-associated protein)
ENSG00000021488	9.149770599	3.338837533	0.809460998	4.124766409	3.71E-05	0.000225311	4.430495929	3.64721843	SLC7A9	11136	GO:0031526,GO:0005887,GO:0003333,GO:0005515,GO:0042605,GO:0015179,GO:0015811,GO:0005886,GO:0015804,GO:1902475,GO:0016324,GO:0015175,GO:0015184,GO:0065003	9606.ENSP00000023064		solute carrier family 7 member 9	SLC7A9, BAT1, CSNU3; solute carrier family 7 member 9	P82251	XP_016791111.1,NP_001119807.1	PF13520.11	hsa04974	K13868	KOG1287,COG0531	B(0,+)-type amino acid transporter 1; Involved in the high-affinity, sodium-independent transport of cystine and neutral and dibasic amino acids (system b(0,+)-like activity). Thought to be responsible for the high- affinity reabsorption of cystine in the kidney tubule; Belongs to the amino acid-polyamine-organocation (APC) superfamily	sp|P82251|BAT1_HUMAN b(0,+)-type amino acid transporter 1 OS=Homo sapiens OX=9606 GN=SLC7A9 PE=1 SV=1	B(0,+)-type amino acid transporter 1 isoform X3 [Pan troglodytes] | B(0,+)-type amino acid transporter 1 [Homo sapiens]	AA_permease_2:Amino acid permease	Protein digestion and absorption	SLC7A9, BAT1; solute carrier family 7 (L-type amino acid transporter), member 9	Amino acid transporters | Amino acid transporters
ENSG00000119915	8.874063684	3.325141361	0.813052764	4.089699351	4.32E-05	0.000258906	4.364583919	3.586858556	ELOVL3	83401	GO:0019367,GO:0030148,GO:0120162,GO:0102338,GO:0034626,GO:0006636,GO:0036109,GO:0030176,GO:0005515,GO:0034625,GO:0009922,GO:0005783,GO:0102756,GO:0005789,GO:0043651,GO:0042761,GO:0035338,GO:0102336	9606.ENSP00000359022		ELOVL fatty acid elongase 3	ELOVL3, CIG-30, CIG30; ELOVL fatty acid elongase 3	Q9HB03	NP_689523.1	PF01151.23	hsa01040,hsa00062,hsa01100,hsa01212	K10248	KOG3072,KOG3071	Elongation of very long chain fatty acids protein 3; Catalyzes the first and rate-limiting reaction of the four that constitute the long-chain fatty acids elongation cycle. This endoplasmic reticulum-bound enzymatic process, allows the addition of 2 carbons to the chain of long- and very long-chain fatty acids/VLCFAs per cycle. Condensing enzyme with higher activity toward C18 acyl-CoAs, especial…	sp|Q9HB03|ELOV3_HUMAN Very long chain fatty acid elongase 3 OS=Homo sapiens OX=9606 GN=ELOVL3 PE=1 SV=2	elongation of very long chain fatty acids protein 3 [Homo sapiens]	ELO:GNS1/SUR4 family	Biosynthesis of unsaturated fatty acids | Fatty acid elongation | Metabolic pathways | Fatty acid metabolism	ELOVL3; elongation of very long chain fatty acids protein 3 [EC:2.3.1.199]	Long chain fatty acid elongase | Fatty acyl-CoA elongase/Polyunsaturated fatty acid specific elongation enzyme
ENSG00000145632	418.1129461	3.322838664	0.149414792	22.23902083	1.44E-109	6.12E-106	108.8414392	105.213374	PLK2	10769	GO:0002862,GO:0060291,GO:0071866,GO:0005524,GO:0018105,GO:0016525,GO:0000082,GO:0000922,GO:0005634,GO:0006468,GO:0030425,GO:0005737,GO:0005813,GO:0090050,GO:0048167,GO:0106310,GO:0005814,GO:0043008,GO:0032486,GO:0043066,GO:0007265,GO:0045732,GO:0004712,GO:0005829,GO:0006977,GO:0043123,GO:0000278,GO:0032465,GO:0004674,GO:0060292,GO:0010508,GO:0000785,GO:2000773,GO:0005515,GO:0046599,GO:0007052,GO:…	9606.ENSP00000274289		polo like kinase 2	PLK2, SNK, hPlk2, hSNK; polo like kinase 2	Q9NYY3	NP_006613.2,NP_001239155.1	PF00069.30	hsa04068	K08861	KOG0575	Serine/threonine-protein kinase PLK2; Tumor suppressor serine/threonine-protein kinase involved in synaptic plasticity, centriole duplication and G1/S phase transition. Polo-like kinases act by binding and phosphorylating proteins are that already phosphorylated on a specific motif recognized by the POLO box domains. Phosphorylates CENPJ, NPM1, RAPGEF2, RASGRF1, SNCA, SIPA1L1 and SYNGAP1. Plays a…	sp|Q9NYY3|PLK2_HUMAN Serine/threonine-protein kinase PLK2 OS=Homo sapiens OX=9606 GN=PLK2 PE=1 SV=3	serine/threonine-protein kinase PLK2 isoform 1 [Homo sapiens] | serine/threonine-protein kinase PLK2 isoform 2 [Homo sapiens]	Pkinase:Protein kinase domain	FoxO signaling pathway	PLK2; polo-like kinase 2 [EC:2.7.11.21]	Polo-like serine/threonine protein kinase
ENSG00000275708	111.7814794	3.305240366	0.270638097	12.21276827	2.66E-34	5.99E-32	33.5756206	31.22248258	MIR3648-1	100500862				microRNA 3648-1	MIR3648-1, MIR3648, hsa-mir-3648-1; microRNA 3648-1
ENSG00000168530	5.336268339	3.299080819	1.068189502	3.088478977	0.002011839	0.008030025	2.696406718	2.095283128	MYL1	4632	GO:0008307,GO:0016460,GO:0005509,GO:0030017,GO:0043292,GO:0006936,GO:0005859,GO:0030049,GO:0005829,GO:0030016	9606.ENSP00000307280		myosin light chain 1	MYL1, CMYP14, MLC-1, MLC1, MLC1/3, MLC1F, MLC3F, MYOFTA; myosin light chain 1	P05976	NP_524146.1,NP_524144.1	PF13499.11		K05738	KOG0030,COG5126	Myosin light chain 1/3, skeletal muscle isoform; Regulatory light chain of myosin. Does not bind calcium; EF-hand domain containing	sp|P05976|MYL1_HUMAN Myosin light chain 1/3, skeletal muscle isoform OS=Homo sapiens OX=9606 GN=MYL1 PE=1 SV=3	myosin light chain 1/3, skeletal muscle isoform isoform 3f [Homo sapiens] | myosin light chain 1/3, skeletal muscle isoform isoform 1f [Homo sapiens]	EF-hand_7:EF-hand domain pair		MYL1; myosin light chain 1	Myosin essential light chain, EF-Hand protein superfamily | Ca2+-binding protein (EF-Hand superfamily)
ENSG00000260314	13.91297727	3.295464206	0.648441508	5.082130252	3.73E-07	3.28E-06	6.428028889	5.484060637	MRC1	4360	GO:0071353,GO:0005537,GO:0005887,GO:0009986,GO:0046718,GO:0005515,GO:0004888,GO:0038024,GO:0071346,GO:0005886,GO:0010008,GO:0001618,GO:0006898,GO:0071222,GO:0038023	9606.ENSP00000455897		mannose receptor C-type 1	MRC1, CD206, CLEC13D, CLEC13DL, MMR, MRC1L1, bA541I19.1, hMR; mannose receptor C-type 1	P22897	NP_002429.1	PF00059.26,PF00652.27	hsa04145,hsa05152	K06560	KOG4297	Macrophage mannose receptor 1; Mediates the endocytosis of glycoproteins by macrophages. Binds both sulfated and non-sulfated polysaccharide chains; C-type lectin domain containing	sp|P22897|MRC1_HUMAN Macrophage mannose receptor 1 OS=Homo sapiens OX=9606 GN=MRC1 PE=1 SV=1	macrophage mannose receptor 1 precursor [Homo sapiens]	Lectin_C:Lectin C-type domain | Ricin_B_lectin:Ricin-type beta-trefoil lectin domain	Phagosome | Tuberculosis	MRC, CD206, CD280; mannose receptor, C type	C-type lectin
ENSG00000118515	618.1308108	3.291148993	0.121815367	27.01751892	9.20E-161	7.82E-157	160.0361297	156.1070345	SGK1	6446	GO:0005654,GO:0070294,GO:0060453,GO:0048812,GO:0005524,GO:0018105,GO:0008217,GO:0005634,GO:0030334,GO:0006468,GO:0032411,GO:0005737,GO:0106310,GO:0007616,GO:0035556,GO:0015459,GO:0005246,GO:0005886,GO:0005789,GO:1904045,GO:0004712,GO:0005829,GO:0042981,GO:0017081,GO:0051090,GO:0006915,GO:1901796,GO:0042127,GO:0006814,GO:0004674,GO:0050790,GO:0001558,GO:0006974,GO:0005739,GO:0017080,GO:0005515,GO:…	9606.ENSP00000356832		serum/glucocorticoid regulated kinase 1	SGK1, SGK; serum/glucocorticoid regulated kinase 1	O00141	PNJ78616.1,KAI2543926.1,KAI2543925.1,NP_001137149.1,NP_001278924.1,NP_001137148.1,CAD97879.1,NP_005618.2,NP_001137150.1,EAW47990.1	PF00787.29,PF00069.30	hsa04960,hsa04150,hsa04151,hsa04068	K13302	KOG0598	Serine/threonine-protein kinase Sgk1; Serine/threonine-protein kinase which is involved in the regulation of a wide variety of ion channels, membrane transporters, cellular enzymes, transcription factors, neuronal excitability, cell growth, proliferation, survival, migration and apoptosis. Plays an important role in cellular stress response. Contributes to regulation of renal Na(+) retention, ren…	sp|O00141|SGK1_HUMAN Serine/threonine-protein kinase Sgk1 OS=Homo sapiens OX=9606 GN=SGK1 PE=1 SV=2	SGK1 isoform 28, partial [Pongo abelii] | serum/glucocorticoid regulated kinase 1, partial [Homo sapiens] | serum/glucocorticoid regulated kinase 1 [Homo sapiens] | serine/threonine-protein kinase Sgk1 isoform 3 [Homo sapiens] | serine/threonine-protein kinase Sgk1 isoform 5 [Homo sapiens] | serine/threonine-protein kinase Sgk1 isoform 2 [Homo sapiens] | hypothetical protein [Homo sapiens] | seri…	PX:PX domain | Pkinase:Protein kinase domain	Aldosterone-regulated sodium reabsorption | mTOR signaling pathway | PI3K-Akt signaling pathway | FoxO signaling pathway	SGK1; serum/glucocorticoid-regulated kinase 1 [EC:2.7.11.1]	Ribosomal protein S6 kinase and related proteins
ENSG00000151025	5.210686028	3.288517687	1.047746654	3.138657304	0.001697238	0.006927145	2.770257224	2.159445737	GPR158	57512	GO:0005886,GO:0007186,GO:0072659,GO:0016021,GO:0004930	9606.ENSP00000365529		G protein-coupled receptor 158	GPR158, mGlyR; G protein-coupled receptor 158	Q5T848	NP_065803.2	PF00003.27		K08469	KOG4418	Probable G-protein coupled receptor 158; Orphan receptor; G protein-coupled receptors, Class C orphans	sp|Q5T848|MGLYR_HUMAN Metabotropic glycine receptor OS=Homo sapiens OX=9606 GN=GPR158 PE=1 SV=1	probable G-protein coupled receptor 158 precursor [Homo sapiens]	7tm_3:7 transmembrane sweet-taste receptor of 3 GCPR		GPR158; G protein-coupled receptor 158	Predicted membrane protein
ENSG00000183160	8.76916409	3.28428209	0.814859235	4.030490113	5.57E-05	0.000326269	4.254451567	3.48642474	TMEM119	338773	GO:0007283,GO:0031214,GO:0010832,GO:0003674,GO:0001649,GO:0030501,GO:0045669,GO:0048515,GO:1903012,GO:0033690,GO:0010628,GO:0005886,GO:0005789,GO:0001934,GO:0045779,GO:0001958,GO:0016021	9606.ENSP00000376553		transmembrane protein 119	TMEM119, OBIF; transmembrane protein 119	Q4V9L6	XP_003778162.2,NP_859075.2	PF15724.10				Transmembrane protein 119; Plays an important role in bone formation and normal bone mineralization. Promotes the differentiation of myoblasts into osteoblasts. May induce the commitment and differentiation of myoblasts into osteoblasts through an enhancement of BMP2 production and interaction with the BMP-RUNX2 pathway. Upregulates the expression of ATF4, a transcription factor which plays a cen…	sp|Q4V9L6|TM119_HUMAN Transmembrane protein 119 OS=Homo sapiens OX=9606 GN=TMEM119 PE=1 SV=1	transmembrane protein 119 [Pongo abelii] | transmembrane protein 119 precursor [Homo sapiens]	TMEM119:TMEM119 family
ENSG00000162771	5.176522356	3.280739411	1.054854221	3.110135358	0.001870016	0.007537154	2.728154614	2.122792637	GARIN4	149647	GO:0007030,GO:0005634,GO:0005515,GO:0005794	9606.ENSP00000294829		golgi associated RAB2 interactor family member 4	GARIN4, FAM71A, GARI-L4, GARIL4; golgi associated RAB2 interactor family member 4	Q8IYT1	NP_705834.2	PF12480.13				Protein FAM71A; Family with sequence similarity 71 member A; Belongs to the FAM71 family	sp|Q8IYT1|GAR4_HUMAN Golgi-associated RAB2 interactor protein 4 OS=Homo sapiens OX=9606 GN=GARIN4 PE=1 SV=2	protein FAM71A [Homo sapiens]	GARIL_Rab2_bd:Golgi associated RAB2 interactor protein-like, Rab2B-binding domain
ENSG00000091181	5.174480161	3.265175252	1.061827435	3.075052634	0.002104654	0.008350777	2.676819275	2.078273108	IL5RA	3568	GO:0002437,GO:0004914,GO:0038043,GO:0007165,GO:0005615,GO:0009897,GO:0043235,GO:0005515,GO:0019221,GO:0070665,GO:0005886,GO:0019955,GO:0016021,GO:0004896,GO:0032674	9606.ENSP00000412209		interleukin 5 receptor subunit alpha	IL5RA, CD125, CDw125, HSIL5R3, IL5R; interleukin 5 receptor subunit alpha	Q01344	NP_783852.1,NP_783851.1,NP_000555.2,NP_001230028.1,BAG49561.1,KAI2527948.1	PF09240.15	hsa04640,hsa04630,hsa04060,hsa05200	K05067		Interleukin-5 receptor subunit alpha; This is the receptor for interleukin-5. The alpha chain binds to IL5; Belongs to the type I cytokine receptor family. Type 5 subfamily	sp|Q01344|IL5RA_HUMAN Interleukin-5 receptor subunit alpha OS=Homo sapiens OX=9606 GN=IL5RA PE=1 SV=2	interleukin-5 receptor subunit alpha isoform 3 precursor [Homo sapiens] | interleukin-5 receptor subunit alpha isoform 2 precursor [Homo sapiens] | interleukin-5 receptor subunit alpha isoform 1 precursor [Homo sapiens] | interleukin-5 receptor subunit alpha isoform 4 precursor [Homo sapiens] | interleukin 5 receptor alpha transcript variant 7 [Homo sapiens] | interleukin 5 receptor subunit alpha…	IL6Ra-bind:Interleukin-6 receptor alpha chain, binding	Hematopoietic cell lineage | JAK-STAT signaling pathway | Cytokine-cytokine receptor interaction | Pathways in cancer	IL5RA. CD125; interleukin 5 receptor alpha
ENSG00000042832	11.97026851	3.263571319	0.71707459	4.551229907	5.33E-06	3.85E-05	5.273002107	4.414191099	TG	7038	GO:0031641,GO:0015705,GO:0006590,GO:0007165,GO:0005615,GO:0005515,GO:0042802,GO:0042446,GO:0005576,GO:0005179,GO:0030878	9606.ENSP00000220616		thyroglobulin	TG, AITD3, TGN; thyroglobulin	P06882,P01267,P01266	PNI33604.1,KAI2551361.1,AAC51924.1,PNI33603.1,NP_003226.4,XP_016869289.1,AAB50656.1,PNI33600.1,XP_016869283.1	PF00086.23,PF00135.33	hsa05320,hsa04918	K10809	KOG1214,KOG4578,COG2272	Thyroglobulin; Precursor of the iodinated thyroid hormones thyroxine (T4) and triiodothyronine (T3); Belongs to the type-B carboxylesterase/lipase family	sp|P06882|THYG_RAT Thyroglobulin OS=Rattus norvegicus OX=10116 GN=Tg PE=1 SV=4 | sp|P01267|THYG_BOVIN Thyroglobulin OS=Bos taurus OX=9913 GN=TG PE=1 SV=1 | sp|P01266|THYG_HUMAN Thyroglobulin OS=Homo sapiens OX=9606 GN=TG PE=1 SV=5	TG isoform 9, partial [Pan troglodytes] | thyroglobulin [Homo sapiens] | thyroglobulin [Homo sapiens] | TG isoform 6, partial [Pan troglodytes] | thyroglobulin precursor [Homo sapiens] | thyroglobulin isoform X12 [Homo sapiens] | thyroglobulin, partial [Homo sapiens] | TG isoform 2, partial [Pan troglodytes] | thyroglobulin isoform X3 [Homo sapiens]	Thyroglobulin_1:Thyroglobulin type-1 repeat | COesterase:Carboxylesterase family	Autoimmune thyroid disease | Thyroid hormone synthesis	TG; thyroglobulin	Nidogen and related basement membrane protein proteins | Uncharacterized conserved protein, contains KAZAL and TY domains | Carboxylesterase type B
ENSG00000241743	8.574147969	3.2616665	0.823180521	3.962273665	7.42E-05	0.000422819	4.129365697	3.373845209	XACT
ENSG00000236078	5.046529479	3.237368575	1.055737727	3.066451536	0.002166159	0.008570792	2.664309627	2.066979026	LINC01447	101929086				long intergenic non-protein coding RNA 1447
ENSG00000184502	4.952742469	3.216315184	1.069112833	3.008396389	0.002626303	0.010118058	2.580655106	1.994902829	GAST	2520	GO:0007165,GO:0005615,GO:0005515,GO:0005179,GO:0005576,GO:0007186,GO:0032094	9606.ENSP00000331358		gastrin	GAST, GAS; gastrin	P01350	XP_009430474.1	PF00918.22	hsa04971	K13768		Gastrin; Gastrin stimulates the stomach mucosa to produce and secrete hydrochloric acid and the pancreas to secrete its digestive enzymes. It also stimulates smooth muscle contraction and increases blood circulation and water secretion in the stomach and intestine; Endogenous ligands	sp|P01350|GAST_HUMAN Gastrin OS=Homo sapiens OX=9606 GN=GAST PE=1 SV=1	gastrin [Pan troglodytes]	Gastrin:Gastrin/cholecystokinin family	Gastric acid secretion	GAST; gastrin
ENSG00000119614	9.879680741	3.21169458	0.758911888	4.231972946	2.32E-05	0.000146796	4.635167175	3.83328478	VSX2	338917	GO:0007601,GO:0000122,GO:0001227,GO:0000981,GO:0005515,GO:0006357,GO:0005634,GO:0000977,GO:1990837,GO:0000785,GO:0050896	9606.ENSP00000261980	Homeobox	visual system homeobox 2	VSX2, CHX10, HOX10, MCOP2, MCOPCB3, RET1; visual system homeobox 2	P58304	NP_878314.1	PF00046.34		K09336,K09335	KOG0494	Visual system homeobox 2; Plays a significant role in the specification and morphogenesis of the sensory retina. May also participate in the development of the cells of the inner nuclear layer, particularly bipolar cells (By similarity); Belongs to the paired homeobox family	sp|P58304|VSX2_HUMAN Visual system homeobox 2 OS=Homo sapiens OX=9606 GN=VSX2 PE=1 SV=1	visual system homeobox 2 [Homo sapiens]	Homeodomain:Homeodomain		VSX2, CHX10; visual system homeobox protein 2 | VSX1; visual system homeobox protein 1	Transcription factor CHX10 and related HOX domain proteins
ENSG00000254213	8.333013681	3.185048234	0.831194065	3.831894825	0.00012716	0.000686331	3.895649132	3.163466664	PRXL2AP2
ENSG00000159251	6.515072125	3.177196651	0.964150928	3.295331217	0.000983057	0.004276812	3.007421135	2.368879891	ACTC1	70	GO:0005925,GO:0005524,GO:0030048,GO:0072562,GO:0000146,GO:0005869,GO:0017022,GO:0005737,GO:0005884,GO:0098978,GO:0055008,GO:0090131,GO:0043066,GO:0030027,GO:0016020,GO:0005829,GO:0007015,GO:0030017,GO:0044297,GO:0031674,GO:0060047,GO:0005615,GO:0030175,GO:0010628,GO:0031032,GO:0070062,GO:0033275,GO:0055003,GO:0030240	9606.ENSP00000290378		actin alpha cardiac muscle 1	ACTC1, ACTC, ASD5, CMD1R, CMH11, LVNC4; actin alpha cardiac muscle 1	Q9URS0	KAH0620566.1	PF00022.24	hsa05414,hsa04261,hsa05410,hsa04260	K12314	COG5277,KOG0676	Actin, alpha cardiac muscle 1; Actins are highly conserved proteins that are involved in various types of cell motility and are ubiquitously expressed in all eukaryotic cells; Belongs to the actin family	sp|Q9URS0|ACTG_PENCH Actin, gamma OS=Penicillium chrysogenum OX=5076 GN=ACT PE=3 SV=1	hypothetical protein JD844_021165 [Phrynosoma platyrhinos]	Actin:Actin	Dilated cardiomyopathy | Adrenergic signaling in cardiomyocytes | Hypertrophic cardiomyopathy | Cardiac muscle contraction	ACTC1; actin, alpha cardiac muscle	Actin and related proteins | Actin and related proteins
ENSG00000132911	16.21593343	3.166830026	0.627552994	5.0463149	4.50E-07	3.91E-06	6.346389246	5.408372364	NMUR2	56923	GO:0001607,GO:0042924,GO:0050482,GO:0005525,GO:0004930,GO:0007417,GO:0002023,GO:0008188,GO:0015698,GO:0005886,GO:0007186,GO:0007625,GO:0006940,GO:0007267,GO:0006816,GO:0005229,GO:0048016,GO:0007631,GO:0051930,GO:0048265,GO:0019722,GO:0005515,GO:0007200,GO:0007218,GO:0007204,GO:0016021	9606.ENSP00000255262		neuromedin U receptor 2	NMUR2, FM-4, FM4, NMU-R2, NMU2R, TGR-1, TGR1; neuromedin U receptor 2	Q9GZQ4	7W55_R	PF00001.26	hsa04080	K05053	KOG3656	Neuromedin-U receptor 2; Receptor for the neuromedin-U and neuromedin-S neuropeptides; Belongs to the G-protein coupled receptor 1 family	sp|Q9GZQ4|NMUR2_HUMAN Neuromedin-U receptor 2 OS=Homo sapiens OX=9606 GN=NMUR2 PE=1 SV=2	Chain R, Neuromedin-U receptor 2 [Homo sapiens]	7tm_1:7 transmembrane receptor (rhodopsin family)	Neuroactive ligand-receptor interaction	NMUR2; neuromedin U receptor 2	FOG: 7 transmembrane receptor
ENSG00000163914	4.816029218	3.15009968	1.064782742	2.958443593	0.003091968	0.011665153	2.509764976	1.933109564	RHO	6010	GO:0016038,GO:0007603,GO:1990913,GO:0030660,GO:0016056,GO:0006468,GO:0045494,GO:0004930,GO:0001917,GO:0000139,GO:0005794,GO:0005887,GO:0043052,GO:0018298,GO:0008020,GO:0097381,GO:0005886,GO:0007186,GO:0060342,GO:0007602,GO:0097225,GO:0046872,GO:0060041,GO:0071482,GO:0005502,GO:0042622,GO:0001750,GO:0050960,GO:0060170,GO:0007601,GO:0005515,GO:0005911,GO:0016021	9606.ENSP00000296271		rhodopsin	RHO, CSNBAD1, OPN2, RP4; rhodopsin	P49912	NP_000530.1	PF00001.26	hsa04744	K04250	KOG3656	Rhodopsin; Photoreceptor required for image-forming vision at low light intensity. Required for photoreceptor cell viability after birth. Light-induced isomerization of 11-cis to all-trans retinal triggers a conformational change leading to G-protein activation and release of all-trans retinal; Belongs to the G-protein coupled receptor 1 family. Opsin subfamily	sp|P49912|OPSD_RABIT Rhodopsin OS=Oryctolagus cuniculus OX=9986 GN=RHO PE=2 SV=1	rhodopsin [Homo sapiens]	7tm_1:7 transmembrane receptor (rhodopsin family)	Phototransduction	RHO, OPN2; rhodopsin	FOG: 7 transmembrane receptor
ENSG00000184650	4.807651387	3.149344151	1.073608633	2.933419175	0.003352509	0.012522743	2.474630009	1.902300527	ODF4	146852	GO:0007283,GO:0030154,GO:0005515,GO:0005886,GO:0016021	9606.ENSP00000331086		outer dense fiber of sperm tails 4	ODF4, CT134, CT136, OPPO1; outer dense fiber of sperm tails 4	Q2M2E3	PNJ12726.1,NP_001306882.1,NP_694552.2,KAI2581324.1	PF00822.25				Outer dense fiber protein 4; Component of the outer dense fibers (ODF) of spermatozoa which could be involved in sperm tail structure, sperm movement and general organization of cellular cytoskeleton	sp|Q2M2E3|ODFP4_HUMAN Outer dense fiber protein 4 OS=Homo sapiens OX=9606 GN=ODF4 PE=1 SV=2	LOW QUALITY PROTEIN: ODF4 isoform 4, partial [Pongo abelii] | outer dense fiber protein 4 isoform 2 [Homo sapiens] | outer dense fiber protein 4 isoform 1 [Homo sapiens] | outer dense fiber of sperm tails 4 [Homo sapiens]	PMP22_Claudin:PMP-22/EMP/MP20/Claudin family
ENSG00000282842	4.790569552	3.145179026	1.068469302	2.943630688	0.003243868	0.012181993	2.488936781	1.914281644	FRG2EP
ENSG00000182866	6.369673224	3.122965712	0.929109468	3.361246246	0.000775916	0.003455281	3.110185201	2.461516587	LCK	3932	GO:0045121,GO:0050852,GO:2001244,GO:0005524,GO:0008022,GO:0019903,GO:0043274,GO:0051117,GO:0006468,GO:0018108,GO:0050870,GO:0030217,GO:0031234,GO:0016004,GO:0034116,GO:0042608,GO:0035556,GO:0000242,GO:0007169,GO:0030168,GO:0030154,GO:0050862,GO:0043548,GO:0042169,GO:0006882,GO:1903039,GO:0005886,GO:0004712,GO:0005829,GO:0004715,GO:0030097,GO:0038094,GO:0005102,GO:0038083,GO:0051209,GO:0031295,GO:…	9606.ENSP00000337825		LCK proto-oncogene, Src family tyrosine kinase	LCK, IMD22, LSK, YT16, p56lck, pp58lck; LCK proto-oncogene, Src family tyrosine kinase	P06239,P42683	BAG64189.1,XP_045046902.1,KAI2516074.1,XP_016813785.1,NP_001317397.1,XP_009202155.3,KAI2516082.1,PNI15708.1,XP_018870085.1,XP_047276355.1	PF07653.22,PF07714.22,PF00017.29,PF00018.33	hsa04659,hsa04658,hsa04650,hsa05166,hsa04380,hsa05135,hsa05340,hsa04064,hsa05235,hsa04660	K05856	COG0515,KOG0197	Tyrosine-protein kinase Lck; Non-receptor tyrosine-protein kinase that plays an essential role in the selection and maturation of developing T- cells in the thymus and in the function of mature T-cells. Plays a key role in T-cell antigen receptor (TCR)-linked signal transduction pathways. Constitutively associated with the cytoplasmic portions of the CD4 and CD8 surface receptors. Association of …	sp|P06239|LCK_HUMAN Tyrosine-protein kinase Lck OS=Homo sapiens OX=9606 GN=LCK PE=1 SV=6 | sp|P42683|LCK_CHICK Proto-oncogene tyrosine-protein kinase LCK OS=Gallus gallus OX=9031 GN=LCK PE=2 SV=2	unnamed protein product [Homo sapiens] | tyrosine-protein kinase Lck isoform X1 [Desmodus rotundus] | LCK proto-oncogene, Src family tyrosine kinase, partial [Homo sapiens] | tyrosine-protein kinase Lck isoform X6 [Pan troglodytes] | tyrosine-protein kinase Lck isoform b [Homo sapiens] | tyrosine-protein kinase Lck isoform X1 [Papio anubis] | LCK proto-oncogene, Src family tyrosine kinase, partia…	SH3_2:Variant SH3 domain | PK_Tyr_Ser-Thr:Protein tyrosine and serine/threonine kinase | SH2:SH2 domain | SH3_1:SH3 domain	Th17 cell differentiation | Th1 and Th2 cell differentiation | Natural killer cell mediated cytotoxicity | Human T-cell leukemia virus 1 infection | Osteoclast differentiation | Yersinia infection | Primary immunodeficiency | NF-kappa B signaling pathway | PD-L1 expression and PD-1 checkpoint pathway in cancer | T cell receptor signaling pathway	LCK; lymphocyte cell-specific protein tyrosine kinase [EC:2.7.10.2]	Serine/threonine protein kinase | Tyrosine kinases
ENSG00000218016	7.727771971	3.118665107	0.836362993	3.728841583	0.000192362	0.000990818	3.715880652	3.004006094	ZKSCAN8P2
ENSG00000262074	14.05394961	3.115642736	0.630395463	4.942362249	7.72E-07	6.43E-06	6.112486017	5.191990976	SNORD3B-2
ENSG00000143278	6.24842456	3.113213571	0.937427816	3.321016848	0.000896901	0.003936263	3.04725538	2.404915944	F13B	2165	GO:0018149,GO:0072378,GO:0005615,GO:1990234,GO:0005576,GO:0007596	9606.ENSP00000356382		coagulation factor XIII B chain	F13B, FXIIIB; coagulation factor XIII B chain	P05160	AAA51821.1,NP_001985.2	PF00084.25	hsa04610,hsa05171	K03906		Coagulation factor XIII B chain; The B chain of factor XIII is not catalytically active, but is thought to stabilize the A subunits and regulate the rate of transglutaminase formation by thrombin; Sushi domain containing	sp|P05160|F13B_HUMAN Coagulation factor XIII B chain OS=Homo sapiens OX=9606 GN=F13B PE=1 SV=3	coagulation factor XIIIb [Homo sapiens] | coagulation factor XIII B chain precursor [Homo sapiens]	Sushi:Sushi repeat (SCR repeat)	Complement and coagulation cascades | Coronavirus disease - COVID-19	F13B; coagulation factor XIII B polypeptide
ENSG00000125735	4.707144004	3.10630293	1.08812617	2.854726792	0.004307387	0.015539646	2.365786153	1.808558892	TNFSF14	8740	GO:1901741,GO:0005737,GO:0045663,GO:0043027,GO:0006955,GO:0005886,GO:0043029,GO:0005125,GO:0005102,GO:0007165,GO:0031295,GO:0006915,GO:0005164,GO:0005615,GO:0043154,GO:0005515,GO:0071260,GO:0042110,GO:0042098,GO:0010820,GO:0016021,GO:1901224	9606.ENSP00000469049		TNF superfamily member 14	TNFSF14, CD258, HVEML, LIGHT, LTg; TNF superfamily member 14	O43557	NP_001363816.1,NP_742011.2	PF00229.23	hsa04064,hsa05168,hsa04060,hsa04061	K05477		Tumor necrosis factor ligand superfamily member 14; Cytokine that binds to TNFRSF3/LTBR. Binding to the decoy receptor TNFRSF6B modulates its effects. Activates NFKB, stimulates the proliferation of T-cells, and inhibits growth of the adenocarcinoma HT-29. Acts as a receptor for Herpes simplex virus; CD molecules	sp|O43557|TNF14_HUMAN Tumor necrosis factor ligand superfamily member 14 OS=Homo sapiens OX=9606 GN=TNFSF14 PE=1 SV=2	tumor necrosis factor ligand superfamily member 14 isoform 1 [Homo sapiens] | tumor necrosis factor ligand superfamily member 14 isoform 2 [Homo sapiens]	TNF:TNF(Tumour Necrosis Factor) family	NF-kappa B signaling pathway | Herpes simplex virus 1 infection | Cytokine-cytokine receptor interaction | Viral protein interaction with cytokine and cytokine receptor	TNFSF14, LIGHT, CD258; tumor necrosis factor ligand superfamily member 14
ENSG00000100652	15.70849611	3.099866314	0.594660521	5.21283355	1.86E-07	1.74E-06	6.730538992	5.759051066	SLC10A1	6554	GO:0045471,GO:0031667,GO:1904486,GO:0005887,GO:0071466,GO:0001618,GO:0046718,GO:0005515,GO:0008508,GO:0010468,GO:0015721,GO:0055085,GO:0016323,GO:0005886,GO:0006814,GO:0120188,GO:0038183	9606.ENSP00000216540		solute carrier family 10 member 1	SLC10A1, FHCA2, NTCP; solute carrier family 10 member 1	Q14973	NP_003040.1	PF01758.21	hsa04976,hsa05161	K14341	COG0385,KOG2718	Sodium/bile acid cotransporter; The hepatic sodium/bile acid uptake system exhibits broad substrate specificity and transports various non-bile acid organic compounds as well. It is strictly dependent on the extracellular presence of sodium; Belongs to the bile acid:sodium symporter (BASS) (TC 2.A.28) family	sp|Q14973|NTCP_HUMAN Hepatic sodium/bile acid cotransporter OS=Homo sapiens OX=9606 GN=SLC10A1 PE=1 SV=1	sodium/bile acid cotransporter [Homo sapiens]	SBF:Sodium Bile acid symporter family	Bile secretion | Hepatitis B	SLC10A1, NTCP; solute carrier family 10 (sodium/bile acid cotransporter), member 1	Predicted Na+-dependent transporter | Na+-bile acid cotransporter
ENSG00000112175	18.3061503	3.0869204	0.543630772	5.67834008	1.36E-08	1.56E-07	7.866435209	6.807743901	BMP5	653	GO:0030539,GO:0007389,GO:0030509,GO:0051216,GO:0032348,GO:0008285,GO:1900006,GO:0050679,GO:0003272,GO:0008083,GO:0060037,GO:0001503,GO:0005575,GO:0070700,GO:0043583,GO:0030902,GO:0061384,GO:0048738,GO:0005125,GO:0060411,GO:0010719,GO:0071676,GO:0060710,GO:0097065,GO:0021502,GO:0060395,GO:0045944,GO:0003323,GO:0008284,GO:0010894,GO:0043569,GO:0005615,GO:1902042,GO:1905069,GO:0003344,GO:0005515,GO:…	9606.ENSP00000359866		bone morphogenetic protein 5	BMP5; bone morphogenetic protein 5	P22003	NP_066551.1	PF00688.23	hsa04350,hsa04060,hsa04390	K04663	KOG3900	Bone morphogenetic protein 5; Induces cartilage and bone formation; Bone morphogenetic proteins	sp|P22003|BMP5_HUMAN Bone morphogenetic protein 5 OS=Homo sapiens OX=9606 GN=BMP5 PE=1 SV=1	bone morphogenetic protein 5 isoform 1 preproprotein [Homo sapiens]	TGFb_propeptide:TGF-beta propeptide	TGF-beta signaling pathway | Cytokine-cytokine receptor interaction | Hippo signaling pathway	BMP5; bone morphogenetic protein 5	Transforming growth factor beta, bone morphogenetic protein and related proteins
ENSG00000225899	9.353688733	3.079783759	0.773160633	3.98336856	6.79E-05	0.000389935	4.167840849	3.409007351	FRG2B	441581	GO:0005634	9606.ENSP00000401310		FSHD region gene 2 family member B	FRG2B; FSHD region gene 2 family member B	Q96QU4	NP_001074467.1	PF15315.11				Protein FRG2-like-1; FSHD region gene 2 family member B	sp|Q96QU4|FRG2B_HUMAN Protein FRG2-like-1 OS=Homo sapiens OX=9606 GN=FRG2B PE=2 SV=1	protein FRG2-like-1 [Homo sapiens]	FRG2:Facioscapulohumeral muscular dystrophy candidate 2
ENSG00000177238	61.34269401	3.073587435	0.314239599	9.781031566	1.36E-22	9.94E-21	21.86703911	20.00240189	TRIM72	493829	GO:0030659,GO:0008270,GO:0061630,GO:0043161,GO:0005737,GO:0006887,GO:0010832,GO:0051260,GO:0007517,GO:0001786,GO:0001778,GO:0031624,GO:0042802,GO:0003012,GO:0042383,GO:0046627,GO:0043569,GO:0005515,GO:0016567	9606.ENSP00000312675		tripartite motif containing 72	TRIM72, MG53; tripartite motif containing 72	Q6ZMU5	NP_001008275.2,XP_017725606.1	PF00622.34,PF13445.11,PF15227.11		K12036	KOG2177	Tripartite motif-containing protein 72; Muscle-specific protein that plays a central role in cell membrane repair by nucleating the assembly of the repair machinery at injury sites. Specifically binds phosphatidylserine. Acts as a sensor of oxidation: upon membrane damage, entry of extracellular oxidative environment results in disulfide bond formation and homooligomerization at the injury site. …	sp|Q6ZMU5|TRI72_HUMAN Tripartite motif-containing protein 72 OS=Homo sapiens OX=9606 GN=TRIM72 PE=1 SV=2	tripartite motif-containing protein 72 [Homo sapiens] | PREDICTED: tripartite motif-containing protein 72 isoform X2 [Rhinopithecus bieti]	SPRY:SPRY domain | zf-RING_UBOX:RING-type zinc-finger | zf-C3HC4_4:zinc finger of C3HC4-type, RING		TRIM72; tripartite motif-containing protein 72	Predicted E3 ubiquitin ligase
ENSG00000125872	27.03829884	3.064358478	0.450884745	6.796323253	1.07E-11	1.95E-10	10.96930789	9.710767748	LRRN4	164312	GO:0005887,GO:0005515,GO:0008542,GO:0070062,GO:0007616	9606.ENSP00000368135		leucine rich repeat neuronal 4	LRRN4, C20orf75, NLRR-4, NLRR4, dJ1056H1.1; leucine rich repeat neuronal 4	Q8WUT4	NP_689824.2,BAD18798.1	PF13855.11,PF00041.26			KOG0619,COG4886	Leucine-rich repeat neuronal protein 4; May play an important role in hippocampus-dependent long-lasting memory; Fibronectin type III domain containing	sp|Q8WUT4|LRRN4_HUMAN Leucine-rich repeat neuronal protein 4 OS=Homo sapiens OX=9606 GN=LRRN4 PE=1 SV=3	leucine-rich repeat neuronal protein 4 precursor [Homo sapiens] | unnamed protein product [Homo sapiens]	LRR_8:Leucine rich repeat | fn3:Fibronectin type III domain			FOG: Leucine rich repeat | Leucine-rich repeat (LRR) protein
ENSG00000187678	18.22466818	3.064014247	0.545781985	5.613989344	1.98E-08	2.20E-07	7.70396171	6.657959855	SPRY4	81848	GO:0032587,GO:0005925,GO:0070373,GO:0005515,GO:0040037,GO:1990830,GO:0043407,GO:0046580,GO:0005737,GO:0004860,GO:0048513,GO:1900025,GO:0005829	9606.ENSP00000344967		sprouty RTK signaling antagonist 4	SPRY4, HH17; sprouty RTK signaling antagonist 4	Q9C004	NP_112226.2	PF05210.18		K17385		Protein sprouty homolog 4; Suppresses the insulin receptor and EGFR-transduced MAPK signaling pathway, but does not inhibit MAPK activation by a constitutively active mutant Ras. Probably impairs the formation of GTP-Ras. Inhibits Ras-independent, but not Ras-dependent, activation of RAF1	sp|Q9C004|SPY4_HUMAN Protein sprouty homolog 4 OS=Homo sapiens OX=9606 GN=SPRY4 PE=1 SV=2	protein sprouty homolog 4 isoform 1 [Homo sapiens]	Sprouty:Sprouty protein (Spry)		SPRY4; protein sprouty homolog 4
ENSG00000240770	4.506840151	3.058254575	1.081922788	2.826684686	0.004703261	0.016733287	2.327600882	1.776418731	C21orf91-OT1	246312				C21orf91 overlapping transcript 1
ENSG00000166268	4.489758315	3.05353159	1.089135349	2.803629129	0.005053099	0.017774437	2.296442166	1.75020414	MYRFL	196446	GO:0043565,GO:0045893,GO:0003700,GO:0005634,GO:0005789,GO:0016021,GO:0016540	9606.ENSP00000440626	NDT80/PhoG	myelin regulatory factor like	MYRFL, C12orf15, C12orf28, bcm1377; myelin regulatory factor like	Q96LU7	KAI2566995.1,KAI2566996.1,NP_872336.2,EAW97243.1,KAI2566997.1	PF05224.17,PF13888.11			KOG3661	Myelin regulatory factor like	sp|Q96LU7|MRFL_HUMAN Myelin regulatory factor-like protein OS=Homo sapiens OX=9606 GN=MYRFL PE=2 SV=2	myelin regulatory factor like [Homo sapiens] | myelin regulatory factor like [Homo sapiens] | myelin regulatory factor-like protein [Homo sapiens] | chromosome 12 open reading frame 28, partial [Homo sapiens] | myelin regulatory factor like [Homo sapiens]	NDT80_PhoG:NDT80 / PhoG like DNA-binding family | MRF_C2:Myelin gene regulatory factor C-terminal domain 2			Uncharacterized conserved protein
ENSG00000250325	8.907163459	3.044311703	0.779020522	3.907870996	9.31E-05	0.000519854	4.030989693	3.284118861	IGBP1P4
ENSG00000144010	4.474986286	3.032661125	1.104590167	2.745507987	0.00604173	0.020733914	2.21883871	1.6833187	TRIM43B	653192	GO:0008270,GO:0016567,GO:0061630,GO:0010468,GO:0005737,GO:0045087			tripartite motif containing 43B	TRIM43B; tripartite motif containing 43B	A6NCK2	XP_011509971.1	PF00622.34		K12019	KOG2177		sp|A6NCK2|TR43B_HUMAN Tripartite motif-containing protein 43B OS=Homo sapiens OX=9606 GN=TRIM43B PE=3 SV=3	tripartite motif-containing protein 43B isoform X1 [Homo sapiens]	SPRY:SPRY domain		TRIM43S; tripartite motif-containing protein 43/48/49/64/77	Predicted E3 ubiquitin ligase
ENSG00000151005	5.879612155	3.031800389	0.942900714	3.215397276	0.001302641	0.005489102	2.885175233	2.260498733	TKTL2	84076	GO:0004802,GO:0005737,GO:0030976,GO:0046872	9606.ENSP00000280605		transketolase like 2	TKTL2; transketolase like 2	Q9H0I9	NP_115512.3	PF00456.26	hsa01200,hsa01230,hsa00030,hsa01100	K00615	KOG0523,COG0021	Transketolase-like protein 2; Plays an essential role in total transketolase activity and cell proliferation in cancer cells; after transfection with anti-TKTL1 siRNA, total transketolase activity dramatically decreases and proliferation was significantly inhibited in cancer cells. Plays a pivotal role in carcinogenesis; Belongs to the transketolase family	sp|Q9H0I9|TKTL2_HUMAN Transketolase-like protein 2 OS=Homo sapiens OX=9606 GN=TKTL2 PE=2 SV=1	transketolase-like protein 2 [Homo sapiens]	Transketolase_N:Transketolase, thiamine diphosphate binding domain	Carbon metabolism | Biosynthesis of amino acids | Pentose phosphate pathway | Metabolic pathways	E2.2.1.1, tktA, tktB; transketolase [EC:2.2.1.1]	Transketolase | Transketolase
ENSG00000214612	4.470634284	3.030663989	1.083717068	2.796545406	0.005165215	0.018107957	2.286911576	1.742130554	RPS19P1
ENSG00000278189	58.76794854	3.02707281	0.315296483	9.600718596	7.94E-22	5.19E-20	21.10023976	19.2850879	RNA5-8SN1	124907141,124907475,124908391,124907581,124907338,124908257,124907593,124907715,124907467,124907150,124907280,124908373,124908392,124907330,124907118,124907119,124908385,124907324,124908242,124907160,124907575,124908523,124908519,124907120,124908245,124907123,124908237,124907332,124908248,124908244,124907183,124907269,124907144,124908383,124907131,124907482,124908268,124907302,124907129,124908381…				RNA, 5.8S ribosomal N1	5.8S ribosomal RNA | 5.8S ribosomal RNA | 5.8S ribosomal RNA | 5.8S ribosomal RNA | 5.8S ribosomal RNA | 5.8S ribosomal RNA | 5.8S ribosomal RNA | 5.8S ribosomal RNA | 5.8S ribosomal RNA | 5.8S ribosomal RNA | 5.8S ribosomal RNA | 5.8S ribosomal RNA | 5.8S ribosomal RNA | 5.8S ribosomal RNA | 5.8S ribosomal RNA | 5.8S ribosomal RNA | 5.8S ribosomal RNA | 5.8S ribosomal RNA | 5.8S ribosomal RNA | …				hsa03008,hsa03010							Ribosome biogenesis in eukaryotes | Ribosome
ENSG00000059378	14.91834553	3.02690283	0.605874348	4.995925044	5.86E-07	4.98E-06	6.232440449	5.303200447	PARP12	64761	GO:1990404,GO:0003950,GO:0005634,GO:0140289,GO:0070213,GO:0003723,GO:0046872	9606.ENSP00000263549	Others	poly(ADP-ribose) polymerase family member 12	PARP12, ARTD12, MST109, MSTP109, ZC3H1, ZC3HDC1; poly(ADP-ribose) polymerase family member 12	Q9H0J9	XP_005250096.1,NP_073587.1,XP_005550984.1,XP_033050626.1,KAI2548112.1	PF00642.29,PF00644.25		K15259		poly(ADP-ribose) polymerase family member 12	sp|Q9H0J9|PAR12_HUMAN Protein mono-ADP-ribosyltransferase PARP12 OS=Homo sapiens OX=9606 GN=PARP12 PE=1 SV=1	protein mono-ADP-ribosyltransferase PARP12 isoform X4 [Homo sapiens] | protein mono-ADP-ribosyltransferase PARP12 [Homo sapiens] | protein mono-ADP-ribosyltransferase PARP12 isoform X1 [Macaca fascicularis] | protein mono-ADP-ribosyltransferase PARP12 isoform X2 [Trachypithecus francoisi] | poly(ADP-ribose) polymerase family member 12, partial [Homo sapiens]	zf-CCCH:Zinc finger C-x8-C-x5-C-x3-H type (and similar) | PARP:Poly(ADP-ribose) polymerase catalytic domain		PARP7S; poly [ADP-ribose] polymerase 7/11/12/13 [EC:2.4.2.30]
ENSG00000204179	4.39392911	3.011767304	1.089216329	2.765077262	0.005690931	0.019689155	2.244816643	1.705772927	PTPN20	26095	GO:0005654,GO:0004725,GO:0034451,GO:0035335,GO:0005874,GO:0005737	9606.ENSP00000363459		protein tyrosine phosphatase non-receptor type 20	PTPN20, CT126, PTPN20A, PTPN20B, bA142I17.1, bA42B19.1; protein tyrosine phosphatase non-receptor type 20	Q4JDL3	NP_001307613.1,KAI2555701.1,NP_001035817.1,NP_001035816.1,NP_001339460.1,NP_001307612.1,NP_001035820.1,NP_001035822.1,XP_016773692.1,KAI2555703.1,XP_047280959.1,KAI2555702.1,NP_001035818.1,NP_001035819.1,NP_001035821.1	PF00102.32		K18039	COG5599,KOG0789	Tyrosine-protein phosphatase non-receptor type 20; Tyrosine-protein phosphatase targeted to sites of actin polymerization in response of varied extracellular stimuli. Has tyrosine phosphatase activity towards various tyrosyl phosphorylated substrates	sp|Q4JDL3|PTN20_HUMAN Tyrosine-protein phosphatase non-receptor type 20 OS=Homo sapiens OX=9606 GN=PTPN20 PE=1 SV=1	tyrosine-protein phosphatase non-receptor type 20 isoform 13 [Homo sapiens] | protein tyrosine phosphatase non-receptor type 20 [Homo sapiens] | tyrosine-protein phosphatase non-receptor type 20 isoform 3 [Homo sapiens] | tyrosine-protein phosphatase non-receptor type 20 isoform 1 [Homo sapiens] | tyrosine-protein phosphatase non-receptor type 20 isoform 31 [Homo sapiens] | tyrosine-protein phosp…	Y_phosphatase:Protein-tyrosine phosphatase		PTPN20; tyrosine-protein phosphatase non-receptor type 20 [EC:3.1.3.48]	Protein tyrosine phosphatase | Protein tyrosine phosphatase
ENSG00000157765	5.834702282	3.007895475	0.943440348	3.188220096	0.001431515	0.005965076	2.84420401	2.224384003	SLC34A2	10568	GO:0005436,GO:0005903,GO:0031526,GO:0006817,GO:0031402,GO:0005887,GO:0043627,GO:0035725,GO:0042301,GO:0044341,GO:0031982,GO:0044267,GO:0005886,GO:0030643,GO:0016324,GO:0016021,GO:0001701	9606.ENSP00000371483		solute carrier family 34 member 2	SLC34A2, NAPI-3B, NAPI-IIb, NPTIIb, NaPi2b, PULAM; solute carrier family 34 member 2	Q5REV9,O95436	AAI42705.1,KAI2533964.1,KAI2533965.1,NP_006415.3	PF02690.20	hsa04978,hsa04928	K14683	COG1283	Sodium-dependent phosphate transport protein 2B; May be involved in actively transporting phosphate into cells via Na(+) cotransport. It may be the main phosphate transport protein in the intestinal brush border membrane. May have a role in the synthesis of surfactant in lungs' alveoli; Belongs to the SLC34A transporter family	sp|Q5REV9|NPT2B_PONAB Sodium-dependent phosphate transport protein 2B OS=Pongo abelii OX=9601 GN=SLC34A2 PE=2 SV=1 | sp|O95436|NPT2B_HUMAN Sodium-dependent phosphate transport protein 2B OS=Homo sapiens OX=9606 GN=SLC34A2 PE=1 SV=3	SLC34A2 protein [Homo sapiens] | solute carrier family 34 member 2, partial [Homo sapiens] | solute carrier family 34 member 2, partial [Homo sapiens] | sodium-dependent phosphate transport protein 2B isoform a [Homo sapiens]	Na_Pi_cotrans:Na+/Pi-cotransporter	Mineral absorption | Parathyroid hormone synthesis, secretion and action	SLC34A, NPT, nptA; solute carrier family 34 (sodium-dependent phosphate cotransporter)	Na+/phosphate symporter
ENSG00000260302	5.863425841	3.005060894	0.945291943	3.178976523	0.001477961	0.006129543	2.830337139	2.212571878	LINC01882
ENSG00000187682	11.74679126	2.99345136	0.673439365	4.445019871	8.79E-06	6.08E-05	5.056091449	4.2160767	ERAS	3266	GO:0003925,GO:0003924,GO:0005515,GO:0019003,GO:0007265,GO:0005886,GO:0005525	9606.ENSP00000339136		ES cell expressed Ras	ERAS, HRAS2, HRASP; ES cell expressed Ras	Q7Z444	NP_853510.1	PF00071.27		K17196	COG1100,KOG0395	GTPase ERas; Ras proteins bind GDP/GTP and possess intrinsic GTPase activity. Plays an important role in the tumor-like growth properties of embryonic stem cells (By similarity); Belongs to the small GTPase superfamily. Ras family	sp|Q7Z444|RASE_HUMAN GTPase ERas OS=Homo sapiens OX=9606 GN=ERAS PE=1 SV=1	GTPase ERas precursor [Homo sapiens]	Ras:Ras family		ERAS; GTPase Eras	GTPase SAR1 and related small G proteins | Ras-related GTPase
ENSG00000101470	11.32752468	2.986922803	0.699915739	4.26754627	1.98E-05	0.000127299	4.704136608	3.895176423	TNNC2	7125	GO:0051015,GO:0048306,GO:0005509,GO:0006937,GO:0005515,GO:0003779,GO:0005861,GO:0005829,GO:0003009	9606.ENSP00000361636		troponin C2, fast skeletal type	TNNC2, CFAP85, CMYP15, FAP85, MYONRI; troponin C2, fast skeletal type	P02585	NP_001253479.1,EHH19644.1	PF10591.14	hsa04020	K12042	KOG0027,COG5126	Troponin C, skeletal muscle; Troponin is the central regulatory protein of striated muscle contraction. Tn consists of three components: Tn-I which is the inhibitor of actomyosin ATPase, Tn-T which contains the binding site for tropomyosin and Tn-C. The binding of calcium to Tn-C abolishes the inhibitory action of Tn on actin filaments; EF-hand domain containing	sp|P02585|TNNC2_HUMAN Troponin C, skeletal muscle OS=Homo sapiens OX=9606 GN=TNNC2 PE=1 SV=2	troponin C, skeletal muscle [Macaca mulatta] | Troponin C, skeletal muscle, partial [Macaca mulatta]	SPARC_Ca_bdg:Secreted protein acidic and rich in cysteine Ca binding region	Calcium signaling pathway	TNNC2; troponin C, skeletal muscle	Calmodulin and related proteins (EF-Hand superfamily) | Ca2+-binding protein (EF-Hand superfamily)
ENSG00000168126	13.37908386	2.985069967	0.657290207	4.54147945	5.59E-06	4.02E-05	5.252892602	4.395924691	OR2W6P
ENSG00000175336	4.349019237	2.979603959	1.093581848	2.724628216	0.006437393	0.02185917	2.191289976	1.660366333	APOF	319	GO:0005102,GO:0006869,GO:0015485,GO:0005615,GO:0005319,GO:0006629,GO:0034364,GO:0008203,GO:0034362	9606.ENSP00000381250		apolipoprotein F	APOF, Apo-F, LTIP; apolipoprotein F	Q13790	NP_001629.1	PF15148.11				Apolipoprotein F; Minor apolipoprotein that associates with LDL. Inhibits cholesteryl ester transfer protein (CETP) activity and appears to be an important regulator of cholesterol transport. Also associates to a lesser degree with VLDL, Apo-AI and Apo-AII	sp|Q13790|APOF_HUMAN Apolipoprotein F OS=Homo sapiens OX=9606 GN=APOF PE=1 SV=2	apolipoprotein F preproprotein [Homo sapiens]	Apolipo_F:Apolipoprotein F
ENSG00000134757	9.963967459	2.96247946	0.718825783	4.121276017	3.77E-05	0.000228366	4.423912529	3.641368558	DSG3	1830	GO:0001533,GO:0005829,GO:0005509,GO:0007156,GO:0005911,GO:0098609,GO:0016021,GO:0005886,GO:0070062,GO:0030057	9606.ENSP00000257189		desmoglein 3	DSG3, ABOLM, CDHF6, PVA; desmoglein 3	P32926	NP_001935.2	PF00028.22		K07598	KOG3594	Desmoglein-3; Component of intercellular desmosome junctions. Involved in the interaction of plaque proteins and intermediate filaments mediating cell-cell adhesion; Desmosomal cadherins	sp|P32926|DSG3_HUMAN Desmoglein-3 OS=Homo sapiens OX=9606 GN=DSG3 PE=1 SV=2	desmoglein-3 preproprotein [Homo sapiens]	Cadherin:Cadherin domain		DSG3; desmoglein 3	FOG: Cadherin repeats
ENSG00000198822	4.280691893	2.960957744	1.092914987	2.7092297	0.006743963	0.022754625	2.171084811	1.642930324	GRM3	2913	GO:0030424,GO:0097449,GO:0098978,GO:0014069,GO:0004930,GO:0001640,GO:0005246,GO:0005887,GO:0001641,GO:0099056,GO:0005886,GO:0008066,GO:0010467,GO:0007194,GO:0099055,GO:0007216,GO:0097110,GO:0043197,GO:0007268,GO:0051966,GO:0007196	9606.ENSP00000355316		glutamate metabotropic receptor 3	GRM3, GLUR3, GPRC1C, MGLUR3, mGlu3; glutamate metabotropic receptor 3	Q14832,Q1ZZH1,Q5RAL3	XP_003822784.1,XP_021545412.1,NP_000831.2,NP_001350451.1,XP_011783067.1	PF01094.33	hsa04080,hsa04072,hsa05030,hsa04724	K04605	KOG1056	Metabotropic glutamate receptor 3; G-protein coupled receptor for glutamate. Ligand binding causes a conformation change that triggers signaling via guanine nucleotide-binding proteins (G proteins) and modulates the activity of down-stream effectors. Signaling inhibits adenylate cyclase activity; Glutamate metabotropic receptors	sp|Q14832|GRM3_HUMAN Metabotropic glutamate receptor 3 OS=Homo sapiens OX=9606 GN=GRM3 PE=1 SV=2 | sp|Q1ZZH1|GRM3_MACFA Metabotropic glutamate receptor 3 OS=Macaca fascicularis OX=9541 GN=GRM3 PE=2 SV=1 | sp|Q5RAL3|GRM3_PONAB Metabotropic glutamate receptor 3 OS=Pongo abelii OX=9601 GN=GRM3 PE=2 SV=1	metabotropic glutamate receptor 3 isoform X1 [Pan paniscus] | metabotropic glutamate receptor 3 [Neomonachus schauinslandi] | metabotropic glutamate receptor 3 isoform 1 precursor [Homo sapiens] | metabotropic glutamate receptor 3 isoform 2 precursor [Homo sapiens] | PREDICTED: metabotropic glutamate receptor 3 isoform X2 [Colobus angolensis palliatus]	ANF_receptor:Receptor family ligand binding region	Neuroactive ligand-receptor interaction | Phospholipase D signaling pathway | Cocaine addiction | Glutamatergic synapse	GRM2_3; metabotropic glutamate receptor 2/3	Glutamate-gated metabotropic ion channel receptor subunit GRM2 and related subunits, G-protein coupled receptor superfamily
ENSG00000168348	20.84765342	2.941005638	0.500438555	5.876856622	4.18E-09	5.15E-08	8.37868861	7.287812619	INSM2	84684	GO:0010564,GO:0030182,GO:0000122,GO:0001227,GO:0005634,GO:0005737,GO:0000978,GO:0046872,GO:0017053	9606.ENSP00000306523	zf-C2H2	INSM transcriptional repressor 2	INSM2, IA-6, IA6, mlt1; INSM transcriptional repressor 2	Q96T92	NP_115983.3	PF13894.11,PF00096.31			KOG3993	Insulinoma-associated protein 2; May function as a growth suppressor or tumor suppressor in liver cells and in certain neurons; SNAG transcriptional repressors	sp|Q96T92|INSM2_HUMAN Insulinoma-associated protein 2 OS=Homo sapiens OX=9606 GN=INSM2 PE=1 SV=3	insulinoma-associated protein 2 [Homo sapiens]	zf-C2H2_4:C2H2-type zinc finger | zf-C2H2:Zinc finger, C2H2 type			Transcription factor (contains Zn finger)
ENSG00000136546	5.638365693	2.940053243	0.968225947	3.03653631	0.002393133	0.009356977	2.621033195	2.028864448	SCN7A	6332	GO:0030424,GO:0009617,GO:0035725,GO:0005248,GO:0001518,GO:0006936,GO:0034765,GO:0006814,GO:0055078,GO:0005244,GO:0086010,GO:0097386,GO:0019228	9606.ENSP00000386796		sodium voltage-gated channel alpha subunit 7	SCN7A, NaG, Nav2.1, Nav2.2, SCN6A; sodium voltage-gated channel alpha subunit 7	Q01118	KAI2525618.1,NP_002967.2,KAI2525617.1	PF00520.36	hsa04261	K04839	KOG2301	Sodium channel protein type 7 subunit alpha; Mediates the voltage-dependent sodium ion permeability of excitable membranes. Assuming opened or closed conformations in response to the voltage difference across the membrane, the protein forms a sodium-selective channel through which Na(+) ions may pass in accordance with their electrochemical gradient	sp|Q01118|SCN7A_HUMAN Sodium channel protein type 7 subunit alpha OS=Homo sapiens OX=9606 GN=SCN7A PE=1 SV=2	sodium voltage-gated channel alpha subunit 7 [Homo sapiens] | sodium channel protein type 7 subunit alpha [Homo sapiens] | sodium voltage-gated channel alpha subunit 7 [Homo sapiens]	Ion_trans:Ion transport protein	Adrenergic signaling in cardiomyocytes	SCN7A, SCN6A; voltage-gated sodium channel type VII alpha	Voltage-gated Ca2+ channels, alpha1 subunits
ENSG00000231966	14.00070753	2.938772773	0.614001749	4.786261245	1.70E-06	1.34E-05	5.769763538	4.872615116	LINC02818
ENSG00000141052	8.447384634	2.930398274	0.781818125	3.748184111	0.000178119	0.000923619	3.74928856	3.034507244	MYOCD	93649	GO:2000724,GO:0055007,GO:0000122,GO:0045736,GO:0008285,GO:0045987,GO:0003231,GO:0060157,GO:0003713,GO:0005634,GO:0035065,GO:0070412,GO:0001666,GO:2000721,GO:1904706,GO:0043954,GO:0010667,GO:0010832,GO:0042826,GO:0035035,GO:0001570,GO:1904753,GO:0051091,GO:0051150,GO:0048565,GO:0045893,GO:2000587,GO:0061629,GO:0030511,GO:0045944,GO:0097070,GO:0051145,GO:0140297,GO:0060065,GO:2001015,GO:0035051,GO:…	9606.ENSP00000401678		myocardin	MYOCD, MGBL, MYCD; myocardin	Q8IZQ8	XP_017650559.1,NP_705832.1,KAI2581447.1,NP_001139784.1	PF02037.32				Myocardin; Smooth muscle cells (SM) and cardiac muscle cells- specific transcriptional factor which uses the canonical single or multiple CArG boxes DNA sequence. Acts as a cofactor of serum response factor (SRF) with the potential to modulate SRF-target genes. Plays a crucial role in cardiogenesis and differentiation of the smooth muscle cell lineage (myogenesis) (By similarity); Myocardin family	sp|Q8IZQ8|MYCD_HUMAN Myocardin OS=Homo sapiens OX=9606 GN=MYOCD PE=1 SV=1	myocardin isoform X1 [Nannospalax galili] | myocardin isoform 2 [Homo sapiens] | myocardin, partial [Homo sapiens] | myocardin isoform 1 [Homo sapiens]	SAP:SAP domain
ENSG00000203814	39.30378722	2.928889459	0.379668654	7.71433046	1.22E-14	3.29E-13	13.91499863	12.48283307	H2BC18	440689	GO:0005654,GO:0046982,GO:0005829,GO:0003674,GO:0000786,GO:0003677,GO:0006334,GO:0005634,GO:0070062	9606.ENSP00000445831		H2B clustered histone 18	H2BC18, HIST2H2BF; H2B clustered histone 18	Q64478	XP_041611426.1,XP_004026583.1	PF00125.29	hsa04613,hsa05203,hsa05034,hsa05322	K11252	KOG1744	Histone H2B type 2-F; Core component of nucleosome. Nucleosomes wrap and compact DNA into chromatin, limiting DNA accessibility to the cellular machineries which require DNA as a template. Histones thereby play a central role in transcription regulation, DNA repair, DNA replication and chromosomal stability. DNA accessibility is regulated via a complex set of post-translational modifications of h…	sp|Q64478|H2B1H_MOUSE Histone H2B type 1-H OS=Mus musculus OX=10090 GN=H2bc9 PE=1 SV=3	histone H2B type 2-F isoform X1 [Vulpes lagopus] | histone H2B type 2-F isoform X1 [Gorilla gorilla gorilla]	Histone:Core histone H2A/H2B/H3/H4	Neutrophil extracellular trap formation | Viral carcinogenesis | Alcoholism | Systemic lupus erythematosus	H2B; histone H2B	Histone H2B
ENSG00000248713	5.465889877	2.92069432	0.962319197	3.035057734	0.002404896	0.009391443	2.618903616	2.027267665	C4orf54	285556		9606.ENSP00000427555		chromosome 4 open reading frame 54	C4orf54, FOPV; chromosome 4 open reading frame 54	D6RIA3	XP_373030.5	PF15232.11				Protein LOC285556	sp|D6RIA3|CD054_HUMAN Uncharacterized protein C4orf54 OS=Homo sapiens OX=9606 GN=C4orf54 PE=2 SV=1	uncharacterized protein C4orf54 isoform X1 [Homo sapiens]	DUF4585:Domain of unknown function (DUF4585)
ENSG00000235984	4.193240518	2.916877857	1.100428492	2.650674604	0.008033119	0.026354051	2.095115781	1.579152618	GPC5-AS1	100873969				GPC5 antisense RNA 1
ENSG00000277481	16.36823516	2.911338135	0.580753865	5.013032734	5.36E-07	4.60E-06	6.271007198	5.33754718	PKD1L3	342372	GO:0005261,GO:0043235,GO:0070588,GO:0009986,GO:0005886,GO:0030246,GO:0016020,GO:0034703,GO:0033040,GO:0008324,GO:0001581,GO:0005262,GO:0050915,GO:0001822,GO:0005515,GO:0006812,GO:0071468,GO:0050982,GO:0070062	9606.ENSP00000480090		polycystin 1 like 3, transient receptor potential channel interacting	PKD1L3; polycystin 1 like 3, transient receptor potential channel interacting	Q7Z443	NP_853514.1	PF00520.36	hsa04742	K04989	KOG3599,KOG3272	Polycystic kidney disease protein 1-like 3; Component of a calcium channel. May act as a sour taste receptor by forming a calcium channel with PKD1L3 in gustatory cells; however, its contribution to sour taste perception is unclear in vivo and may be indirect; C-type lectin domain containing	sp|Q7Z443|PK1L3_HUMAN Polycystin-1-like protein 3 OS=Homo sapiens OX=9606 GN=PKD1L3 PE=1 SV=1	polycystic kidney disease protein 1-like 3 precursor [Homo sapiens]	Ion_trans:Ion transport protein	Taste transduction	PKD1L3; polycystin 1L3	Ca2+-modulated nonselective cation channel polycystin | Predicted coiled-coil protein
ENSG00000180929	12.25950786	2.910799874	0.653653534	4.453123443	8.46E-06	5.87E-05	5.072475321	4.231516197	GPR62	118442	GO:0043235,GO:1990763,GO:0005515,GO:0042802,GO:0048016,GO:0007189,GO:0005886,GO:0007186,GO:0005768,GO:0043950,GO:0016021,GO:0010008,GO:0004930	9606.ENSP00000319250		G protein-coupled receptor 62	GPR62, GPCR8, KPG_005; G protein-coupled receptor 62	Q9BZJ7	NP_543141.3			K08415	KOG3656	Probable G-protein coupled receptor 62; Orphan receptor; G protein-coupled receptors, Class A orphans	sp|Q9BZJ7|GPR62_HUMAN G-protein coupled receptor 62 OS=Homo sapiens OX=9606 GN=GPR62 PE=1 SV=2	G-protein coupled receptor 62 [Homo sapiens]			GPR62; G protein-coupled receptor 62	FOG: 7 transmembrane receptor
ENSG00000123843	4.120887346	2.898491977	1.105540547	2.621787129	0.008747005	0.028356543	2.058140643	1.547346721	C4BPB	725	GO:0005615,GO:0045959,GO:0005515,GO:0009609,GO:0007596,GO:0005886,GO:0005576,GO:0045732,GO:0045087,GO:1903027,GO:0006958	9606.ENSP00000243611		complement component 4 binding protein beta	C4BPB, C4BP; complement component 4 binding protein beta	P20851	NP_001017364.1,NP_000707.1	PF00084.25	hsa05133,hsa04610	K04003,K04002	KOG4297	C4b-binding protein beta chain; Controls the classical pathway of complement activation. It binds as a cofactor to C3b/C4b inactivator (C3bINA), which then hydrolyzes the complement fragment C4b. It also accelerates the degradation of the C4bC2a complex (C3 convertase) by dissociating the complement fragment C2a. It also interacts with anticoagulant protein S and with serum amyloid P component. T…	sp|P20851|C4BPB_HUMAN C4b-binding protein beta chain OS=Homo sapiens OX=9606 GN=C4BPB PE=1 SV=1	C4b-binding protein beta chain isoform 2 precursor [Homo sapiens] | C4b-binding protein beta chain isoform 1 precursor [Homo sapiens]	Sushi:Sushi repeat (SCR repeat)	Pertussis | Complement and coagulation cascades	C4BPB; complement component 4 binding protein, beta | C4BPA; complement component 4 binding protein, alpha	C-type lectin
ENSG00000271784	4.099453508	2.891638919	1.097246071	2.635360467	0.008404797	0.027414573	2.075472752	1.562018519	TP53RK-DT
ENSG00000123700	80.75162888	2.887333749	0.262696634	10.9911334	4.22E-28	5.24E-26	27.37510124	25.28063864	KCNJ2	3759	GO:0086004,GO:0008076,GO:0005242,GO:1901381,GO:0030315,GO:1990573,GO:0014704,GO:0086091,GO:0055119,GO:0060306,GO:0086011,GO:0005794,GO:0005887,GO:0014861,GO:0005791,GO:0005886,GO:0071805,GO:0090076,GO:0031224,GO:0060075,GO:0086008,GO:0086013,GO:0015693,GO:0042802,GO:0043025,GO:0043197,GO:0051289,GO:0006813,GO:0005515,GO:0086002,GO:0071260,GO:0005790,GO:0034765,GO:0005546,GO:0086012,GO:0030007	9606.ENSP00000243457		potassium inwardly rectifying channel subfamily J member 2	KCNJ2, ATFB9, HHBIRK1, HHIRK1, IRK1, KIR2.1, LQT7, SQT3; potassium inwardly rectifying channel subfamily J member 2	P63252	NP_000882.1	PF17655.6	hsa04725,hsa04921,hsa04924,hsa04971	K04996	KOG3827	Inward rectifier potassium channel 2; Probably participates in establishing action potential waveform and excitability of neuronal and muscle tissues. Inward rectifier potassium channels are characterized by a greater tendency to allow potassium to flow into the cell rather than out of it. Their voltage dependence is regulated by the concentration of extracellular potassium; as external potassium…	sp|P63252|KCNJ2_HUMAN Inward rectifier potassium channel 2 OS=Homo sapiens OX=9606 GN=KCNJ2 PE=1 SV=1	inward rectifier potassium channel 2 [Homo sapiens]	IRK_C:Inward rectifier potassium channel C-terminal domain	Cholinergic synapse | Oxytocin signaling pathway | Renin secretion | Gastric acid secretion	KCNJ2, KIR2.1; potassium inwardly-rectifying channel subfamily J member 2	Inward rectifier K+ channel
ENSG00000217862	8.139265322	2.884498624	0.816408147	3.533157568	0.000410628	0.001967137	3.386551802	2.706165325	H4C10P
ENSG00000132464	4.06324764	2.862150353	1.141174247	2.508074785	0.012139097	0.03747926	1.91581361	1.426208987	ENAM	10117	GO:0031214,GO:0036305,GO:0097186,GO:0005515,GO:0030345,GO:0031012,GO:0005576,GO:0005788,GO:0070175	9606.ENSP00000379383		enamelin	ENAM, ADAI, AI1C, AIH2; enamelin	Q9NRM1	NP_114095.2,KAI2534554.1	PF15362.11				Enamelin; Involved in the mineralization and structural organization of enamel. Involved in the extension of enamel during the secretory stage of dental enamel formation	sp|Q9NRM1|ENAM_HUMAN Enamelin OS=Homo sapiens OX=9606 GN=ENAM PE=1 SV=3	enamelin isoform 1 precursor [Homo sapiens] | enamelin, partial [Homo sapiens]	Enamelin:Enamelin
ENSG00000152822	7.919896001	2.860890488	0.787300148	3.633798998	0.000279278	0.001389359	3.553962556	2.857185662	GRM1	2911	GO:0005634,GO:0043410,GO:0030425,GO:0071257,GO:0098978,GO:0038038,GO:0004930,GO:0001640,GO:0098712,GO:0005887,GO:0007626,GO:0099530,GO:0051482,GO:0005886,GO:0007186,GO:0008066,GO:0099566,GO:0098685,GO:0098839,GO:0007216,GO:0051930,GO:0007268,GO:0051966,GO:0099583,GO:0005515,GO:0038037,GO:0007196,GO:0060078,GO:0098872,GO:0019233	9606.ENSP00000354896		glutamate metabotropic receptor 1	GRM1, GPRC1A, MGLU1, MGLUR1, PPP1R85, SCA44, SCAR13; glutamate metabotropic receptor 1	Q13255,P31424	NP_001264996.1,NP_001264994.1,NP_001264993.1	PF01094.33	hsa04072,hsa04730,hsa04020,hsa04742,hsa05017,hsa04720,hsa04723,hsa04080,hsa04540,hsa04915,hsa04068,hsa05022,hsa04724	K04603	KOG1056	Metabotropic glutamate receptor 1; G-protein coupled receptor for glutamate. Ligand binding causes a conformation change that triggers signaling via guanine nucleotide-binding proteins (G proteins) and modulates the activity of down-stream effectors. Signaling activates a phosphatidylinositol-calcium second messenger system. May participate in the central action of glutamate in the CNS, such as l…	sp|Q13255|GRM1_HUMAN Metabotropic glutamate receptor 1 OS=Homo sapiens OX=9606 GN=GRM1 PE=1 SV=3 | sp|P31424|GRM5_RAT Metabotropic glutamate receptor 5 OS=Rattus norvegicus OX=10116 GN=Grm5 PE=1 SV=2	metabotropic glutamate receptor 1 isoform d precursor [Homo sapiens] | metabotropic glutamate receptor 1 isoform beta precursor [Homo sapiens] | metabotropic glutamate receptor 1 isoform alpha precursor [Homo sapiens]	ANF_receptor:Receptor family ligand binding region	Phospholipase D signaling pathway | Long-term depression | Calcium signaling pathway | Taste transduction | Spinocerebellar ataxia | Long-term potentiation | Retrograde endocannabinoid signaling | Neuroactive ligand-receptor interaction | Gap junction | Estrogen signaling pathway | FoxO signaling pathway | Pathways of neurodegeneration - multiple diseases | Glutamatergic synapse	GRM1; metabotropic glutamate receptor 1	Glutamate-gated metabotropic ion channel receptor subunit GRM2 and related subunits, G-protein coupled receptor superfamily
ENSG00000224709	9.338107016	2.857633435	0.727319399	3.928993836	8.53E-05	0.000480774	4.069040655	3.318058695	OR11M1P
ENSG00000197153	29.72787118	2.857612823	0.449709761	6.354349115	2.09E-10	3.15E-09	9.679207987	8.501789592	H3C12	8356	GO:0005654,GO:0046982,GO:0006335,GO:0000786,GO:0032200,GO:0006325,GO:0003677,GO:0040029,GO:0005515,GO:0045296,GO:0006334,GO:0005634,GO:0005576,GO:0032991,GO:0016020,GO:0070062,GO:0000228	9606.ENSP00000352252		H3 clustered histone 12	H3C12, H3/j, H3C1, H3C10, H3C11, H3C2, H3C3, H3C4, H3C6, H3C7, H3C8, H3FJ, HIST1H3J; H3 clustered histone 12	P68433	XP_016048653.1	PF00125.29	hsa04613,hsa05322,hsa05202,hsa05034,hsa05131	K11253	COG2036,KOG1745	Histone cluster 1 H3 family member j; Core component of nucleosome. Nucleosomes wrap and compact DNA into chromatin, limiting DNA accessibility to the cellular machineries which require DNA as a template. Histones thereby play a central role in transcription regulation, DNA repair, DNA replication and chromosomal stability. DNA accessibility is regulated via a complex set of post-translational mo…	sp|P68433|H31_MOUSE Histone H3.1 OS=Mus musculus OX=10090 GN=H3c1 PE=1 SV=2	PREDICTED: uncharacterized protein LOC103123927 [Erinaceus europaeus]	Histone:Core histone H2A/H2B/H3/H4	Neutrophil extracellular trap formation | Systemic lupus erythematosus | Transcriptional misregulation in cancer | Alcoholism | Shigellosis	H3; histone H3	Histones H3 and H4 | Histones H3 and H4
ENSG00000151360	6.619803343	2.856278454	0.864889759	3.302476905	0.00095835	0.004175023	3.018475947	2.3793411	ALLC	55821	GO:0000256,GO:0004037	9606.ENSP00000252505		allantoicase	ALLC, ALC; allantoicase	Q8N6M5	NP_060906.3	PF03561.20	hsa00230,hsa01100	K01477	KOG4145,COG4266	Probable allantoicase; The function of this enzyme is unclear as allantoicase activity is not known to exist in mammals	sp|Q8N6M5|ALLC_HUMAN Probable inactive allantoicase OS=Homo sapiens OX=9606 GN=ALLC PE=2 SV=4	probable inactive allantoicase [Homo sapiens]	Allantoicase:Allantoicase repeat	Purine metabolism | Metabolic pathways	alc, ALLC; allantoicase [EC:3.5.3.4]	Allantoicase | Allantoicase
ENSG00000087237	6.611099338	2.853759993	0.862056916	3.310407865	0.000931601	0.004070324	3.030769979	2.390371026	CETP	1071	GO:0120009,GO:0055088,GO:0055091,GO:0006641,GO:0005576,GO:0008289,GO:0006869,GO:0015485,GO:0034372,GO:0070328,GO:0034197,GO:0034364,GO:0010745,GO:0015914,GO:0046470,GO:0120020,GO:0034374,GO:0031210,GO:0017129,GO:0030301,GO:0008203,GO:0034375,GO:0005548,GO:0043691,GO:0005615,GO:0042632,GO:0031982,GO:2001140,GO:0010874,GO:0032376,GO:0070062	9606.ENSP00000200676		cholesteryl ester transfer protein	CETP, BPIFF, HDLCQ10; cholesteryl ester transfer protein	P11597	NP_000069.2,NP_001273014.1	PF02886.22,PF01273.30	hsa04979	K16835	KOG4160	Cholesteryl ester transfer protein; Involved in the transfer of neutral lipids, including cholesteryl ester and triglyceride, among lipoprotein particles. Allows the net movement of cholesteryl ester from high density lipoproteins/HDL to triglyceride-rich very low density lipoproteins/VLDL, and the equimolar transport of triglyceride from VLDL to HDL. Regulates the reverse cholesterol transport, …	sp|P11597|CETP_HUMAN Cholesteryl ester transfer protein OS=Homo sapiens OX=9606 GN=CETP PE=1 SV=2	cholesteryl ester transfer protein isoform 1 precursor [Homo sapiens] | cholesteryl ester transfer protein isoform 2 precursor [Homo sapiens]	LBP_BPI_CETP_C:LBP / BPI / CETP family, C-terminal domain | LBP_BPI_CETP:LBP / BPI / CETP family, N-terminal domain	Cholesterol metabolism	CETP; cholesteryl ester transfer protein	BPI/LBP/CETP family protein
ENSG00000138615	34.18282261	2.843791755	0.389553314	7.300134937	2.87E-13	6.50E-12	12.54139347	11.18710091	CILP	8483	GO:0071560,GO:0043569,GO:0005201,GO:0005615,GO:0070062,GO:0004551,GO:0060392,GO:0062023,GO:0004035,GO:0010629	9606.ENSP00000261883		cartilage intermediate layer protein	CILP, CILP-1, CILP1, HsT18872; cartilage intermediate layer protein	O75339	NP_003604.4	PF13330.11				Cartilage intermediate layer protein 1; Probably plays a role in cartilage scaffolding. May act by antagonizing TGF-beta1 (TGFB1) and IGF1 functions. Has the ability to suppress IGF1-induced proliferation and sulfated proteoglycan synthesis, and inhibits ligand-induced IGF1R autophosphorylation. May inhibit TGFB1-mediated induction of cartilage matrix genes via its interaction with TGFB1. Overexp…	sp|O75339|CILP1_HUMAN Cartilage intermediate layer protein 1 OS=Homo sapiens OX=9606 GN=CILP PE=1 SV=4	cartilage intermediate layer protein 1 preproprotein [Homo sapiens]	Mucin2_WxxW:Mucin-2 protein WxxW repeating region
ENSG00000185955	23.63146476	2.843118696	0.462182601	6.151505248	7.68E-10	1.06E-08	9.114916034	7.974224902	SPACDR	402573	GO:0005634	9606.ENSP00000327732		sperm acrosome developmental regulator	SPACDR, C7orf61; sperm acrosome developmental regulator	Q8IZ16	NP_001004323.1,PNI92780.1	PF15775.10				Uncharacterized protein C7orf61; Chromosome 7 open reading frame 61	sp|Q8IZ16|SACDR_HUMAN Sperm acrosome developmental regulator OS=Homo sapiens OX=9606 GN=SPACDR PE=1 SV=1	uncharacterized protein C7orf61 [Homo sapiens] | C7orf61 isoform 2, partial [Pan troglodytes]	DUF4703:Domain of unknown function (DUF4703)
ENSG00000125740	230.9811191	2.83748919	0.174877116	16.2256175	3.32E-59	4.70E-56	58.47839356	55.3274496	FOSB	2354	GO:0005654,GO:0001228,GO:0000122,GO:0005634,GO:0008134,GO:0032870,GO:0000978,GO:0043231,GO:0051412,GO:0003677,GO:0000981,GO:0032570,GO:0045944,GO:0009410,GO:1990837,GO:0006366,GO:0000785,GO:0009612,GO:0006357,GO:0005515,GO:0043278,GO:0051591,GO:0071277,GO:0007565	9606.ENSP00000245919	TF_bZIP	FosB proto-oncogene, AP-1 transcription factor subunit	FOSB, AP-1, G0S3, GOS3, GOSB; FosB proto-oncogene, AP-1 transcription factor subunit	P53539	KAI2591733.1,KAI2591736.1,XP_012508908.1,KAI2591730.1,XP_003915771.1,KAI2591734.1,NP_001107643.1,XP_024092189.1,KAI2591739.1,NP_006723.2		hsa04657,hsa05034,hsa05031,hsa04380,hsa05030	K09029	KOG1414	Protein fosB; FosB interacts with Jun proteins enhancing their DNA binding activity; Belongs to the bZIP family. Fos subfamily	sp|P53539|FOSB_HUMAN Protein FosB OS=Homo sapiens OX=9606 GN=FOSB PE=1 SV=1	FosB proto-oncogene, AP-1 transcription factor subunit [Homo sapiens] | FosB proto-oncogene, AP-1 transcription factor subunit [Homo sapiens] | PREDICTED: protein fosB [Propithecus coquereli] | FosB proto-oncogene, AP-1 transcription factor subunit [Homo sapiens] | protein fosB isoform X1 [Papio anubis] | FosB proto-oncogene, AP-1 transcription factor subunit [Homo sapiens] | protein FosB isoform…		IL-17 signaling pathway | Alcoholism | Amphetamine addiction | Osteoclast differentiation | Cocaine addiction	FOSB; protein FosB	Transcriptional activator FOSB/c-Fos and related bZIP transcription factors
ENSG00000144476	3.977838461	2.835111806	1.109570894	2.555142552	0.010614432	0.033440447	1.97410325	1.475727924	ACKR3	57007	GO:0005044,GO:1905322,GO:0008285,GO:0021557,GO:0005634,GO:0005905,GO:1902230,GO:0005768,GO:0055037,GO:0043231,GO:0016493,GO:0009986,GO:0006955,GO:0007155,GO:0005886,GO:0007186,GO:0019958,GO:0001570,GO:0015026,GO:0016494,GO:0031623,GO:0009897,GO:0060326,GO:0001525,GO:0070098,GO:0019957,GO:0019722,GO:0070374,GO:0005515,GO:0007204,GO:0005769,GO:0016021	9606.ENSP00000272928		atypical chemokine receptor 3	ACKR3, CMKOR1, CXC-R7, CXCR-7, CXCR7, GPR159, RDC-1, RDC1; atypical chemokine receptor 3	P25106	NP_064707.1,AAH36661.1	PF00001.26	hsa04060,hsa04061	K04304	KOG3656	Atypical chemokine receptor 3; Atypical chemokine receptor that controls chemokine levels and localization via high-affinity chemokine binding that is uncoupled from classic ligand-driven signal transduction cascades, resulting instead in chemokine sequestration, degradation, or transcytosis. Also known as interceptor (internalizing receptor) or chemokine-scavenging receptor or chemokine decoy re…	sp|P25106|ACKR3_HUMAN Atypical chemokine receptor 3 OS=Homo sapiens OX=9606 GN=ACKR3 PE=1 SV=3	atypical chemokine receptor 3 [Homo sapiens] | Chemokine (C-X-C motif) receptor 7 [Homo sapiens]	7tm_1:7 transmembrane receptor (rhodopsin family)	Cytokine-cytokine receptor interaction | Viral protein interaction with cytokine and cytokine receptor	CXCR7, ACKR3, RDC1; C-X-C chemokine receptor type 7 (atypical chemokine receptor 3)	FOG: 7 transmembrane receptor
ENSG00000226317	26.42784421	2.834275333	0.455908004	6.216770293	5.07E-10	7.18E-09	9.294570939	8.143626976	LINC00351	100874137				long intergenic non-protein coding RNA 351
ENSG00000010030	6.570541467	2.833517793	0.867187798	3.267478853	0.0010851	0.004668146	2.964530346	2.330855611	ETV7	51513	GO:0005654,GO:0030154,GO:0000122,GO:0001227,GO:0000981,GO:0005515,GO:0006357,GO:0005634,GO:0000977,GO:1990837,GO:0006366,GO:0000785,GO:0009887	9606.ENSP00000341843	ETS	ETS variant transcription factor 7	ETV7, TEL-2, TEL2, TELB; ETS variant transcription factor 7	Q9Y603	NP_001193964.1,NP_057219.1,NP_001193965.1,NP_001193967.1,NP_001193966.1,NP_001193968.1,NP_001193969.1	PF00178.27,PF02198.22	hsa05202	K03211	KOG3804	Transcription factor ETV7; Transcriptional repressor; binds to the DNA sequence 5'- CCGGAAGT-3'. Isoform A does not seem to have a repressor activity. Isoform C does not seem to have a repressor activity; Belongs to the ETS family	sp|Q9Y603|ETV7_HUMAN Transcription factor ETV7 OS=Homo sapiens OX=9606 GN=ETV7 PE=1 SV=1	transcription factor ETV7 isoform 2 [Homo sapiens] | transcription factor ETV7 isoform 1 [Homo sapiens] | transcription factor ETV7 isoform 3 [Homo sapiens] | transcription factor ETV7 isoform 5 [Homo sapiens] | transcription factor ETV7 isoform 4 [Homo sapiens] | transcription factor ETV7 isoform 6 [Homo sapiens] | transcription factor ETV7 isoform 7 [Homo sapiens]	Ets:Ets-domain | SAM_PNT:Sterile alpha motif (SAM)/Pointed domain	Transcriptional misregulation in cancer	ETV6_7, yan; ETS translocation variant 6/7	Transcription factor NERF and related proteins, contain ETS domain
ENSG00000118473	3.935296959	2.823945851	1.107720223	2.549331314	0.010792971	0.03393161	1.966858987	1.469395539	SGIP1	84251	GO:0017124,GO:0097009,GO:0005515,GO:2000253,GO:0030122,GO:0008017,GO:0048260,GO:0005886,GO:0005543,GO:0005737,GO:0005905,GO:0048268,GO:0072583,GO:0005829,GO:0002021,GO:0030136	9606.ENSP00000360076		SH3GL interacting endocytic adaptor 1	SGIP1; SH3GL interacting endocytic adaptor 1	Q9BQI5,Q5RDL3	NP_001363477.1,XP_009247621.2,NP_001363483.1,NP_001363486.1,NP_001363463.1,BAB29118.1,XP_023065764.1,NP_001363479.1,NP_001363470.1,XP_037857040.1,XP_007480509.1,XP_032152562.1,XP_047288008.1,NP_001363476.1,XP_037857111.1,KAI2517475.1,XP_016858004.1,XP_009247616.2,XP_005543188.1,XP_031789790.1	PF10291.14		K20065	KOG2398	SH3-containing GRB2-like protein 3-interacting protein 1; May function in clathrin-mediated endocytosis. Has both a membrane binding/tubulating activity and the ability to recruit proteins essential to the formation of functional clathrin-coated pits. Has a preference for membranes enriched in phosphatidylserine and phosphoinositides and is required for the endocytosis of the transferrin receptor…	sp|Q9BQI5|SGIP1_HUMAN SH3-containing GRB2-like protein 3-interacting protein 1 OS=Homo sapiens OX=9606 GN=SGIP1 PE=1 SV=2 | sp|Q5RDL3|SGIP1_PONAB SH3-containing GRB2-like protein 3-interacting protein 1 OS=Pongo abelii OX=9601 GN=SGIP1 PE=2 SV=1	SH3-containing GRB2-like protein 3-interacting protein 1 isoform 12 [Homo sapiens] | SH3-containing GRB2-like protein 3-interacting protein 1 isoform X13 [Pongo abelii] | SH3-containing GRB2-like protein 3-interacting protein 1 isoform 15 [Homo sapiens] | SH3-containing GRB2-like protein 3-interacting protein 1 isoform 17 [Homo sapiens] | SH3-containing GRB2-like protein 3-interacting protein 1 i…	muHD:Muniscin C-terminal mu homology domain		SGIP1; SH3-containing GRB2-like protein 3-interacting protein 1	Predicted proline-serine-threonine phosphatase-interacting protein (PSTPIP)
ENSG00000124216	216.009324	2.811940484	0.174710107	16.09489307	2.77E-58	3.72E-55	57.55744232	54.42997945	SNAI1	6615	GO:0005654,GO:0060972,GO:0000122,GO:0001227,GO:0060806,GO:0005634,GO:1902230,GO:0005737,GO:0060021,GO:0060707,GO:0001707,GO:0003180,GO:0000978,GO:0043231,GO:0001650,GO:0070828,GO:0010957,GO:0031069,GO:0001649,GO:0061314,GO:0030335,GO:2000810,GO:0003700,GO:0043518,GO:0005829,GO:0070888,GO:0046872,GO:0045893,GO:0005721,GO:0016477,GO:1990837,GO:0019900,GO:0060536,GO:0000977,GO:0003198,GO:0001837,GO:…	9606.ENSP00000244050	zf-C2H2	snail family transcriptional repressor 1	SNAI1, SLUGH2, SNA, SNAH, SNAIL, SNAIL1, dJ710H13.1; snail family transcriptional repressor 1	O95863	NP_005976.2	PF05605.17	hsa04520	K05707	KOG2462	Zinc finger protein SNAI1; Involved in induction of the epithelial to mesenchymal transition (EMT), formation and maintenance of embryonic mesoderm, growth arrest, survival and cell migration. Binds to 3 E-boxes of the E-cadherin/CDH1 gene promoter and to the promoters of CLDN7 and KRT8 and, in association with histone demethylase KDM1A which it recruits to the promoters, causes a decrease in dim…	sp|O95863|SNAI1_HUMAN Zinc finger protein SNAI1 OS=Homo sapiens OX=9606 GN=SNAI1 PE=1 SV=2	zinc finger protein SNAI1 [Homo sapiens]	zf-Di19:Drought induced 19 protein (Di19), zinc-binding	Adherens junction	SNAI1; snail 1	C2H2-type Zn-finger protein
ENSG00000189325	7.805204291	2.805856752	0.817132572	3.433784	0.000595218	0.002733242	3.225323722	2.563321979	BNIP5	389384	GO:0005515	9606.ENSP00000418983		BCL2 interacting protein 5	BNIP5, C6orf222; BCL2 interacting protein 5	P0C671	NP_001010903.3	PF15661.10				Uncharacterized protein C6orf222; Chromosome 6 open reading frame 222	sp|P0C671|BNIP5_HUMAN Protein BNIP5 OS=Homo sapiens OX=9606 GN=BNIP5 PE=1 SV=1	protein BNIP5 [Homo sapiens]	CF222:C6orf222, uncharacterised family
ENSG00000158764	3.871321618	2.805646602	1.109291414	2.529224122	0.0114315	0.035627396	1.941896765	1.448215923	ITLN2	142683	GO:0070492,GO:0046872,GO:0005615	9606.ENSP00000357008		intelectin 2	ITLN2, HL-2, HL2; intelectin 2	Q8WWU7	NP_543154.1	PF00147.23		K17527		Intelectin-2; May play a role in the defense system against pathogens; Fibrinogen C domain containing	sp|Q8WWU7|ITLN2_HUMAN Intelectin-2 OS=Homo sapiens OX=9606 GN=ITLN2 PE=2 SV=1	intelectin-2 precursor [Homo sapiens]	Fibrinogen_C:Fibrinogen beta and gamma chains, C-terminal globular domain		ITLN; intelectin
ENSG00000142224	5.189391633	2.802490246	0.968343749	2.894106819	0.003802388	0.01397298	2.419943588	1.854710957	IL19	29949	GO:0010989,GO:2001244,GO:0007165,GO:0005615,GO:0006915,GO:0006955,GO:0005576,GO:2001237,GO:0005125,GO:0072593	9606.ENSP00000343000		interleukin 19	IL19, IL-10C, MDA1, NG.1, ZMDA1; interleukin 19	Q9UHD0	NP_001356534.1	PF00726.22	hsa04630,hsa04060,hsa04061	K05444		Interleukin-19; May play some important roles in inflammatory responses. Up-regulates IL-6 and TNF-alpha and induces apoptosis (By similarity); Interleukins	sp|Q9UHD0|IL19_HUMAN Interleukin-19 OS=Homo sapiens OX=9606 GN=IL19 PE=1 SV=2	interleukin-19 precursor [Homo sapiens]	IL10:Interleukin 10	JAK-STAT signaling pathway | Cytokine-cytokine receptor interaction | Viral protein interaction with cytokine and cytokine receptor	IL19; interleukin 19
ENSG00000235974	5.245710871	2.795351017	0.969774057	2.882476591	0.003945625	0.014422387	2.403884246	1.840962861	VN2R19P	100033407				vomeronasal 2 receptor 19, pseudogene
ENSG00000101405	3.837157946	2.795107	1.117331416	2.501591705	0.012363642	0.038057255	1.907853586	1.41956254	OXT	5020	GO:0043195,GO:0030431,GO:0032526,GO:0005576,GO:0030141,GO:0005185,GO:0035176,GO:0032308,GO:0042220,GO:0060179,GO:0014823,GO:0051602,GO:0001975,GO:0007507,GO:0032355,GO:0045472,GO:0045778,GO:0032094,GO:0035815,GO:0042538,GO:0007625,GO:0042713,GO:0070474,GO:0060450,GO:0002125,GO:0010701,GO:0060406,GO:0120162,GO:0032570,GO:0007165,GO:0002027,GO:0042711,GO:0050806,GO:0042756,GO:0035811,GO:0051384,GO:…	9606.ENSP00000217386		oxytocin/neurophysin I prepropeptide	OXT, OT, OT-NPI, OXT-NPI; oxytocin/neurophysin I prepropeptide	P01178	NP_000906.1	PF00184.22	hsa04080,hsa04024,hsa04921	K05243		Oxytocin-neurophysin 1; Neurophysin 1 specifically binds oxytocin; Endogenous ligands	sp|P01178|NEU1_HUMAN Oxytocin-neurophysin 1 OS=Homo sapiens OX=9606 GN=OXT PE=1 SV=1	oxytocin-neurophysin 1 preproprotein [Homo sapiens]	Hormone_5:Neurohypophysial hormones, C-terminal Domain	Neuroactive ligand-receptor interaction | cAMP signaling pathway | Oxytocin signaling pathway	OXT; oxytocin-neurophysin 1
ENSG00000243709	8.801152442	2.789367916	0.764739605	3.647474117	0.000264831	0.001323947	3.577031213	2.878129379	LEFTY1	10637	GO:0005125,GO:0030509,GO:0007368,GO:0000122,GO:0005615,GO:0060395,GO:0005160,GO:0003007,GO:0008083,GO:0010862,GO:0007179	9606.ENSP00000272134		left-right determination factor 1	LEFTY1, LEFTB, LEFTYB; left-right determination factor 1	O75610	NP_066277.1	PF00688.23	hsa04350,hsa04550	K04668	KOG3900	Left-right determination factor 1; Required for left-right axis determination as a regulator of LEFTY2 and NODAL	sp|O75610|LFTY1_HUMAN Left-right determination factor 1 OS=Homo sapiens OX=9606 GN=LEFTY1 PE=2 SV=1	left-right determination factor 1 preproprotein [Homo sapiens]	TGFb_propeptide:TGF-beta propeptide	TGF-beta signaling pathway | Signaling pathways regulating pluripotency of stem cells	LEFTY; left-right determination factor	Transforming growth factor beta, bone morphogenetic protein and related proteins
ENSG00000265531	3.816050282	2.789341996	1.149556375	2.426450808	0.015247317	0.0455151	1.816806565	1.341844503	FCGR1CP	100132417				Fc gamma receptor Ic, pseudogene
ENSG00000226393	6.375311345	2.783932001	0.872501062	3.190749128	0.001419044	0.005917949	2.848004016	2.227828759	IFNA20P
ENSG00000164007	9.013587388	2.782076752	0.743046064	3.744151119	0.000181005	0.000936103	3.742310166	3.028676261	CLDN19	149461	GO:0005923,GO:0150111,GO:0008285,GO:0005634,GO:0016323,GO:0061045,GO:0005198,GO:0007155,GO:0031532,GO:0005886,GO:1901890,GO:0048471,GO:0010629,GO:0030336,GO:0042802,GO:0070830,GO:0016338,GO:0050896,GO:0043296,GO:0007601,GO:0019227,GO:0010628,GO:0001934,GO:0016021	9606.ENSP00000296387		claudin 19	CLDN19, HOMG5; claudin 19	Q8N6F1	NP_683763.2,NP_001116867.1,NP_001172046.1	PF00822.25	hsa04670,hsa05160,hsa05130,hsa04530,hsa04514	K06087		Claudin-19; Plays a major role in tight junction-specific obliteration of the intercellular space, through calcium- independent cell-adhesion activity; Claudins	sp|Q8N6F1|CLD19_HUMAN Claudin-19 OS=Homo sapiens OX=9606 GN=CLDN19 PE=1 SV=2	claudin-19 isoform a [Homo sapiens] | claudin-19 isoform b [Homo sapiens] | claudin-19 isoform c [Homo sapiens]	PMP22_Claudin:PMP-22/EMP/MP20/Claudin family	Leukocyte transendothelial migration | Hepatitis C | Pathogenic Escherichia coli infection | Tight junction | Cell adhesion molecules	CLDN; claudin
ENSG00000205181	5.033043568	2.779918905	1.007122722	2.760258353	0.005775567	0.019947468	2.238405391	1.700112228	LINC00654	149837				long intergenic non-protein coding RNA 654
ENSG00000168131	5.011609729	2.774124318	0.979966197	2.830836745	0.004642641	0.016561548	2.333234886	1.780899069	OR2B2	81697	GO:0004984,GO:0005886,GO:0007186,GO:0016021,GO:0050911,GO:0004930	9606.ENSP00000304419		olfactory receptor family 2 subfamily B member 2	OR2B2, OR2B2Q, OR2B9, OR6-1, dJ193B12.4, hs6M1-10; olfactory receptor family 2 subfamily B member 2	Q9GZK3	NP_149046.2	PF13853.11	hsa04740	K04257		Olfactory receptor 2B2; Odorant receptor; Olfactory receptors, family 2	sp|Q9GZK3|OR2B2_HUMAN Olfactory receptor 2B2 OS=Homo sapiens OX=9606 GN=OR2B2 PE=2 SV=1	olfactory receptor 2B2 [Homo sapiens]	7tm_4:Olfactory receptor	Olfactory transduction	OLFR; olfactory receptor
ENSG00000169248	3.747722939	2.768359838	1.141050152	2.426150888	0.015259924	0.045547397	1.816447621	1.341536435	CXCL11	6373	GO:0045236,GO:0008201,GO:0005576,GO:0008009,GO:0061844,GO:0007267,GO:0010818,GO:0007165,GO:0070098,GO:0030593,GO:0042127,GO:0048248,GO:0005615,GO:0005515,GO:0006954,GO:0006935,GO:0007189,GO:0051281,GO:0071222	9606.ENSP00000306884		C-X-C motif chemokine ligand 11	CXCL11, H174, I-TAC, IP-9, IP9, SCYB11, SCYB9B, b-R1; C-X-C motif chemokine ligand 11	O14625	NP_005400.1	PF00048.25	hsa04062,hsa04620,hsa04060,hsa04061	K12672		C-X-C motif chemokine 11; Chemotactic for interleukin-activated T-cells but not unstimulated T-cells, neutrophils or monocytes. Induces calcium release in activated T-cells. Binds to CXCR3. May play an important role in CNS diseases which involve T-cell recruitment. May play a role in skin immune responses; Belongs to the intercrine alpha (chemokine CxC) family	sp|O14625|CXL11_HUMAN C-X-C motif chemokine 11 OS=Homo sapiens OX=9606 GN=CXCL11 PE=1 SV=1	C-X-C motif chemokine 11 isoform 1 precursor [Homo sapiens]	IL8:Small cytokines (intecrine/chemokine), interleukin-8 like	Chemokine signaling pathway | Toll-like receptor signaling pathway | Cytokine-cytokine receptor interaction | Viral protein interaction with cytokine and cytokine receptor	CXCL11, I-TAC; C-X-C motif chemokine 11
ENSG00000283740	7.520887188	2.768177556	0.801620264	3.453228019	0.000553921	0.002567664	3.256552508	2.590461777	TAF11L11	112488746				TATA-box binding protein associated factor 11 like 11	TAF11L11; TATA-box binding protein associated factor 11 like 11	A0A1W2PQ09	NP_001388619.1	PF04719.19		K03135	KOG3219,COG5251		sp|A0A1W2PQ09|TFKLK_HUMAN TATA-box-binding protein-associated factor 11-like protein 11 OS=Homo sapiens OX=9606 GN=TAF11L11 PE=2 SV=1	TATA-box binding protein associated factor 11 like 11 [Homo sapiens]	TAFII28:hTAFII28-like protein conserved region		TAF11; transcription initiation factor TFIID subunit 11	Transcription initiation factor TFIID, subunit TAF11 | Transcription initiation factor TFIID, subunit TAF11
ENSG00000276368	3.809329909	2.762589252	1.124317135	2.457126345	0.014005342	0.042393695	1.853706279	1.372698732	H2AC14	8331		9606.ENSP00000328484		H2A clustered histone 14	H2AC14, H2A/E, H2AFE, HIST1H2AJ, dJ160A22.4; H2A clustered histone 14	Q99878	NP_001180966.1	PF07992.19	hsa04613,hsa04217,hsa05034,hsa05322	K11251	COG5262,KOG1756	Histone H2A type 1-J; Core component of nucleosome. Nucleosomes wrap and compact DNA into chromatin, limiting DNA accessibility to the cellular machineries which require DNA as a template. Histones thereby play a central role in transcription regulation, DNA repair, DNA replication and chromosomal stability. DNA accessibility is regulated via a complex set of post-translational modifications of h…	sp|Q99878|H2A1J_HUMAN Histone H2A type 1-J OS=Homo sapiens OX=9606 GN=H2AC14 PE=1 SV=3	histone cluster 1, H2aj [Macaca mulatta]	Pyr_redox_2:Pyridine nucleotide-disulphide oxidoreductase	Neutrophil extracellular trap formation | Necroptosis | Alcoholism | Systemic lupus erythematosus	H2A; histone H2A	Histone H2A | Histone 2A
ENSG00000171989	6.330401472	2.761397007	0.88193801	3.131055672	0.001741791	0.007085343	2.759003862	2.149639143	LDHAL6B	92483	GO:0004459,GO:0005515,GO:0006090,GO:0006089,GO:0005634,GO:1990204,GO:0005737,GO:0005759	9606.ENSP00000302393		lactate dehydrogenase A like 6B	LDHAL6B, LDH6B, LDHAL6, LDHL; lactate dehydrogenase A like 6B	Q9BYZ2	NP_149972.1	PF02866.23	hsa00270,hsa00620,hsa01100,hsa00640,hsa04922,hsa00010,hsa05230,hsa04066	K00016	KOG1495,COG0039	Lactate dehydrogenase A like 6B	sp|Q9BYZ2|LDH6B_HUMAN L-lactate dehydrogenase A-like 6B OS=Homo sapiens OX=9606 GN=LDHAL6B PE=1 SV=3	L-lactate dehydrogenase A-like 6B [Homo sapiens]	Ldh_1_C:lactate/malate dehydrogenase, alpha/beta C-terminal domain	Cysteine and methionine metabolism | Pyruvate metabolism | Metabolic pathways | Propanoate metabolism | Glucagon signaling pathway | Glycolysis / Gluconeogenesis | Central carbon metabolism in cancer | HIF-1 signaling pathway	LDH, ldh; L-lactate dehydrogenase [EC:1.1.1.27]	Lactate dehydrogenase | Malate/lactate dehydrogenases
ENSG00000174038	4.956012219	2.760383363	0.985663667	2.800532733	0.005101833	0.017911245	2.292273736	1.746874232	C9orf131	138724		9606.ENSP00000308279		chromosome 9 open reading frame 131	SPATA31G1, C9orf131; SPATA31 subfamily G member 1	Q5VYM1	NP_976044.2,NP_001035501.1,KAI2552518.1,NP_001035502.1	PF14650.11				Uncharacterized protein C9orf131; Chromosome 9 open reading frame 131	sp|Q5VYM1|S31G1_HUMAN Spermatogenesis-associated protein 31G1 OS=Homo sapiens OX=9606 GN=SPATA31G1 PE=2 SV=3	uncharacterized protein C9orf131 isoform A [Homo sapiens] | uncharacterized protein C9orf131 isoform C [Homo sapiens] | hypothetical protein KI723_090288, partial [Homo sapiens] | uncharacterized protein C9orf131 isoform D [Homo sapiens]	FAM75:FAM75 family
ENSG00000124575	7.460897467	2.738743143	0.810516767	3.379008619	0.000727477	0.003267719	3.13818057	2.485755346	H1-3	3007	GO:0000786,GO:0098532,GO:0000122,GO:0031490,GO:0006334,GO:0031492,GO:0005634,GO:0003690,GO:0080182,GO:0000791,GO:0030261,GO:0003723,GO:0000785,GO:0045910	9606.ENSP00000244534		H1.3 linker histone, cluster member	H1-3, H1.3, H1D, H1F3, H1s-2, HIST1H1D; H1.3 linker histone, cluster member	P02253	XP_035153159.1	PF00538.24		K11275	KOG4012	Histone H1.3; Histone H1 protein binds to linker DNA between nucleosomes forming the macromolecular structure known as the chromatin fiber. Histones H1 are necessary for the condensation of nucleosome chains into higher-order structured fibers. Acts also as a regulator of individual gene transcription through chromatin remodeling, nucleosome spacing and DNA methylation (By similarity)	sp|P02253|H12_BOVIN Histone H1.2 OS=Bos taurus OX=9913 GN=H1-2 PE=1 SV=2	uncharacterized protein LOC100395785 [Callithrix jacchus]	Linker_histone:linker histone H1 and H5 family		H1_5; histone H1/5	Histone H1
ENSG00000177363	7.584455938	2.738395233	0.79583694	3.440899881	0.000579783	0.00267151	3.236734507	2.573243171	LRRN4CL	221091	GO:0016021	9606.ENSP00000325808		LRRN4 C-terminal like	LRRN4CL; LRRN4 C-terminal like	Q8ND94	NP_981967.1	PF00041.26				LRRN4 C-terminal-like protein; Fibronectin type III domain containing	sp|Q8ND94|LRN4L_HUMAN LRRN4 C-terminal-like protein OS=Homo sapiens OX=9606 GN=LRRN4CL PE=2 SV=1	LRRN4 C-terminal-like protein precursor [Homo sapiens]	fn3:Fibronectin type III domain
ENSG00000264462	13.37777985	2.734196788	0.638709559	4.280813949	1.86E-05	0.000120519	4.729994694	3.918943641	MIR3648-2	103504731				microRNA 3648-2	MIR3648-2, hsa-mir-3648-2; microRNA 3648-2
ENSG00000162753	4.94093237	2.733865522	1.044390239	2.617666673	0.008853324	0.028639272	2.052893642	1.54303802	SLC9C2	284525	GO:0015385,GO:0098656,GO:0051453,GO:0015386,GO:0005886,GO:0098719,GO:0071805,GO:0016021,GO:1902600	9606.ENSP00000356687		solute carrier family 9 member C2 (putative)	SLC9C2, NHE11, SLC9A11; solute carrier family 9 member C2 (putative)	Q5TAH2	NP_848622.2	PF00999.26		K14726	COG0443,KOG0100	Sodium/hydrogen exchanger 11; Involved in pH regulation; Solute carriers	sp|Q5TAH2|SL9C2_HUMAN Sodium/hydrogen exchanger 11 OS=Homo sapiens OX=9606 GN=SLC9C2 PE=2 SV=1	sodium/hydrogen exchanger 11 [Homo sapiens]	Na_H_Exchanger:Sodium/hydrogen exchanger family		SLC9A10_11; solute carrier family 9 (sodium/hydrogen exchanger), member 10/11	Molecular chaperone | Molecular chaperones GRP78/BiP/KAR2, HSP70 superfamily
ENSG00000183571	12.31999237	2.728207617	0.618728577	4.409377099	1.04E-05	7.06E-05	4.984353726	4.151008861	PGPEP1L	145814	GO:0008234,GO:0006508	9606.ENSP00000368199		pyroglutamyl-peptidase I like	PGPEP1L; pyroglutamyl-peptidase I like	A6NFU8	NP_001096082.2,XP_011519556.1	PF01470.22			COG2039,KOG4755	Pyroglutamyl-peptidase 1-like protein; Pyroglutamyl-peptidase I like	sp|A6NFU8|PGPIL_HUMAN Pyroglutamyl-peptidase 1-like protein OS=Homo sapiens OX=9606 GN=PGPEP1L PE=2 SV=4	pyroglutamyl-peptidase 1-like protein isoform 1 [Homo sapiens] | pyroglutamyl-peptidase 1-like protein isoform X1 [Homo sapiens]	Peptidase_C15:Pyroglutamyl peptidase			Pyrrolidone-carboxylate peptidase (N-terminal pyroglutamyl peptidase) | Predicted pyroglutamyl peptidase
ENSG00000238205	3.677353399	2.724476238	1.138522181	2.392993553	0.016711535	0.049200071	1.776983664	1.308034269	MPC1L	347411	GO:0050833,GO:0031305,GO:0006850			mitochondrial pyruvate carrier 1 like	MPC1L, SLC54A3; mitochondrial pyruvate carrier 1 like	P0DKB6	NP_001182451.1	PF03650.18	hsa05415	K22138	KOG1590		sp|P0DKB6|MPC1L_HUMAN Mitochondrial pyruvate carrier 1-like protein OS=Homo sapiens OX=9606 GN=MPC1L PE=1 SV=1	mitochondrial pyruvate carrier 1-like protein [Homo sapiens]	MPC:Mitochondrial pyruvate carriers	Diabetic cardiomyopathy	MPC1; mitochondrial pyruvate carrier 1	Uncharacterized conserved protein
ENSG00000173714	11.04829709	2.706026692	0.678032357	3.990999344	6.58E-05	0.000378963	4.181804057	3.421402707	WFIKKN2	124857	GO:0050431,GO:0010951,GO:0008191,GO:0005615,GO:0032091,GO:0004867,GO:0005515,GO:0043392,GO:2000272,GO:0030512,GO:0048019,GO:0060021,GO:0007179,GO:0001501,GO:0055001	9606.ENSP00000311184		WAP, follistatin/kazal, immunoglobulin, kunitz and netrin domain containing 2	WFIKKN2, GASP-1, WFDC20B, WFIKKNRP, hGASP-1; WAP, follistatin/kazal, immunoglobulin, kunitz and netrin domain containing 2	Q8TEU8	NP_001317270.1,NP_783165.1	PF01759.26			KOG4597,KOG3538	WAP, Kazal, immunoglobulin, Kunitz and NTR domain-containing protein 2; Protease-inhibitor that contains multiple distinct protease inhibitor domains. Probably has serine protease- and metalloprotease-inhibitor activity. Inhibits the biological activity of mature myostatin, but not activin (By similarity); Belongs to the WFIKKN family	sp|Q8TEU8|WFKN2_HUMAN WAP, Kazal, immunoglobulin, Kunitz and NTR domain-containing protein 2 OS=Homo sapiens OX=9606 GN=WFIKKN2 PE=1 SV=1	WAP, Kazal, immunoglobulin, Kunitz and NTR domain-containing protein 2 isoform 2 [Homo sapiens] | WAP, Kazal, immunoglobulin, Kunitz and NTR domain-containing protein 2 isoform 1 precursor [Homo sapiens]	NTR:UNC-6/NTR/C345C module			Serine proteinase inhibitor (KU family) with thrombospondin repeats | Disintegrin metalloproteinases with thrombospondin repeats
ENSG00000187997	6.006480584	2.697321461	0.891946264	3.02408516	0.002493862	0.009691338	2.603127534	2.013616249	C17orf99	100141515	GO:0002313,GO:0002250,GO:0005887,GO:0005615,GO:0007166,GO:0004888,GO:2000558,GO:0050776,GO:0005125	9606.ENSP00000343493		chromosome 17 open reading frame 99	C17orf99, IL-40, UNQ464; chromosome 17 open reading frame 99	Q6UX52	NP_001156547.1,KAI2585346.1,XP_047291017.1	PF17736.6				Uncharacterized protein C17orf99; Chromosome 17 open reading frame 99	sp|Q6UX52|IL40_HUMAN Protein IL-40 OS=Homo sapiens OX=9606 GN=C17orf99 PE=1 SV=2	protein IL-40 precursor [Homo sapiens] | hypothetical protein KI723_171829, partial [Homo sapiens] | protein IL-40 isoform X7 [Homo sapiens]	Ig_C17orf99:C17orf99 Ig domain
ENSG00000124657	18.13973589	2.689403127	0.519906924	5.172854994	2.31E-07	2.12E-06	6.637246312	5.674292831	OR2B6	26212	GO:0004984,GO:0005886,GO:0007186,GO:0016021,GO:0050911,GO:0004930	9606.ENSP00000244623		olfactory receptor family 2 subfamily B member 6	OR2B6, OR2B1, OR2B1P, OR2B5, OR2B6P, OR5-40, OR5-41, OR6-31, dJ408B20.2; olfactory receptor family 2 subfamily B member 6	Q60890	NP_036499.1	PF13853.11	hsa04740	K04257		Olfactory receptor 2B6; Odorant receptor; Olfactory receptors, family 2	sp|Q60890|OR2B6_MOUSE Olfactory receptor 2B6 OS=Mus musculus OX=10090 GN=Or2b6 PE=3 SV=2	olfactory receptor 2B6 [Homo sapiens]	7tm_4:Olfactory receptor	Olfactory transduction	OLFR; olfactory receptor
ENSG00000087589	32.10728182	2.666833724	0.39527215	6.746829302	1.51E-11	2.69E-10	10.82070428	9.571036964	CASS4	57091	GO:0090527,GO:0007169,GO:0005925,GO:0051897,GO:0005856,GO:0030335,GO:0007155,GO:0016477,GO:0061098,GO:0005886,GO:0005737,GO:1990782,GO:1900026	9606.ENSP00000353462		Cas scaffold protein family member 4	CASS4, C20orf32, CAS4, HEFL, HEPL; Cas scaffold protein family member 4	Q9NQ75	NP_001157587.1,NP_001157588.1,NP_001157586.1	PF12026.13				Cas scaffolding protein family member 4; Docking protein that plays a role in tyrosine kinase- based signaling related to cell adhesion and cell spreading. Regulates PTK2/FAK1 activity, focal adhesion integrity, and cell spreading; Belongs to the CAS family	sp|Q9NQ75|CASS4_HUMAN Cas scaffolding protein family member 4 OS=Homo sapiens OX=9606 GN=CASS4 PE=1 SV=2	cas scaffolding protein family member 4 isoform c [Homo sapiens] | cas scaffolding protein family member 4 isoform a [Homo sapiens] | cas scaffolding protein family member 4 isoform b [Homo sapiens]	CAS_C:Crk-Associated Substrate C-terminal domain
ENSG00000196092	12.89295571	2.661281069	0.607387812	4.381518724	1.18E-05	7.93E-05	4.928652307	4.100731144	PAX5	5079	GO:0005654,GO:0001228,GO:0000122,GO:0007568,GO:0000978,GO:0043231,GO:0001650,GO:0021987,GO:0051573,GO:0048701,GO:0000981,GO:0005829,GO:0006959,GO:0030534,GO:0045944,GO:0006366,GO:0000785,GO:0048856,GO:0007283,GO:0006357,GO:0005515,GO:0007275,GO:0021670,GO:0009887,GO:0035914	9606.ENSP00000350844	PAX	paired box 5	PAX5, ALL3, BSAP, PAX-5; paired box 5	Q9YH95,Q02548	ACM91608.1,AAR27591.1,XP_012364671.1,XP_012364667.1,XP_034823328.1,XP_012364665.1,NP_001267477.1,NP_001267482.1,NP_001267478.1,XP_008997771.1,NP_001267479.1,ACM91600.1,NP_057953.1,NP_001267483.1	PF12403.13,PF00292.23	hsa05202	K09383	KOG3862,KOG0849	Paired box protein Pax-5; May play an important role in B-cell differentiation as well as neural development and spermatogenesis. Involved in the regulation of the CD19 gene, a B-lymphoid-specific target gene; PRD class homeoboxes and pseudogenes	sp|Q9YH95|PAX5_XENLA Paired box protein Pax-5 OS=Xenopus laevis OX=8355 GN=pax5 PE=2 SV=1 | sp|Q02548|PAX5_HUMAN Paired box protein Pax-5 OS=Homo sapiens OX=9606 GN=PAX5 PE=1 SV=1	B cell specific activator protein variant A delta 7 insert 6/7 [Homo sapiens] | BSAP splice variant delta7 [Homo sapiens] | paired box protein Pax-5 isoform X9 [Nomascus leucogenys] | paired box protein Pax-5 isoform X5 [Nomascus leucogenys] | paired box protein Pax-5 isoform X2 [Pan paniscus] | paired box protein Pax-5 isoform X3 [Nomascus leucogenys] | paired box protein Pax-5 isoform 3 [Homo s…	Pax2_C:Paired-box protein 2 C terminal | PAX:'Paired box' domain	Transcriptional misregulation in cancer	PAX5; paired box protein 5	Transcription factor PAX2/5/8, contains PAX domain | Transcription factor PRD and related proteins, contain PAX and HOX domains
ENSG00000281202	5.846694393	2.653878428	0.930443711	2.852271874	0.004340796	0.01564467	2.362430655	1.805633601	LINC01097	285547				long intergenic non-protein coding RNA 1097
ENSG00000149781	104.9681945	2.652114276	0.22303619	11.89095941	1.32E-32	2.45E-30	31.87981163	29.61031573	FERMT3	83706	GO:0030055,GO:0034446,GO:0002102,GO:0070527,GO:0030335,GO:0007229,GO:0007160,GO:0042995,GO:0031093,GO:0005576,GO:0033622,GO:0016020,GO:0070062,GO:0007159,GO:0005178,GO:0033632	9606.ENSP00000279227		FERM domain containing kindlin 3	FERMT3, KIND3, MIG-2, MIG2B, UNC112C, URP2, URP2SF; FERM domain containing kindlin 3	Q86UX7	EPQ06478.1,XP_009184017.1,NP_001369292.1,NP_001369290.1,XP_032138875.1,BAC04220.1,NP_001369291.1	PF00373.23,PF18124.6	hsa04611	K17084	KOG3727	Fermitin family homolog 3; Plays a central role in cell adhesion in hematopoietic cells. Acts by activating the integrin beta-1-3 (ITGB1, ITGB2 and ITGB3) (By similarity). Required for integrin-mediated platelet adhesion and leukocyte adhesion to endothelial cells. Required for activation of integrin beta-2 (ITGB2) in polymorphonuclear granulocytes (PMNs) (By similarity); Belongs to the kindlin f…	sp|Q86UX7|URP2_HUMAN Fermitin family homolog 3 OS=Homo sapiens OX=9606 GN=FERMT3 PE=1 SV=1	Fermitin family like protein 3 [Myotis brandtii] | fermitin family homolog 3 isoform X2 [Papio anubis] | fermitin family homolog 3 isoform 5 [Homo sapiens] | fermitin family homolog 3 short isoform [Homo sapiens] | fermitin family homolog 3 isoform X2 [Sapajus apella] | unnamed protein product [Homo sapiens] | fermitin family homolog 3 long isoform [Homo sapiens]	FERM_M:FERM central domain | Kindlin_2_N:Kindlin-2 N-terminal domain	Platelet activation	FERMT3, KIND3; kindlin 3	Mitogen inducible gene product (contains ERM and PH domains)
ENSG00000175003	16.38633597	2.641530981	0.544712142	4.8494072	1.24E-06	1.00E-05	5.907170673	4.999678176	SLC22A1	6580	GO:0008513,GO:0010248,GO:0051610,GO:0005330,GO:0016323,GO:0072531,GO:0015101,GO:0005887,GO:0015214,GO:1990962,GO:0098793,GO:0150104,GO:0015697,GO:0015695,GO:0005886,GO:0048241,GO:0016020,GO:0019534,GO:0042910,GO:0005326,GO:0005277,GO:0042802,GO:0005334,GO:0051620,GO:0016324,GO:0008504,GO:0090494,GO:0015651,GO:0015874,GO:0005515,GO:0098655,GO:0072530,GO:1901374,GO:0006836,GO:1901998,GO:0042908	9606.ENSP00000355930		solute carrier family 22 member 1	SLC22A1, HOCT1, OCT1, oct1_cds; solute carrier family 22 member 1	O15245,O08966,Q63089	PNI35391.1,XP_006715615.1,NP_003048.1,KAI2544492.1,XP_005267160.1,NP_694857.1	PF00083.29	hsa04976,hsa05231	K08198	KOG0255	Solute carrier family 22 member 1; Translocates a broad array of organic cations with various structures and molecular weights including the model compounds 1-methyl-4-phenylpyridinium (MPP), tetraethylammonium (TEA), N-1-methylnicotinamide (NMN), 4-(4-(dimethylamino)styryl)- N-methylpyridinium (ASP), the endogenous compounds choline, guanidine, histamine, epinephrine, adrenaline, noradrenaline a…	sp|O15245|S22A1_HUMAN Solute carrier family 22 member 1 OS=Homo sapiens OX=9606 GN=SLC22A1 PE=1 SV=2 | sp|O08966|S22A1_MOUSE Solute carrier family 22 member 1 OS=Mus musculus OX=10090 GN=Slc22a1 PE=1 SV=2 | sp|Q63089|S22A1_RAT Solute carrier family 22 member 1 OS=Rattus norvegicus OX=10116 GN=Slc22a1 PE=1 SV=1	SLC22A1 isoform 7, partial [Pan troglodytes] | solute carrier family 22 member 1 isoform X2 [Homo sapiens] | solute carrier family 22 member 1 isoform a [Homo sapiens] | solute carrier family 22 member 1 [Homo sapiens] | solute carrier family 22 member 1 isoform X1 [Homo sapiens] | solute carrier family 22 member 1 isoform b [Homo sapiens]	Sugar_tr:Sugar (and other) transporter	Bile secretion | Choline metabolism in cancer	SLC22A1, OCT1; MFS transporter, OCT family, solute carrier family 22 (organic cation transporter), member 1	Synaptic vesicle transporter SVOP and related transporters (major facilitator superfamily)
ENSG00000277149	189.542257	2.637833417	0.181265974	14.55228114	5.65E-48	3.89E-45	47.24804755	44.41003281	TYW1B	441250	GO:0005515,GO:0031591,GO:0010181,GO:0102521,GO:0046872,GO:0051539	9606.ENSP00000482502		tRNA-yW synthesizing protein 1 homolog B	TYW1B, LINC00069, NCRNA00069, RSAFD2; tRNA-yW synthesizing protein 1 homolog B	Q6NUM6	PNI92611.1,NP_001138912.2	PF04055.26		K15449	KOG1160,COG0731	S-adenosyl-L-methionine-dependent tRNA 4-demethylwyosine synthase; Probable component of the wybutosine biosynthesis pathway. Wybutosine is a hyper modified guanosine with a tricyclic base found at the 3'-position adjacent to the anticodon of eukaryotic phenylalanine tRNA. Catalyzes the condensation of N- methylguanine with 2 carbon atoms from pyruvate to form the tricyclic 4-demethylwyosine, an …	sp|Q6NUM6|TYW1B_HUMAN S-adenosyl-L-methionine-dependent tRNA 4-demethylwyosine synthase TYW1B OS=Homo sapiens OX=9606 GN=TYW1B PE=1 SV=4	LOW QUALITY PROTEIN: TYW1B isoform 2, partial [Pan troglodytes] | S-adenosyl-L-methionine-dependent tRNA 4-demethylwyosine synthase TYW1B [Homo sapiens]	Radical_SAM:Radical SAM superfamily		TYW1; tRNA wybutosine-synthesizing protein 1 [EC:4.1.3.44]	Fe-S oxidoreductase | Fe-S oxidoreductases
ENSG00000174226	5.80178452	2.633536914	0.894096688	2.945472174	0.003224622	0.012120752	2.491521253	1.916470419	SNX31	169166	GO:0006886,GO:0035091,GO:0005515,GO:0032991,GO:0005769	9606.ENSP00000312368		sorting nexin 31	SNX31; sorting nexin 31	Q8N9S9,Q6P8Y7	PNI85210.1,KAI2550881.1,XP_016868653.1,KAI2550880.1,NP_001350649.1,NP_689841.3	PF18116.6,PF21273.2,PF00787.29		K17937	KOG3784	Sorting nexin-31; May be involved in protein trafficking; Sorting nexins	sp|Q8N9S9|SNX31_HUMAN Sorting nexin-31 OS=Homo sapiens OX=9606 GN=SNX31 PE=1 SV=3 | sp|Q6P8Y7|SNX31_MOUSE Sorting nexin-31 OS=Mus musculus OX=10090 GN=Snx31 PE=2 SV=1	SNX31 isoform 2, partial [Pan troglodytes] | sorting nexin 31, partial [Homo sapiens] | sorting nexin-31 isoform X16 [Homo sapiens] | sorting nexin 31, partial [Homo sapiens] | sorting nexin-31 isoform 2 [Homo sapiens] | sorting nexin-31 isoform 1 [Homo sapiens]	SNX17_FERM_C:Sorting Nexin 17 FERM C-terminal domain | SNX17-27-31_F1_FERM:Sortin nexin 17/27/31, FERM domain, F1 lobe | PX:PX domain		SNX31; sorting nexin-31	Sorting nexin protein SNX27
ENSG00000274641	28.16388546	2.629792296	0.427863034	6.146341443	7.93E-10	1.09E-08	9.100778814	7.961499258	H2BC17	8348	GO:0005654,GO:0046982,GO:0000786,GO:0003677,GO:0005515,GO:0006334,GO:0005634,GO:0005829	9606.ENSP00000477527		H2B clustered histone 17	H2BC17, H2B.2, H2B/n, H2BFN, HIST1H2BO, dJ193B12.2; H2B clustered histone 17	Q9PSW9	XP_038624326.1	PF00125.29	hsa04613,hsa05203,hsa05034,hsa05322	K11252	KOG1744	Histone H2B type 1-O; Core component of nucleosome. Nucleosomes wrap and compact DNA into chromatin, limiting DNA accessibility to the cellular machineries which require DNA as a template. Histones thereby play a central role in transcription regulation, DNA repair, DNA replication and chromosomal stability. DNA accessibility is regulated via a complex set of post-translational modifications of h…	sp|Q9PSW9|H2B8_CHICK Histone H2B 8 OS=Gallus gallus OX=9031 GN=H2B-VIII PE=1 SV=3	histone H2B type 1-O-like [Tachyglossus aculeatus]	Histone:Core histone H2A/H2B/H3/H4	Neutrophil extracellular trap formation | Viral carcinogenesis | Alcoholism | Systemic lupus erythematosus	H2B; histone H2B	Histone H2B
ENSG00000170091	4.761619054	2.628182209	0.997245544	2.635441416	0.008402793	0.027413562	2.075576338	1.562034532	NSG2	51617	GO:0030659,GO:0007212,GO:0005794,GO:0032585,GO:0031901,GO:0005515,GO:0032051,GO:0043202,GO:0016197,GO:0005769,GO:0005768,GO:0030425,GO:0048268,GO:1990674,GO:0016021,GO:0005770,GO:0032588	9606.ENSP00000307722		neuronal vesicle trafficking associated 2	NSG2, CALY3, HMP19; neuronal vesicle trafficking associated 2	Q9Y328	XP_039078143.1,KAI2540184.1,EAW61386.1,KAI2540187.1	PF06387.16				Neuronal vesicle trafficking-associated protein 2; Neuron-specific protein family member 2	sp|Q9Y328|NSG2_HUMAN Neuronal vesicle trafficking-associated protein 2 OS=Homo sapiens OX=9606 GN=NSG2 PE=1 SV=1	neuronal vesicle trafficking-associated protein 2 isoform X1 [Hyaena hyaena] | neuronal vesicle trafficking associated 2 [Homo sapiens] | HMP19 protein, isoform CRA_c [Homo sapiens] | neuronal vesicle trafficking associated 2, partial [Homo sapiens]	Calcyon:D1 dopamine receptor-interacting protein (calcyon)
ENSG00000100342	5.837779443	2.618724189	0.915171241	2.86145813	0.004216972	0.015259197	2.374999282	1.816468311	APOL1	8542	GO:0006869,GO:0031224,GO:0051838,GO:0005615,GO:0034361,GO:1902476,GO:0005515,GO:0072562,GO:0034364,GO:0005254,GO:0005576,GO:0008203,GO:0005788,GO:0045087,GO:0042157,GO:0008289	9606.ENSP00000317674		apolipoprotein L1	APOL1, APO-L, APOL, APOL-I, FSGS4; apolipoprotein L1	O14791	KAI2597600.1,NP_001130013.1,NP_663318.1	PF05461.16	hsa05143	K14480		Apolipoprotein L1; May play a role in lipid exchange and transport throughout the body. May participate in reverse cholesterol transport from peripheral cells to the liver	sp|O14791|APOL1_HUMAN Apolipoprotein L1 OS=Homo sapiens OX=9606 GN=APOL1 PE=1 SV=5	apolipoprotein L1 [Homo sapiens] | apolipoprotein L1 isoform c [Homo sapiens] | apolipoprotein L1 isoform b precursor [Homo sapiens]	ApoL:Apolipoprotein L	African trypanosomiasis	APOL; apolipoprotein L
ENSG00000231023	4.701995715	2.61398576	0.99664099	2.622795757	0.008721154	0.028294336	2.059426062	1.548300491	LINC00326	285735				long intergenic non-protein coding RNA 326
ENSG00000163631	9.18995005	2.613416774	0.702781373	3.718676783	0.000200269	0.001026772	3.69838603	2.988525951	ALB	213	GO:0008270,GO:0030170,GO:0072562,GO:0005634,GO:0005576,GO:0005737,GO:0051087,GO:0015643,GO:0005794,GO:0003677,GO:0043066,GO:0031093,GO:0032991,GO:0005788,GO:0001895,GO:1903981,GO:0009267,GO:0140272,GO:0005504,GO:0042802,GO:0006810,GO:0005783,GO:0043069,GO:0098869,GO:0019825,GO:0005507,GO:0051659,GO:0005615,GO:0016209,GO:0005515,GO:0070062	9606.ENSP00000295897		albumin	ALB, FDAHT, HSA, PRO0883, PRO0903, PRO1341; albumin	P49065,P49064,P02768	KAI2534609.1,KAI2534615.1,EAX05669.1,KAI2534614.1,PNI82748.1,AAA98798.1,NP_000468.1,AAH35969.1,KAI2534612.1,KAI2534607.1	PF00273.25	hsa04918	K16141		Serum albumin; Serum albumin, the main protein of plasma, has a good binding capacity for water, Ca(2+), Na(+), K(+), fatty acids, hormones, bilirubin and drugs. Its main function is the regulation of the colloidal osmotic pressure of blood. Major zinc transporter in plasma, typically binds about 80% of all plasma zinc; Belongs to the ALB/AFP/VDB family	sp|P49065|ALBU_RABIT Albumin OS=Oryctolagus cuniculus OX=9986 GN=ALB PE=1 SV=2 | sp|P49064|ALBU_FELCA Albumin OS=Felis catus OX=9685 GN=ALB PE=1 SV=1 | sp|P02768|ALBU_HUMAN Albumin OS=Homo sapiens OX=9606 GN=ALB PE=1 SV=2	albumin [Homo sapiens] | albumin [Homo sapiens] | albumin, isoform CRA_k [Homo sapiens] | albumin [Homo sapiens] | ALB isoform 14, partial [Pan troglodytes] | alloalbumin Venezia [Homo sapiens] | albumin preproprotein [Homo sapiens] | ALB protein [Homo sapiens] | albumin [Homo sapiens] | albumin, partial [Homo sapiens]	Serum_albumin:Serum albumin family	Thyroid hormone synthesis	ALB; serum albumin
ENSG00000256812	4.531869914	2.605844462	1.052767355	2.475232966	0.013314929	0.040602885	1.875661142	1.391443106	CAPNS2	84290	GO:0005509,GO:0005515,GO:0004198,GO:0005886,GO:0005829,GO:0006508	9606.ENSP00000400882		calpain small subunit 2	CAPNS2, CSS2; calpain small subunit 2	Q96L46	NP_115706.1	PF13833.11		K08584	KOG0037	Calpain small subunit 2; Calcium-regulated non-lysosomal thiol-protease which catalyzes limited proteolysis of substrates involved in cytoskeletal remodeling and signal transduction. This small subunit may act as a tissue-specific chaperone of the large subunit, possibly by helping it fold into its correct conformation for activity; EF-hand domain containing	sp|Q96L46|CPNS2_HUMAN Calpain small subunit 2 OS=Homo sapiens OX=9606 GN=CAPNS2 PE=1 SV=2	calpain small subunit 2 [Homo sapiens]	EF-hand_8:EF-hand domain pair		CAPNS2; calpain, small subunit 2	Ca2+-binding protein, EF-Hand protein superfamily
ENSG00000070190	11.36055295	2.602831941	0.635118912	4.098180505	4.16E-05	0.000250367	4.380478322	3.601422806	DAPP1	27071	GO:0007165,GO:0005515,GO:0043325,GO:0005886,GO:0005543,GO:0006470,GO:0005829,GO:0005547	9606.ENSP00000423602		dual adaptor of phosphotyrosine and 3-phosphoinositides 1	DAPP1, BAM32; dual adaptor of phosphotyrosine and 3-phosphoinositides 1	Q9UN19	AAF14578.1,NP_055210.2	PF00169.34	hsa04662	K12229	COG2801,KOG0017	Dual adapter for phosphotyrosine and 3-phosphotyrosine and 3-phosphoinositide; May act as a B-cell-associated adapter that regulates B- cell antigen receptor (BCR)-signaling downstream of PI3K; Pleckstrin homology domain containing	sp|Q9UN19|DAPP1_HUMAN Dual adapter for phosphotyrosine and 3-phosphotyrosine and 3-phosphoinositide OS=Homo sapiens OX=9606 GN=DAPP1 PE=1 SV=1	B lymphocyte adapter protein BAM32 [Homo sapiens] | dual adapter for phosphotyrosine and 3-phosphotyrosine and 3-phosphoinositide isoform 1 [Homo sapiens]	PH:PH domain	B cell receptor signaling pathway	DAPP1, BAM32; dual adapter for phosphotyrosine and 3-phosphotyrosine and 3-phosphoinositide	Transposase and inactivated derivatives | FOG: Transposon-encoded proteins with TYA, reverse transcriptase, integrase domains in various combinations
ENSG00000070019	6.799197539	2.599089816	0.844124842	3.079034859	0.002076724	0.008259248	2.682621259	2.083059515	GUCY2C	2984	GO:0005524,GO:0006468,GO:0005525,GO:0035556,GO:0004383,GO:0015643,GO:0017046,GO:0001653,GO:0005886,GO:0005789,GO:0009636,GO:0007165,GO:0042127,GO:0007168,GO:0016941,GO:0004672,GO:0006182,GO:0005515,GO:0016021	9606.ENSP00000261170		guanylate cyclase 2C	GUCY2C, DIAR6, GC-C, GCC, GUC2C, HSER, MECIL, MUCIL, STAR; guanylate cyclase 2C	P25092	NP_004954.2	PF01094.33	hsa00230,hsa01100	K12320	COG2114,KOG1023	Heat-stable enterotoxin receptor; Receptor for the E.coli heat-stable enterotoxin (E.coli enterotoxin markedly stimulates the accumulation of cGMP in mammalian cells expressing GC-C). Also activated by the endogenous peptides guanylin and uroguanylin; Guanylate cyclase receptors	sp|P25092|GUC2C_HUMAN Guanylyl cyclase C OS=Homo sapiens OX=9606 GN=GUCY2C PE=1 SV=2	guanylyl cyclase C precursor [Homo sapiens]	ANF_receptor:Receptor family ligand binding region	Purine metabolism | Metabolic pathways	GUCY2C; heat-stable enterotoxin receptor [EC:4.6.1.2]	Adenylate cyclase, family 3 (some proteins contain HAMP domain) | Natriuretic peptide receptor, guanylate cyclase
ENSG00000260944	5.681123558	2.596560522	0.923874919	2.810510891	0.004946291	0.017466249	2.305720294	1.75780035	FOXC2-AS1
ENSG00000188039	8.109245069	2.595240786	0.754442881	3.439943368	0.000581836	0.00268	3.23519947	2.571865174	NWD1	284434	GO:0005730,GO:0005524,GO:0032088,GO:0010628,GO:0005829	9606.ENSP00000428579		NACHT and WD repeat domain containing 1	NWD1; NACHT and WD repeat domain containing 1	Q149M9	XP_011526231.1,KAI2589509.1,XP_047294632.1,KAI2589510.1,NP_001007526.3,KAI2589505.1	PF13271.11,PF05729.17			KOG0265,KOG3602,COG2319,KOG0266	NACHT domain- and WD repeat-containing protein 1; May play a role in the control of androgen receptor (AR) protein steady-state levels; WD repeat domain containing	sp|Q149M9|NWD1_HUMAN NACHT domain- and WD repeat-containing protein 1 OS=Homo sapiens OX=9606 GN=NWD1 PE=1 SV=3	NACHT domain- and WD repeat-containing protein 1 isoform X1 [Homo sapiens] | NACHT and WD repeat domain containing 1 [Homo sapiens] | NACHT domain- and WD repeat-containing protein 1 isoform X5 [Homo sapiens] | NACHT and WD repeat domain containing 1 [Homo sapiens] | NACHT domain- and WD repeat-containing protein 1 isoform 1 [Homo sapiens] | NACHT and WD repeat domain containing 1 [Homo sapiens]	DUF4062:Domain of unknown function (DUF4062) | NACHT:NACHT domain			U5 snRNP-specific protein-like factor and related proteins | WD40 repeat-containing protein | FOG: WD40 repeat | WD40 repeat-containing protein
ENSG00000161594	8.062351564	2.588652531	0.753372776	3.436084516	0.000590187	0.002713071	3.229010486	2.566538897	KLHL10	317719	GO:0048808,GO:0009566,GO:0005515,GO:0000902,GO:0007286,GO:0016567,GO:0008584,GO:0005737,GO:0048873	9606.ENSP00000293303		kelch like family member 10	KLHL10, SPGF11; kelch like family member 10	Q6JEL2	BAG63514.1,XP_001167701.3,NP_001316524.1	PF00651.36		K10448	KOG4441	Kelch-like protein 10; May be a substrate-specific adapter of a CUL3-based E3 ubiquitin-protein ligase complex which mediates the ubiquitination and subsequent proteasomal degradation of target proteins during spermatogenesis; BTB domain containing	sp|Q6JEL2|KLH10_HUMAN Kelch-like protein 10 OS=Homo sapiens OX=9606 GN=KLHL10 PE=1 SV=1	unnamed protein product [Homo sapiens] | kelch-like protein 10 isoform X1 [Pan troglodytes] | kelch-like protein 10 isoform 1 [Homo sapiens]	BTB:BTB/POZ domain		KLHL10; kelch-like protein 10	Proteins containing BTB/POZ and Kelch domains, involved in regulatory/signal transduction processes
ENSG00000166800	7.830426643	2.586190237	0.763251935	3.388383468	0.000703059	0.003169051	3.153008249	2.499070766	LDHAL6A	160287	GO:0019752,GO:0070062,GO:0004459,GO:0005737	9606.ENSP00000280706		lactate dehydrogenase A like 6A	LDHAL6A, LDH6A; lactate dehydrogenase A like 6A	P06151	XP_005252862.2	PF02866.23	hsa00270,hsa00620,hsa01100,hsa00640,hsa04922,hsa00010,hsa05230,hsa04066	K00016	KOG1495,COG0039	L-lactate dehydrogenase A-like 6A; Displays an lactate dehydrogenase activity. Significantly increases the transcriptional activity of JUN, when overexpressed	sp|P06151|LDHA_MOUSE L-lactate dehydrogenase A chain OS=Mus musculus OX=10090 GN=Ldha PE=1 SV=3	L-lactate dehydrogenase A-like 6A isoform X2 [Homo sapiens]	Ldh_1_C:lactate/malate dehydrogenase, alpha/beta C-terminal domain	Cysteine and methionine metabolism | Pyruvate metabolism | Metabolic pathways | Propanoate metabolism | Glucagon signaling pathway | Glycolysis / Gluconeogenesis | Central carbon metabolism in cancer | HIF-1 signaling pathway	LDH, ldh; L-lactate dehydrogenase [EC:1.1.1.27]	Lactate dehydrogenase | Malate/lactate dehydrogenases
ENSG00000278828	139.4546282	2.582130824	0.199047358	12.9724446	1.75E-38	5.66E-36	37.75610079	35.24751142	H3C10	8357	GO:0005654,GO:0046982,GO:0006335,GO:0000786,GO:0032200,GO:0006325,GO:0003677,GO:0040029,GO:0005515,GO:0045296,GO:0006334,GO:0005634,GO:0005576,GO:0032991,GO:0016020,GO:0070062,GO:0000228	9606.ENSP00000358160		H3 clustered histone 10	H3C10, H3/k, H3C1, H3C11, H3C12, H3C2, H3C3, H3C4, H3C6, H3C7, H3C8, H3F1K, H3FK, HIST1H3H; H3 clustered histone 10	P68433	XP_016048653.1	PF00125.29	hsa04613,hsa05322,hsa05202,hsa05034,hsa05131	K11253	COG2036,KOG1745	Histone cluster 1 H3 family member h; Core component of nucleosome. Nucleosomes wrap and compact DNA into chromatin, limiting DNA accessibility to the cellular machineries which require DNA as a template. Histones thereby play a central role in transcription regulation, DNA repair, DNA replication and chromosomal stability. DNA accessibility is regulated via a complex set of post-translational mo…	sp|P68433|H31_MOUSE Histone H3.1 OS=Mus musculus OX=10090 GN=H3c1 PE=1 SV=2	PREDICTED: uncharacterized protein LOC103123927 [Erinaceus europaeus]	Histone:Core histone H2A/H2B/H3/H4	Neutrophil extracellular trap formation | Systemic lupus erythematosus | Transcriptional misregulation in cancer | Alcoholism | Shigellosis	H3; histone H3	Histones H3 and H4 | Histones H3 and H4
ENSG00000226828	6.773179341	2.571405324	0.826846804	3.109893284	0.001871549	0.007540948	2.727798687	2.122574081	LINC02774	339529				long intergenic non-protein coding RNA 2774
ENSG00000260799	12.17783405	2.56900736	0.630657158	4.073540318	4.63E-05	0.000275606	4.334383075	3.559711835	KRT8P50
ENSG00000092067	4.473904033	2.567376879	1.006005025	2.552051745	0.010709061	0.033713564	1.970248597	1.472195329	CEBPE	1053	GO:0005654,GO:0001228,GO:0042742,GO:0005634,GO:0000978,GO:0140467,GO:0030099,GO:0000981,GO:0005886,GO:0006909,GO:0044877,GO:0030851,GO:0042802,GO:0045944,GO:1990837,GO:0000785,GO:0090575,GO:0006952,GO:0006357,GO:0005515,GO:0010628,GO:0030225,GO:0071222	9606.ENSP00000206513	TF_bZIP	CCAAT enhancer binding protein epsilon	CEBPE, C/EBP-epsilon, CRP1, IMD108, SGD1, c/EBP_epsilon; CCAAT enhancer binding protein epsilon	Q15744	NP_001796.2	PF07716.20	hsa05221,hsa05202	K10051	KOG3119	CCAAT/enhancer-binding protein epsilon; Transcriptional activator. C/EBP are DNA-binding proteins that recognize two different motifs: the CCAAT homology common to many promoters and the enhanced core homology common to many enhancers. Required for the promyelocyte- myelocyte transition in myeloid differentiation; Belongs to the bZIP family. C/EBP subfamily	sp|Q15744|CEBPE_HUMAN CCAAT/enhancer-binding protein epsilon OS=Homo sapiens OX=9606 GN=CEBPE PE=1 SV=2	CCAAT/enhancer-binding protein epsilon [Homo sapiens]	bZIP_2:Basic region leucine zipper	Acute myeloid leukemia | Transcriptional misregulation in cancer	CEBPE; CCAAT/enhancer binding protein (C/EBP), epsilon	Basic region leucine zipper transcription factor
ENSG00000151715	6.706132257	2.567167691	0.814507095	3.15180519	0.001622645	0.006661288	2.789776504	2.176441782	TMEM45B	120224	GO:0016021,GO:0005515	9606.ENSP00000281441		transmembrane protein 45B	TMEM45B; transmembrane protein 45B	Q96B21	NP_001318139.1	PF04819.17				Transmembrane protein 45B	sp|Q96B21|TM45B_HUMAN Transmembrane protein 45B OS=Homo sapiens OX=9606 GN=TMEM45B PE=1 SV=1	transmembrane protein 45B [Homo sapiens]	DUF716:Family of unknown function (DUF716)
ENSG00000159450	70.16227655	2.564816491	0.264196453	9.707989862	2.79E-22	1.96E-20	21.55473742	19.70842757	TCHH	7062	GO:0001533,GO:0005509,GO:0005856,GO:0008150,GO:0046914,GO:0045109,GO:0005829,GO:0031424	9606.ENSP00000480484		trichohyalin	TCHH, THH, THL, TRHY, UHS3; trichohyalin	Q07283	NP_009044.2	PF01023.24		K18626		Trichohyalin; Intermediate filament-associated protein that associates in regular arrays with keratin intermediate filaments (KIF) of the inner root sheath cells of the hair follicle and the granular layer of the epidermis. It later becomes cross-linked to KIF by isodipeptide bonds. It may serve as scaffold protein, together with involucrin, in the organization of the cell envelope or even anchor…	sp|Q07283|TRHY_HUMAN Trichohyalin OS=Homo sapiens OX=9606 GN=TCHH PE=1 SV=2	trichohyalin [Homo sapiens]	S_100:S-100/ICaBP type calcium binding domain		TCHH; trichohyalin
ENSG00000255150	26.82810074	2.564297791	0.429971023	5.963885131	2.46E-09	3.15E-08	8.608518088	7.501808919	EID3	493861	GO:0006281,GO:0005654,GO:0030915,GO:0005730,GO:0005515,GO:0016925,GO:0000724,GO:0000781,GO:0005634,GO:0005737,GO:0032204	9606.ENSP00000435619		EP300 interacting inhibitor of differentiation 3	EID3, NS4EB, NSE4B, NSMCE4B; EP300 interacting inhibitor of differentiation 3	Q8N140	NP_001008395.1	PF08743.15			COG5125,KOG2866	EP300-interacting inhibitor of differentiation 3; Tissue-specific component of the SMC5-SMC6 complex, a complex involved in repair of DNA double-strand breaks by homologous recombination. The complex may promote sister chromatid homologous recombination by recruiting the SMC1-SMC3 cohesin complex to double-strand breaks. The complex is required for telomere maintenance via recombination and media…	sp|Q8N140|EID3_HUMAN EP300-interacting inhibitor of differentiation 3 OS=Homo sapiens OX=9606 GN=EID3 PE=1 SV=1	EP300-interacting inhibitor of differentiation 3 [Homo sapiens]	Nse4_C:Nse4 C-terminal			Uncharacterized conserved protein | Uncharacterized conserved protein
ENSG00000250673	34.62870468	2.556039155	0.366219926	6.979519611	2.96E-12	5.77E-11	11.52842802	10.23915119	REELD1	345051	GO:0016722,GO:0016021			reeler domain containing 1	REELD1; reeler domain containing 1	A0A1B0GV85	PNI63120.1,NP_001341560.1	PF02014.21					sp|A0A1B0GV85|RELD1_HUMAN Reelin domain-containing protein 1 OS=Homo sapiens OX=9606 GN=REELD1 PE=2 SV=2	T0059575 isoform 2 [Pan troglodytes] | reelin domain-containing protein 1 precursor [Homo sapiens]	Reeler:Reeler domain
ENSG00000178814	7.848973347	2.55386481	0.808408392	3.159127039	0.001582425	0.006518618	2.800676876	2.185844478	OPLAH	26873	GO:0005524,GO:0005515,GO:0042802,GO:0006749,GO:0005829,GO:0017168	9606.ENSP00000480476		5-oxoprolinase, ATP-hydrolysing	OPLAH, 5-Opase, OPLA, OPLAHD; 5-oxoprolinase, ATP-hydrolysing	O14841,Q75WB5	XP_011515262.1,XP_047277649.1	PF05378.18,PF02538.19	hsa00480,hsa01100	K01469	COG0145,KOG1939	5-oxoprolinase; Catalyzes the cleavage of 5-oxo-L-proline to form L- glutamate coupled to the hydrolysis of ATP to ADP and inorganic phosphate	sp|O14841|OPLA_HUMAN 5-oxoprolinase OS=Homo sapiens OX=9606 GN=OPLAH PE=1 SV=3 | sp|Q75WB5|OPLA_BOVIN 5-oxoprolinase OS=Bos taurus OX=9913 GN=OPLAH PE=1 SV=2	5-oxoprolinase isoform X3 [Homo sapiens] | 5-oxoprolinase isoform X6 [Homo sapiens]	Hydant_A_N:Hydantoinase/oxoprolinase N-terminal region | Hydantoinase_B:Hydantoinase B/oxoprolinase	Glutathione metabolism | Metabolic pathways	OPLAH, OXP1, oplAH; 5-oxoprolinase (ATP-hydrolysing) [EC:3.5.2.9]	N-methylhydantoinase A/acetone carboxylase, beta subunit | Oxoprolinase
ENSG00000259706	20.81210105	2.54684473	0.466111616	5.464023306	4.65E-08	4.85E-07	7.332115409	6.31453291	HSP90B2P
ENSG00000213434	7.632280216	2.542215338	0.792167758	3.209188096	0.001331104	0.005589627	2.875788074	2.252617178	VTI1BP2
ENSG00000280639	15.04068717	2.540545539	0.558595947	4.548091606	5.41E-06	3.91E-05	5.26652529	4.408206539	LINC02204	101929151				long intergenic non-protein coding RNA 2204
ENSG00000158516	10.96898624	2.537256541	0.634983227	3.995785136	6.45E-05	0.000371976	4.190573648	3.42948458	CPA2	1358	GO:0008270,GO:0005615,GO:0004180,GO:0004181,GO:0005773,GO:0005576,GO:0007039,GO:0006508	9606.ENSP00000222481		carboxypeptidase A2	CPA2; carboxypeptidase A2	P48052	ALQ33449.1,NP_001860.2	PF00246.29,PF02244.21	hsa04974,hsa04972	K01298	COG2866,KOG2650	M14 carboxypeptidases	sp|P48052|CBPA2_HUMAN Carboxypeptidase A2 OS=Homo sapiens OX=9606 GN=CPA2 PE=1 SV=3	carboxypeptidase A2 isoform 2 [Homo sapiens] | carboxypeptidase A2 precursor [Homo sapiens]	Peptidase_M14:Zinc carboxypeptidase | Propep_M14:Carboxypeptidase activation peptide	Protein digestion and absorption | Pancreatic secretion	CPA2; carboxypeptidase A2 [EC:3.4.17.15]	Predicted carboxypeptidase | Zinc carboxypeptidase
ENSG00000189030	4.473863825	2.535942427	1.009601727	2.511824573	0.012010878	0.037142771	1.920425249	1.430125703	VHLL	391104	GO:0005515	9606.ENSP00000464258		VHL like	VHLL, VHLP, VLP; VHL like	Q6RSH7	NP_001004319.1	PF01847.21		K03871	KOG4710	Von Hippel-Lindau-like protein; Functions as a dominant-negative VHL to serve as a protector of HIFalpha	sp|Q6RSH7|VHLL_HUMAN von Hippel-Lindau-like protein OS=Homo sapiens OX=9606 GN=VHLL PE=1 SV=1	von Hippel-Lindau-like protein [Homo sapiens]	VHL:VHL beta domain		VHL; von Hippel-Lindau disease tumor supressor	E3 ubiquitin ligase, VHL component (von Hippel-Lindau tumor suppressor in humans)
ENSG00000274290	32.06119227	2.530485793	0.400205262	6.322969815	2.57E-10	3.81E-09	9.59077138	8.41856573	H2BC6	8344	GO:0005654,GO:0046982,GO:0005829,GO:0000786,GO:0050830,GO:0005615,GO:0003677,GO:0002227,GO:0005515,GO:0019731,GO:0006334,GO:0042802,GO:0005634,GO:0061844,GO:0070062	9606.ENSP00000483237		H2B clustered histone 6	H2BC6, H2B.h, H2B/h, H2BC10, H2BC4, H2BC7, H2BC8, H2BFH, HIST1H2BE, dJ221C16.8; H2B clustered histone 6	P62807	XP_042093136.1	PF00125.29	hsa04613,hsa05203,hsa05034,hsa05322	K11252	KOG1744	Histone H2B type 1-C/E/F/G/I; Core component of nucleosome. Nucleosomes wrap and compact DNA into chromatin, limiting DNA accessibility to the cellular machineries which require DNA as a template. Histones thereby play a central role in transcription regulation, DNA repair, DNA replication and chromosomal stability. DNA accessibility is regulated via a complex set of post-translational modificati…	sp|P62807|H2B1C_HUMAN Histone H2B type 1-C/E/F/G/I OS=Homo sapiens OX=9606 GN=H2BC4 PE=1 SV=4	histone H2B type 1-C/E/F/G/I [Ovis aries]	Histone:Core histone H2A/H2B/H3/H4	Neutrophil extracellular trap formation | Viral carcinogenesis | Alcoholism | Systemic lupus erythematosus	H2B; histone H2B	Histone H2B
ENSG00000168140	13.87589347	2.529934886	0.580379076	4.359107674	1.31E-05	8.71E-05	4.884077275	4.05992417	VASN	114990	GO:0010719,GO:0050431,GO:0071461,GO:0045296,GO:0005615,GO:0009986,GO:0005765,GO:0005515,GO:0016021,GO:0030512,GO:0005886,GO:0031012,GO:0071456,GO:0070062,GO:0005739	9606.ENSP00000306864		vasorin	VASN, SLITL2; vasorin	Q6EMK4	NP_612449.2	PF00041.26			KOG0619,COG4886	Vasorin; May act as an inhibitor of TGF-beta signaling	sp|Q6EMK4|VASN_HUMAN Vasorin OS=Homo sapiens OX=9606 GN=VASN PE=1 SV=1	vasorin precursor [Homo sapiens]	fn3:Fibronectin type III domain			FOG: Leucine rich repeat | Leucine-rich repeat (LRR) protein
ENSG00000103375	7.727702831	2.527824759	0.766223764	3.2990686	0.000970062	0.004223159	3.013200497	2.374362553	AQP8	343	GO:0005887,GO:0015250,GO:0005515,GO:0071320,GO:0045177,GO:0055085,GO:0005886,GO:0031966,GO:0006833	9606.ENSP00000219660		aquaporin 8	AQP8, AQP-8; aquaporin 8	O94778	AAH40630.1,NP_001160.2	PF00230.25	hsa04976	K09869	COG0580,KOG0223	Aquaporin-8; Forms a water-specific channel; mercury-sensitive. Not permeable to glycerol or urea; Belongs to the MIP/aquaporin (TC 1.A.8) family	sp|O94778|AQP8_HUMAN Aquaporin-8 OS=Homo sapiens OX=9606 GN=AQP8 PE=1 SV=2	AQP8 protein [Homo sapiens] | aquaporin-8 [Homo sapiens]	MIP:Major intrinsic protein	Bile secretion	AQP8; aquaporin-8	Glycerol uptake facilitator and related permeases (Major Intrinsic Protein Family) | Aquaporin (major intrinsic protein family)
ENSG00000047936	11.08924061	2.527265309	0.648209142	3.898842435	9.67E-05	0.000537736	4.014781782	3.269430792	ROS1	6098	GO:0033674,GO:0005524,GO:0019903,GO:0004714,GO:0006468,GO:0018108,GO:0007169,GO:0005887,GO:0030154,GO:0043235,GO:0070372,GO:0004712,GO:0016020,GO:0032006,GO:0001558,GO:0007283,GO:0002066,GO:0005515,GO:0007275,GO:0004713	9606.ENSP00000357494		ROS proto-oncogene 1, receptor tyrosine kinase	ROS1, MCF3, ROS, c-ros-1; ROS proto-oncogene 1, receptor tyrosine kinase	P08922,Q78DX7	KAI2543625.1,NP_001365831.1,NP_002935.2	PF07714.22,PF00041.26		K05088	COG0515,KOG1095	Proto-oncogene tyrosine-protein kinase ROS; Orphan receptor tyrosine kinase (RTK) that plays a role in epithelial cell differentiation and regionalization of the proximal epididymal epithelium. May activate several downstream signaling pathways related to cell differentiation, proliferation, growth and survival including the PI3 kinase-mTOR signaling pathway. Mediates the phosphorylation of PTPN1…	sp|P08922|ROS1_HUMAN Proto-oncogene tyrosine-protein kinase ROS OS=Homo sapiens OX=9606 GN=ROS1 PE=1 SV=3 | sp|Q78DX7|ROS1_MOUSE Proto-oncogene tyrosine-protein kinase ROS OS=Mus musculus OX=10090 GN=Ros1 PE=1 SV=1	ROS proto-oncogene 1, receptor tyrosine kinase, partial [Homo sapiens] | proto-oncogene tyrosine-protein kinase ROS isoform 3 precursor [Homo sapiens] | proto-oncogene tyrosine-protein kinase ROS isoform 1 precursor [Homo sapiens]	PK_Tyr_Ser-Thr:Protein tyrosine and serine/threonine kinase | fn3:Fibronectin type III domain		ROS1; proto-oncogene tyrosine-protein kinase ROS [EC:2.7.10.1]	Serine/threonine protein kinase | Protein tyrosine kinase
ENSG00000281491	5.517996556	2.527007138	0.901375735	2.803500293	0.005055119	0.017779086	2.296268647	1.750090569	DNAJB5-DT	101926900				DNAJB5 divergent transcript
ENSG00000214897	4.435348151	2.525372711	0.998678931	2.528713314	0.01144815	0.035674489	1.941264706	1.447642236	PNMA6E	649238				PNMA family member 6E	PNMA6E; PNMA family member 6E	A0A0J9YXQ4	NP_001338222.1,NP_001354699.1	PF14893.11			KOG3544		sp|A0A0J9YXQ4|PMA6E_HUMAN Paraneoplastic antigen Ma6E OS=Homo sapiens OX=9606 GN=PNMA6E PE=4 SV=1	paraneoplastic antigen Ma6E isoform 1 [Homo sapiens] | paraneoplastic antigen Ma6E isoform 2 [Homo sapiens]	PNMA:PNMA			Collagens (type IV and type XIII), and related proteins
ENSG00000130487	4.33648741	2.522396966	1.011918808	2.492687107	0.012678051	0.038921618	1.896947494	1.409809119	KLHDC7B	113730	GO:0005515	9606.ENSP00000379034		kelch domain containing 7B	KLHDC7B; kelch domain containing 7B	Q96G42	NP_612442.3,Q96G42.2	PF01344.30			KOG1072	Kelch domain containing 7B	sp|Q96G42|KLD7B_HUMAN Kelch domain-containing protein 7B OS=Homo sapiens OX=9606 GN=KLHDC7B PE=1 SV=2	kelch domain-containing protein 7B [Homo sapiens] | RecName: Full=Kelch domain-containing protein 7B [Homo sapiens]	Kelch_1:Kelch motif			FOG: Kelch repeat
ENSG00000135905	7.594486269	2.520517171	0.766591363	3.287954042	0.001009183	0.004377766	2.99603002	2.358747495	DOCK10	55619	GO:0005654,GO:0005829,GO:0003674,GO:0005085,GO:0007264,GO:0005515,GO:0060997,GO:0001782,GO:0002315,GO:0005634,GO:0030334,GO:0005737,GO:0043197,GO:0016020,GO:0070062,GO:0043547	9606.ENSP00000258390		dedicator of cytokinesis 10	DOCK10, DRIP2, Nbla10300, ZIZ3; dedicator of cytokinesis 10	Q96BY6	XP_047300889.1,XP_047300879.1,XP_047300874.1,XP_047300882.1,KAI2527230.1,XP_009442694.1,NP_001277192.1,NP_055504.2,NP_001350691.1	PF14429.11,PF11878.13,PF20422.3,PF06920.18		K21853	KOG1997	Dedicator of cytokinesis protein 10; Guanine nucleotide-exchange factor (GEF) that activates CDC42 and RAC1 by exchanging bound GDP for free GTP. Essential for dendritic spine morphogenesis in Purkinje cells and in hippocampal neurons, via a CDC42-mediated pathway. Sustains B-cell lymphopoiesis in secondary lymphoid tissues and regulates FCER2/CD23 expression; Belongs to the DOCK family	sp|Q96BY6|DOC10_HUMAN Dedicator of cytokinesis protein 10 OS=Homo sapiens OX=9606 GN=DOCK10 PE=1 SV=3	dedicator of cytokinesis protein 10 isoform X18 [Homo sapiens] | dedicator of cytokinesis protein 10 isoform X8 [Homo sapiens] | dedicator of cytokinesis protein 10 isoform X3 [Homo sapiens] | dedicator of cytokinesis protein 10 isoform X11 [Homo sapiens] | dedicator of cytokinesis 10 [Homo sapiens] | dedicator of cytokinesis protein 10 isoform X10 [Pan troglodytes] | dedicator of cytokinesis pro…	DOCK-C2:C2 domain in Dock180 and Zizimin proteins | DOCK_C-D_N:Dedicator of cytokinesis C/D, N terminal | DHR-2_Lobe_B:DHR-2, Lobe B | DHR-2_Lobe_A:DHR-2, Lobe A		DOCK9_10_11; dedicator of cytokinesis protein 9/10/11	PH domain-containing protein
ENSG00000184351	68.82633077	2.518678991	0.270345894	9.316505446	1.20E-20	6.90E-19	19.91996851	18.16113501	KRTAP19-1	337882	GO:0005882,GO:0005829,GO:0005515	9606.ENSP00000375108		keratin associated protein 19-1	KRTAP19-1, KAP19.1; keratin associated protein 19-1							Keratin-associated protein 19-1; In the hair cortex, hair keratin intermediate filaments are embedded in an interfilamentous matrix, consisting of hair keratin-associated proteins (KRTAP), which are essential for the formation of a rigid and resistant hair shaft through their extensive disulfide bond cross-linking with abundant cysteine residues of hair keratins. The matrix proteins include the h…
ENSG00000189334	18.24081352	2.509423361	0.501143734	5.007392472	5.52E-07	4.72E-06	6.258278479	5.326423987	S100A14	57402	GO:0055074,GO:0048471,GO:0034142,GO:0048306,GO:0005509,GO:0005615,GO:0090026,GO:0005515,GO:0042742,GO:0006915,GO:0071624,GO:0042379,GO:0070062,GO:0032496	9606.ENSP00000357691		S100 calcium binding protein A14	S100A14, BCMP84, S100A15; S100 calcium binding protein A14	Q9HCY8	NP_065723.1	PF01023.24				Protein S100-A14; Modulates P53/TP53 protein levels, and thereby plays a role in the regulation of cell survival and apoptosis. Depending on the context, it can promote cell proliferation or apoptosis. Plays a role in the regulation of cell migration by modulating the levels of MMP2, a matrix protease that is under transcriptional control of P53/TP53. Does not bind calcium; S100 calcium binding p…	sp|Q9HCY8|S10AE_HUMAN Protein S100-A14 OS=Homo sapiens OX=9606 GN=S100A14 PE=1 SV=1	protein S100-A14 [Homo sapiens]	S_100:S-100/ICaBP type calcium binding domain
ENSG00000237853	4.322477317	2.506561092	1.015157998	2.469133964	0.01354405	0.041207874	1.86825144	1.385019788	NFIA-AS1	645030				NFIA antisense RNA 1
ENSG00000276700	6.561762904	2.497270909	0.83898332	2.976544167	0.002915171	0.011090097	2.535335982	1.955064658	RNA5-8SN4	124907141,124907475,124908391,124907581,124907338,124908257,124907593,124907715,124907467,124907150,124907280,124908373,124908392,124907330,124907118,124907119,124908385,124907324,124908242,124907160,124907575,124908523,124908519,124907120,124908245,124907123,124908237,124907332,124908248,124908244,124907183,124907269,124907144,124908383,124907131,124907482,124908268,109864274,124907302,124907129…				RNA, 5.8S ribosomal N4	5.8S ribosomal RNA | 5.8S ribosomal RNA | 5.8S ribosomal RNA | 5.8S ribosomal RNA | 5.8S ribosomal RNA | 5.8S ribosomal RNA | 5.8S ribosomal RNA | 5.8S ribosomal RNA | 5.8S ribosomal RNA | 5.8S ribosomal RNA | 5.8S ribosomal RNA | 5.8S ribosomal RNA | 5.8S ribosomal RNA | 5.8S ribosomal RNA | 5.8S ribosomal RNA | 5.8S ribosomal RNA | 5.8S ribosomal RNA | 5.8S ribosomal RNA | 5.8S ribosomal RNA | …				hsa03008,hsa03010							Ribosome biogenesis in eukaryotes | Ribosome
ENSG00000217159	4.324479305	2.495103571	1.015534046	2.456937394	0.01401271	0.042405923	1.853477852	1.372573476	LARP1P1
ENSG00000146926	6.458550161	2.494563175	0.829273594	3.008130479	0.002628603	0.010125385	2.580275078	1.994588458	ASB10	136371	GO:0005515,GO:0016567,GO:0005634,GO:0005737,GO:0005829,GO:0035556	9606.ENSP00000391137		ankyrin repeat and SOCS box containing 10	ASB10, GLC1F; ankyrin repeat and SOCS box containing 10	Q8WXI3	KAI2548524.1,NP_001135931.2,NP_543147.2,NP_001135932.2	PF12796.12		K10332	KOG0504,COG0666	Ankyrin repeat and SOCS box protein 10; May be a substrate-recognition component of a SCF-like ECS (Elongin-Cullin-SOCS-box protein) E3 ubiquitin-protein ligase complex which mediates the ubiquitination and subsequent proteasomal degradation of target proteins; Ankyrin repeat domain containing	sp|Q8WXI3|ASB10_HUMAN Ankyrin repeat and SOCS box protein 10 OS=Homo sapiens OX=9606 GN=ASB10 PE=1 SV=2	ankyrin repeat and SOCS box containing 10 [Homo sapiens] | ankyrin repeat and SOCS box protein 10 isoform 1 [Homo sapiens] | ankyrin repeat and SOCS box protein 10 isoform 3 [Homo sapiens] | ankyrin repeat and SOCS box protein 10 isoform 2 [Homo sapiens]	Ank_2:Ankyrin repeats (3 copies)		ASB10; ankyrin repeat and SOCS box protein 10	FOG: Ankyrin repeat | FOG: Ankyrin repeat
ENSG00000229719	10.76951934	2.487653895	0.672728512	3.697857084	0.000217427	0.00110562	3.662686049	2.956393984	MIR194-2HG
ENSG00000082126	4.23304231	2.483280178	1.009882439	2.458979462	0.013933259	0.042195551	1.855947296	1.374733335	MPP4	58538	GO:0035418,GO:0005515,GO:0005911,GO:0008150,GO:0005912,GO:0005886,GO:0032991,GO:0015629,GO:0005829	9606.ENSP00000387278		MAGUK p55 scaffold protein 4	MPP4, ALS2CR5, DLG6; MAGUK p55 scaffold protein 4	Q96JB8	BAB69012.1,XP_016860109.1,BAG62315.1,AAI32786.1,BAG60779.1,KAI2526494.1,NP_149055.2,KAI2526493.1,BAG61046.1	PF00595.29,PF00625.26,PF02828.21	hsa04530	K21109	KOG0609,COG0194	MAGUK p55 subfamily member 4; May play a role in retinal photoreceptors development; Membrane associated guanylate kinases	sp|Q96JB8|MPP4_HUMAN MAGUK p55 subfamily member 4 OS=Homo sapiens OX=9606 GN=MPP4 PE=1 SV=2	ALS2CR5 [Homo sapiens] | MAGUK p55 subfamily member 4 isoform X1 [Homo sapiens] | unnamed protein product [Homo sapiens] | MPP4 protein [Homo sapiens] | unnamed protein product [Homo sapiens] | membrane palmitoylated protein 4, partial [Homo sapiens] | MAGUK p55 subfamily member 4 [Homo sapiens] | membrane palmitoylated protein 4 [Homo sapiens] | unnamed protein product [Homo sapiens]	PDZ:PDZ domain | Guanylate_kin:Guanylate kinase | L27:L27 domain	Tight junction	MPP4; MAGUK p55 subfamily member 4	Calcium/calmodulin-dependent serine protein kinase/membrane-associated guanylate kinase | Guanylate kinase
ENSG00000128617	7.298393418	2.482646512	0.777229336	3.194226463	0.001402061	0.005852869	2.853233139	2.232631197	OPN1SW	611	GO:0005887,GO:0007165,GO:0009584,GO:0071482,GO:0007601,GO:0018298,GO:0005515,GO:0008020,GO:0097381,GO:0005886,GO:0007186,GO:0007602,GO:0048471,GO:0071492,GO:0001750,GO:0038023,GO:0001917	9606.ENSP00000249389		opsin 1, short wave sensitive	OPN1SW, BCP, BOP, CBT; opsin 1, short wave sensitive	P51490	NP_001009127.1	PF00001.26		K04252	KOG3656	Short-wave-sensitive opsin 1; Visual pigments are the light-absorbing molecules that mediate vision. They consist of an apoprotein, opsin, covalently linked to cis-retinal; Belongs to the G-protein coupled receptor 1 family. Opsin subfamily	sp|P51490|OPSB_BOVIN Short-wave-sensitive opsin 1 OS=Bos taurus OX=9913 GN=OPN1SW PE=1 SV=1	short-wave-sensitive opsin 1 [Pan troglodytes]	7tm_1:7 transmembrane receptor (rhodopsin family)		OPN1SW; short wavelength-sensitive opsin	FOG: 7 transmembrane receptor
ENSG00000267736	4.211608471	2.476809791	1.02246566	2.422389219	0.015418826	0.045946335	1.811948688	1.337749126	HMGB2P1
ENSG00000005379	5.382563565	2.472250959	0.932462405	2.651314355	0.008017918	0.026314343	2.095938404	1.579807462	TSPOAP1	9256	GO:0005829,GO:0007274,GO:0005515,GO:0008150,GO:0099626,GO:0030156,GO:0044305,GO:0005737,GO:0099509,GO:0098978,GO:0005739	9606.ENSP00000345824		TSPO associated protein 1	TSPOAP1, BZRAP1, DYT22, PBR-IP, PRAX-1, PRAX1, RIM-BP1, RIMBP1; TSPO associated protein 1	O95153	NP_077729.1,AAH31401.1,AHW56425.1,NP_004749.2,AAI71787.1	PF07653.22		K19922	KOG3632	Benzodiazepine receptor (peripheral) associated protein 1; Belongs to the RIMBP family	sp|O95153|RIMB1_HUMAN Peripheral-type benzodiazepine receptor-associated protein 1 OS=Homo sapiens OX=9606 GN=TSPOAP1 PE=1 SV=2	peripheral-type benzodiazepine receptor-associated protein 1 isoform b [Homo sapiens] | Unknown (protein for IMAGE:5191797), partial [Homo sapiens] | benzodiazapine receptor peripheral-associated protein 1 isoform D, partial [Homo sapiens] | peripheral-type benzodiazepine receptor-associated protein 1 isoform a [Homo sapiens] | BZRAP1 protein [Homo sapiens]	SH3_2:Variant SH3 domain		BZRAP1, RIMBP1; peripheral-type benzodiazepine receptor-associated protein 1	Peripheral benzodiazepine receptor PRAX-1
ENSG00000224294	7.39085996	2.471102075	0.778248926	3.175207817	0.001497292	0.006202651	2.82469342	2.207422679	PINCR	101927501				p53-induced noncoding RNA
ENSG00000130222	197.9118416	2.46591916	0.179091276	13.76906354	3.91E-43	1.95E-40	42.40754367	39.70889738	GADD45G	10912	GO:0120162,GO:0043065,GO:0030154,GO:0051726,GO:0005515,GO:1900745,GO:0006915,GO:0005634,GO:0046330,GO:0005737	9606.ENSP00000252506		growth arrest and DNA damage inducible gamma	GADD45G, CR6, DDIT2, GADD45gamma, GRP17; growth arrest and DNA damage inducible gamma	O95257	3FFM_A,KAI2553093.1	PF01248.31	hsa05226,hsa05200,hsa04218,hsa05216,hsa04210,hsa04110,hsa05212,hsa05213,hsa05225,hsa05222,hsa04064,hsa04115,hsa05169,hsa05214,hsa04010,hsa05202,hsa05223,hsa05224,hsa05218,hsa04068,hsa05210,hsa05217,hsa05220	K04402		Growth arrest and DNA damage-inducible protein GADD45 gamma; Involved in the regulation of growth and apoptosis. Mediates activation of stress-responsive MTK1/MEKK4 MAPKKK; Belongs to the GADD45 family	sp|O95257|GA45G_HUMAN Growth arrest and DNA damage-inducible protein GADD45 gamma OS=Homo sapiens OX=9606 GN=GADD45G PE=1 SV=1	The crystal structure of human Gadd45g [Homo sapiens] | growth arrest and DNA damage inducible gamma [Homo sapiens]	Ribosomal_L7Ae:Ribosomal protein L7Ae/L30e/S12e/Gadd45 family	Gastric cancer | Pathways in cancer | Cellular senescence | Thyroid cancer | Apoptosis | Cell cycle | Pancreatic cancer | Endometrial cancer | Hepatocellular carcinoma | Small cell lung cancer | NF-kappa B signaling pathway | p53 signaling pathway | Epstein-Barr virus infection | Glioma | MAPK signaling pathway | Transcriptional misregulation in cancer | Non-small cell lung cancer | Breast cancer…	GADD45; growth arrest and DNA-damage-inducible protein
ENSG00000177096	8.741384944	2.465558533	0.732969746	3.363793041	0.000768792	0.003426549	3.11419131	2.465143034	PHETA2	150368	GO:0042147,GO:0005802,GO:0005515,GO:0007032,GO:0005769,GO:0001881,GO:0042803,GO:0005829,GO:0055037,GO:0030136	9606.ENSP00000312753		PH domain containing endocytic trafficking adaptor 2	PHETA2, FAM109B, IPIP27B, Ses2; PH domain containing endocytic trafficking adaptor 2	Q1RMU7,Q6ICB4	NP_001002034.2,XP_008965664.1					Sesquipedalian-2; Plays a role in endocytic trafficking. Required for receptor recycling from endosomes, both to the trans-Golgi network and the plasma membrane; Belongs to the sesquipedalian family	sp|Q1RMU7|SESQ2_BOVIN Sesquipedalian-2 OS=Bos taurus OX=9913 GN=PHETA2 PE=2 SV=1 | sp|Q6ICB4|SESQ2_HUMAN Sesquipedalian-2 OS=Homo sapiens OX=9606 GN=PHETA2 PE=1 SV=1	sesquipedalian-2 [Homo sapiens] | sesquipedalian-2 isoform X3 [Pan paniscus]
ENSG00000115590	5.229193425	2.465499628	0.906659505	2.719322539	0.006541579	0.02216274	2.184317435	1.654376556	IL1R2	7850	GO:0004910,GO:1900016,GO:2000660,GO:0019966,GO:0032690,GO:0005515,GO:0019221,GO:0006955,GO:0010955,GO:0005576,GO:0005886,GO:0005737,GO:0004908,GO:0016021	9606.ENSP00000330959		interleukin 1 receptor type 2	IL1R2, CD121b, CDw121b, IL-1R-2, IL-1RT-2, IL-1RT2, IL1R2c, IL1RB; interleukin 1 receptor type 2	P27930	NP_004624.1	PF00047.30,PF13895.11	hsa05146,hsa05418,hsa05202,hsa04060,hsa05166,hsa05215,hsa04640	K04387		Interleukin-1 receptor type 2; Non-signaling receptor for IL1A, IL1B and IL1RN. Reduces IL1B activities. Serves as a decoy receptor by competetive binding to IL1B and preventing its binding to IL1R1. Also modulates cellular response through non-signaling association with IL1RAP after binding to IL1B. IL1R2 (membrane and secreted forms) preferentially binds IL1B and poorly IL1A and IL1RN. The secr…	sp|P27930|IL1R2_HUMAN Interleukin-1 receptor type 2 OS=Homo sapiens OX=9606 GN=IL1R2 PE=1 SV=1	interleukin-1 receptor type 2 isoform 1 precursor [Homo sapiens]	ig:Immunoglobulin domain | Ig_2:Immunoglobulin domain	Amoebiasis | Fluid shear stress and atherosclerosis | Transcriptional misregulation in cancer | Cytokine-cytokine receptor interaction | Human T-cell leukemia virus 1 infection | Prostate cancer | Hematopoietic cell lineage	IL1R2, CD121b; interleukin 1 receptor type II
ENSG00000260386	4.20214253	2.464664718	1.02630126	2.401502185	0.016327912	0.04824345	1.787069361	1.316561641	LDC1P	149086				leucine decarboxylase 1, pseudogene
ENSG00000277157	6.21677456	2.453044859	0.853542246	2.873958343	0.004053624	0.014755771	2.392156511	1.831038083	H4C4	5,543,138,360	GO:0005654,GO:0046982,GO:0032200,GO:0006325,GO:0006352,GO:0005634,GO:0005576,GO:0000228,GO:0061644,GO:0003677,GO:0006334,GO:0006336,GO:0032991,GO:0016020,GO:0045653,GO:0006335,GO:0003723,GO:0019904,GO:0000786,GO:0005515,GO:0000781,GO:0070062,GO:0043505	9606.ENSP00000479461		H4 clustered histone 15,H4 clustered histone 4	H4C15, H4-16, H4/o, H4C1, H4C11, H4C12, H4C13, H4C14, H4C16, H4C2, H4C3, H4C4, H4C5, H4C6, H4C8, H4C9, HIST2H4B; H4 clustered histone 15 | H4C4, H4-16, H4/b, H4C1, H4C11, H4C12, H4C13, H4C14, H4C15, H4C16, H4C2, H4C3, H4C5, H4C6, H4C8, H4C9, H4FB, HIST1H4D, dJ221C16.9; H4 clustered histone 4	P84050	XP_036894699.1	PF15511.11	hsa04613,hsa05203,hsa05034,hsa05322	K11253,K11254	KOG3467,COG2036,KOG1745	Histone cluster 1 H4 family member d; Core component of nucleosome. Nucleosomes wrap and compact DNA into chromatin, limiting DNA accessibility to the cellular machineries which require DNA as a template. Histones thereby play a central role in transcription regulation, DNA repair, DNA replication and chromosomal stability. DNA accessibility is regulated via a complex set of post-translational mo…	sp|P84050|H4_RHYAM Histone H4 OS=Rhynchosciara americana OX=7186 GN=His4 PE=3 SV=2	uncharacterized protein LOC118981932 [Sturnira hondurensis]	CENP-T_C:Centromere kinetochore component CENP-T histone fold	Neutrophil extracellular trap formation | Viral carcinogenesis | Alcoholism | Systemic lupus erythematosus	H3; histone H3 | H4; histone H4	Histone H4 | Histones H3 and H4 | Histones H3 and H4
ENSG00000253309	30.46520477	2.449613589	0.393397342	6.226817848	4.76E-10	6.78E-09	9.322389409	8.169025972	SERPINE3	647174	GO:0004867,GO:0010951,GO:0005615	9606.ENSP00000428316		serpin family E member 3	SERPINE3; serpin family E member 3	A8MV23	NP_001373304.1,NP_001094790.1	PF00079.25			COG4826,KOG2392	Serpin E3; Probable serine protease inhibitor; Serpin peptidase inhibitors	sp|A8MV23|SERP3_HUMAN Serpin E3 OS=Homo sapiens OX=9606 GN=SERPINE3 PE=2 SV=2	serpin E3 isoform 1 precursor [Homo sapiens] | serpin E3 isoform 2 precursor [Homo sapiens]	Serpin:Serpin (serine protease inhibitor)			Serine protease inhibitor | Serpin
ENSG00000168386	79.35268232	2.449392902	0.245354764	9.983066423	1.81E-23	1.44E-21	22.7428221	20.84175561	FILIP1L	11259	GO:0003674,GO:0008150,GO:0005634,GO:0005737,GO:0016020	9606.ENSP00000346560		filamin A interacting protein 1 like	FILIP1L, DOC-1, DOC1, GIP130, GIP90; filamin A interacting protein 1 like	Q4L180	KAI2530627.1,NP_001035924.1,NP_001357176.1,NP_878913.2,AAH20941.1,NP_001374779.1,NP_001269723.1,NP_001269722.1	PF09727.14			KOG1103	Filamin A-interacting protein 1-like; Acts as a regulator of the antiangiogenic activity on endothelial cells. When overexpressed in endothelial cells, leads to inhibition of cell proliferation and migration and an increase in apoptosis. Inhibits melanoma growth When expressed in tumor- associated vasculature	sp|Q4L180|FIL1L_HUMAN Filamin A-interacting protein 1-like OS=Homo sapiens OX=9606 GN=FILIP1L PE=1 SV=2	filamin A interacting protein 1 like, partial [Homo sapiens] | filamin A-interacting protein 1-like isoform 3 [Homo sapiens] | filamin A-interacting protein 1-like isoform 2 [Homo sapiens] | filamin A-interacting protein 1-like isoform 1 [Homo sapiens] | FILIP1L protein [Homo sapiens] | filamin A-interacting protein 1-like isoform 6 [Homo sapiens] | filamin A-interacting protein 1-like isoform 5 …	CortBP2:Cortactin-binding protein-2			Predicted coiled-coil protein
ENSG00000004948	8.371778846	2.447361767	0.743107722	3.293414525	0.000989784	0.004303769	3.004459435	2.36615106	CALCR	799	GO:0030424,GO:0097643,GO:0150056,GO:0007166,GO:0150057,GO:0038041,GO:0007190,GO:0007188,GO:0005887,GO:0097647,GO:0005886,GO:0004948,GO:0033138,GO:0150058,GO:0010942,GO:0051384,GO:1904645,GO:0008528,GO:0051897,GO:0070374,GO:0005515,GO:0007189,GO:0001540,GO:0010628,GO:0007204,GO:0001635,GO:0010739,GO:0032841,GO:1905665	9606.ENSP00000352561		calcitonin receptor	CALCR, CRT, CT-R, CTR, CTR1; calcitonin receptor	P30988	NP_001158210.1,NP_001158209.2,KAI2546673.1,KAI2546674.1	PF00002.29	hsa04080,hsa04380	K04576	KOG4564	Calcitonin receptor; This is a receptor for calcitonin. The activity of this receptor is mediated by G proteins which activate adenylyl cyclase. The calcitonin receptor is thought to couple to the heterotrimeric guanosine triphosphate-binding protein that is sensitive to cholera toxin	sp|P30988|CALCR_HUMAN Calcitonin receptor OS=Homo sapiens OX=9606 GN=CALCR PE=1 SV=4	calcitonin receptor isoform 2 precursor [Homo sapiens] | calcitonin receptor isoform 1 precursor [Homo sapiens] | calcitonin receptor [Homo sapiens] | calcitonin receptor [Homo sapiens]	7tm_2:7 transmembrane receptor (Secretin family)	Neuroactive ligand-receptor interaction | Osteoclast differentiation	CALCR; calcitonin receptor	Adenylate cyclase-coupled calcitonin receptor
ENSG00000118156	5.178843439	2.426522039	0.920320819	2.636604528	0.00837404	0.027333296	2.07706499	1.563307999	ZNF541	84215	GO:0007283,GO:0030154,GO:0006357,GO:0003714,GO:0000118,GO:0005515,GO:0045892,GO:0005634,GO:0016575,GO:0005667,GO:0046872	9606.ENSP00000375770	zf-C2H2	zinc finger protein 541	ZNF541; zinc finger protein 541	Q9H0D2	PNI28971.1,XP_011525675.1,NP_001264004.1	PF01448.29,PF13912.11			KOG1721,KOG4167,KOG1194	Zinc finger protein 541; Component of some chromatin remodeling multiprotein complex that plays a role during spermatogenesis; Myb/SANT domain containing	sp|Q9H0D2|ZN541_HUMAN Zinc finger protein 541 OS=Homo sapiens OX=9606 GN=ZNF541 PE=1 SV=3	ZNF541 isoform 2, partial [Pan troglodytes] | zinc finger protein 541 isoform X5 [Homo sapiens] | zinc finger protein 541 [Homo sapiens]	ELM2:ELM2 domain | zf-C2H2_6:C2H2-type zinc finger			FOG: Zn-finger | Predicted DNA-binding protein, contains SANT and ELM2 domains | Predicted DNA-binding protein, contains Myb-like, SANT and ELM2 domains
ENSG00000128564	124.0210592	2.425236398	0.200731198	12.08201029	1.31E-33	2.72E-31	32.88118749	30.56487614	VGF	7425	GO:0043084,GO:0030073,GO:0033500,GO:0006091,GO:0009409,GO:0042742,GO:0005179,GO:0048167,GO:0008083,GO:0043005,GO:0043231,GO:0030667,GO:0031410,GO:0005794,GO:0030133,GO:0005788,GO:0001541,GO:0042593,GO:0007165,GO:0043025,GO:0005184,GO:0002021,GO:0032868,GO:0003674,GO:0005615,GO:0045202,GO:0051591,GO:0048168	9606.ENSP00000249330		VGF nerve growth factor inducible	VGF, SCG7, SgVII; VGF nerve growth factor inducible		NP_003369.2					Neurosecretory protein VGF; May be involved in the regulation of cell-cell interactions or in synatogenesis during the maturation of the nervous system; Granins		neurosecretory protein VGF precursor [Homo sapiens]
ENSG00000221986	5.291481915	2.413126517	0.930682798	2.592856042	0.00951826	0.030446245	2.021442424	1.516466258	MYBPHL	343263	GO:0003674,GO:0030017,GO:0005515,GO:0008150,GO:0001701,GO:0036379	9606.ENSP00000349678		myosin binding protein H like	MYBPHL; myosin binding protein H like	A2RUH7	NP_001010985.2	PF07679.21,PF00041.26				Myosin-binding protein H-like; Fibronectin type III domain containing; Belongs to the immunoglobulin superfamily. MyBP family	sp|A2RUH7|MBPHL_HUMAN Myosin-binding protein H-like OS=Homo sapiens OX=9606 GN=MYBPHL PE=1 SV=2	myosin-binding protein H-like isoform 1 [Homo sapiens]	I-set:Immunoglobulin I-set domain | fn3:Fibronectin type III domain
ENSG00000069018	6.073917824	2.410003742	0.838794392	2.873175793	0.004063679	0.014783637	2.391080575	1.830218722	TRPC7	57113	GO:0005635,GO:0005887,GO:0070588,GO:0015279,GO:0005515,GO:0070679,GO:0034703,GO:0051480,GO:0005886,GO:0005801,GO:0007338,GO:0048471,GO:0006828,GO:0005262	9606.ENSP00000426070		transient receptor potential cation channel subfamily C member 7	TRPC7, TRP7; transient receptor potential cation channel subfamily C member 7	Q9HCX4	NP_001161048.1,NP_065122.1,KAI2538983.1,AAI28187.1,NP_001363830.1,NP_001161049.1	PF12796.12,PF00520.36		K04970	KOG3609	Short transient receptor potential channel 7; Thought to form a receptor-activated non-selective calcium permeant cation channel. Probably is operated by a phosphatidylinositol second messenger system activated by receptor tyrosine kinases or G-protein coupled receptors. Activated by diacylglycerol (DAG) (By similarity). May also be activated by intracellular calcium store depletion; Transient re…	sp|Q9HCX4|TRPC7_HUMAN Short transient receptor potential channel 7 OS=Homo sapiens OX=9606 GN=TRPC7 PE=1 SV=1	short transient receptor potential channel 7 isoform 3 [Homo sapiens] | short transient receptor potential channel 7 isoform 1 [Homo sapiens] | transient receptor potential cation channel subfamily C member 7 [Homo sapiens] | TRPC7 protein [Homo sapiens] | short transient receptor potential channel 7 isoform 4 [Homo sapiens] | short transient receptor potential channel 7 isoform 2 [Homo sapiens]	Ank_2:Ankyrin repeats (3 copies) | Ion_trans:Ion transport protein		TRPC7; transient receptor potential cation channel subfamily C member 7	Receptor-activated Ca2+-permeable cation channels (STRPC family)
ENSG00000169403	68.2652814	2.40925354	0.260562415	9.24635865	2.32E-20	1.31E-18	19.63400538	17.88388711	PTAFR	5724	GO:0051019,GO:0001875,GO:0001530,GO:0060732,GO:0071548,GO:0031663,GO:0010863,GO:0009609,GO:1904303,GO:0004992,GO:0004930,GO:0030667,GO:0005887,GO:0071258,GO:0070821,GO:0032760,GO:0006955,GO:1904306,GO:0005886,GO:0007186,GO:1902943,GO:0035589,GO:1904317,GO:0043315,GO:1904058,GO:0032755,GO:0071320,GO:1904300,GO:0002693,GO:0045727,GO:0045028,GO:0045776,GO:0007567,GO:0006357,GO:0005515,GO:0006954,GO:…	9606.ENSP00000362965		platelet activating factor receptor	PTAFR, PAFR; platelet activating factor receptor	P25105	NP_000943.1	PF00001.26	hsa04080,hsa04020,hsa05150	K04279		Platelet-activating factor receptor; Receptor for platelet activating factor, a chemotactic phospholipid mediator that possesses potent inflammatory, smooth- muscle contractile and hypotensive activity. Seems to mediate its action via a G protein that activates a phosphatidylinositol- calcium second messenger system	sp|P25105|PTAFR_HUMAN Platelet-activating factor receptor OS=Homo sapiens OX=9606 GN=PTAFR PE=1 SV=1	platelet-activating factor receptor [Homo sapiens]	7tm_1:7 transmembrane receptor (rhodopsin family)	Neuroactive ligand-receptor interaction | Calcium signaling pathway | Staphylococcus aureus infection	PTAFR; platelet-activating factor receptor
ENSG00000103490	6.015382596	2.406754117	0.841498612	2.86008091	0.004235329	0.015313022	2.373112812	1.814939082	PYCARD	29108	GO:0007231,GO:0050870,GO:0042803,GO:0044325,GO:0051092,GO:0032733,GO:0005138,GO:0005829,GO:0032757,GO:0042104,GO:0071347,GO:0006919,GO:0006915,GO:0005783,GO:2001056,GO:0072559,GO:0019899,GO:0070374,GO:0005515,GO:0010506,GO:0002230,GO:0071901,GO:0002020,GO:0097202,GO:0043280,GO:1900016,GO:0044351,GO:0042771,GO:0030838,GO:0050829,GO:0005576,GO:0051260,GO:2000406,GO:0071356,GO:0046330,GO:0002821,GO:…	9606.ENSP00000247470		PYD and CARD domain containing	PYCARD, ASC, CARD5, TMS, TMS-1, TMS1; PYD and CARD domain containing	Q9ULZ3	PNI17897.1,NP_660183.1,NP_037390.2	PF00619.26,PF02758.21	hsa05133,hsa05417,hsa04621,hsa04623,hsa04217,hsa05131,hsa05134,hsa05135,hsa05164,hsa05130,hsa05132,hsa04625	K12799		Apoptosis-associated speck-like protein containing a CARD; Functions as key mediator in apoptosis and inflammation. Promotes caspase-mediated apoptosis involving predominantly caspase-8 and also caspase-9 in a probable cell type-specific manner. Involved in activation of the mitochondrial apoptotic pathway, promotes caspase-8-dependent proteolytic maturation of BID independently of FADD in certai…	sp|Q9ULZ3|ASC_HUMAN Apoptosis-associated speck-like protein containing a CARD OS=Homo sapiens OX=9606 GN=PYCARD PE=1 SV=2	PYCARD isoform 1 [Pan troglodytes] | apoptosis-associated speck-like protein containing a CARD isoform b [Homo sapiens] | apoptosis-associated speck-like protein containing a CARD isoform a [Homo sapiens]	CARD:Caspase recruitment domain | PYRIN:PAAD/DAPIN/Pyrin domain	Pertussis | Lipid and atherosclerosis | NOD-like receptor signaling pathway | Cytosolic DNA-sensing pathway | Necroptosis | Shigellosis | Legionellosis | Yersinia infection | Influenza A | Pathogenic Escherichia coli infection | Salmonella infection | C-type lectin receptor signaling pathway	PYCARD, ASC; apoptosis-associated speck-like protein containing a CARD
ENSG00000120738	308.6598326	2.405468127	0.31016476	7.755452694	8.80E-15	2.42E-13	14.05537478	12.6157693	EGR1	1958	GO:0005654,GO:0008270,GO:0030509,GO:0001228,GO:0000122,GO:0005634,GO:0061418,GO:0005737,GO:0030217,GO:0000978,GO:0001666,GO:1901216,GO:0060086,GO:0043565,GO:1990841,GO:0003677,GO:0000981,GO:0070498,GO:0072110,GO:0003700,GO:0032922,GO:0035035,GO:0000976,GO:0090090,GO:0071480,GO:0033233,GO:0042981,GO:0045475,GO:0071506,GO:0071504,GO:0045893,GO:0044729,GO:0045944,GO:0010385,GO:1990837,GO:0044849,GO:…	9606.ENSP00000239938	zf-C2H2	early growth response 1	EGR1, AT225, G0S30, KROX-24, NGFI-A, TIS8, ZIF-268, ZNF225; early growth response 1	P18146	XP_018883841.1	PF11928.13	hsa04933,hsa04928,hsa05020,hsa05166,hsa04912,hsa04371	K09203	KOG1721	Early growth response protein 1; Transcriptional regulator. Recognizes and binds to the DNA sequence 5'-GCG(T/G)GGGCG-3'(EGR-site) in the promoter region of target genes (By similarity). Binds double- stranded target DNA, irrespective of the cytosine methylation status. Regulates the transcription of numerous target genes, and thereby plays an important role in regulating the response to growth f…	sp|P18146|EGR1_HUMAN Early growth response protein 1 OS=Homo sapiens OX=9606 GN=EGR1 PE=1 SV=1	early growth response protein 1 [Gorilla gorilla gorilla]	DUF3446:Early growth response N-terminal domain	AGE-RAGE signaling pathway in diabetic complications | Parathyroid hormone synthesis, secretion and action | Prion disease | Human T-cell leukemia virus 1 infection | GnRH signaling pathway | Apelin signaling pathway	EGR1; early growth response protein 1	FOG: Zn-finger
ENSG00000189275	5.068108619	2.403094593	0.94014605	2.556086463	0.010585681	0.033374628	1.97528119	1.476583568	LINC01164	399827				long intergenic non-protein coding RNA 1164
ENSG00000116741	585.7198949	2.402733836	0.12229519	19.64700201	6.13E-86	1.74E-82	85.2123271	81.76035314	RGS2	5997	GO:0140194,GO:0005096,GO:0003924,GO:0008277,GO:0005634,GO:0030728,GO:0005516,GO:0005737,GO:0055119,GO:0043005,GO:0045744,GO:0045471,GO:1900924,GO:0001975,GO:0007049,GO:0061052,GO:0043407,GO:0005886,GO:0007186,GO:0010519,GO:0009898,GO:0005829,GO:0007420,GO:0010855,GO:0005730,GO:0017148,GO:0050873,GO:0060087,GO:0031279,GO:0060452,GO:0005739,GO:0007283,GO:0010614,GO:0005515,GO:0048487,GO:0060135,GO:…	9606.ENSP00000235382		regulator of G protein signaling 2	RGS2, G0S8; regulator of G protein signaling 2	P41220	NP_002914.1	PF00615.24	hsa04740,hsa04022,hsa04921	K18154	KOG3589	Regulator of G-protein signaling 2; Regulates G protein-coupled receptor signaling cascades. Inhibits signal transduction by increasing the GTPase activity of G protein alpha subunits, thereby driving them into their inactive GDP-bound form. It is involved in the negative regulation of the angiotensin-activated signaling pathway. Plays a role in the regulation of blood pressure in response to sig…	sp|P41220|RGS2_HUMAN Regulator of G-protein signaling 2 OS=Homo sapiens OX=9606 GN=RGS2 PE=1 SV=1	regulator of G-protein signaling 2 [Homo sapiens]	RGS:Regulator of G protein signaling domain	Olfactory transduction | cGMP-PKG signaling pathway | Oxytocin signaling pathway	RGS2; regulator of G-protein signaling 2	G protein signaling regulators
ENSG00000186088	6.980460138	2.397302456	0.804614593	2.979441931	0.00288774	0.010992305	2.539441974	1.958911214	GSAP	54103	GO:1902004,GO:0030162,GO:0005802,GO:0005515,GO:0001540	9606.ENSP00000257626		gamma-secretase activating protein	GSAP, PION; gamma-secretase activating protein	A4D1B5	KAI2546372.1,KAI2546370.1,NP_059135.2	PF14959.11				Gamma-secretase-activating protein; Regulator of gamma-secretase activity, which specifically activates the production of amyloid-beta protein (amyloid-beta protein 40 and amyloid-beta protein 42), without affecting the cleavage of other gamma-secretase targets such has Notch. The gamma-secretase complex is an endoprotease complex that catalyzes the intramembrane cleavage of integral membrane pro…	sp|A4D1B5|GSAP_HUMAN Gamma-secretase-activating protein OS=Homo sapiens OX=9606 GN=GSAP PE=1 SV=2	gamma-secretase activating protein, partial [Homo sapiens] | gamma-secretase activating protein [Homo sapiens] | gamma-secretase-activating protein isoform a [Homo sapiens]	GSAP-16:gamma-Secretase-activating protein C-term
ENSG00000156959	14.38959424	2.396283618	0.579913355	4.132140774	3.59E-05	0.000218617	4.444421704	3.660315596	LHFPL4	375323	GO:0097112,GO:0060077,GO:0007605,GO:0050811,GO:0005515,GO:0045211,GO:0005886,GO:0030425,GO:0016020,GO:0016021,GO:1905702	9606.ENSP00000287585		LHFPL tetraspan subfamily member 4	LHFPL4, GARLH4; LHFPL tetraspan subfamily member 4	Q7Z7J7	NP_940962.1	PF10242.14			KOG4026	LHFPL tetraspan subfamily member 4	sp|Q7Z7J7|LHPL4_HUMAN LHFPL tetraspan subfamily member 4 protein OS=Homo sapiens OX=9606 GN=LHFPL4 PE=1 SV=1	LHFPL tetraspan subfamily member 4 protein [Homo sapiens]	L_HMGIC_fpl:Lipoma HMGIC fusion partner-like protein			Uncharacterized conserved protein
ENSG00000223899	6.864651587	2.395387371	0.815547256	2.937153369	0.003312402	0.012404957	2.479856905	1.906404742	SEC13P1
ENSG00000138356	7.112378084	2.39345209	0.787751461	3.038334054	0.002378901	0.009311332	2.623623657	2.030988178	AOX1	316	GO:0050660,GO:0051287,GO:0005829,GO:0051537,GO:0070062,GO:0042802,GO:0005506,GO:0006629,GO:0004031,GO:0043546,GO:0042803,GO:0071949,GO:0016491,GO:0006805	9606.ENSP00000363832		aldehyde oxidase 1	AOX1, AO, AOH1; aldehyde oxidase 1	P80456,Q06278	XP_011509364.1,XP_016859436.1,KAI2526376.1,NP_001150.3	PF01799.25,PF20256.3	hsa00380,hsa04630,hsa00830,hsa00350,hsa00280,hsa00760,hsa01100,hsa00982,hsa00750	K00157	COG4631,KOG0430	Aldehyde oxidase; Oxidase with broad substrate specificity, oxidizing aromatic azaheterocycles, such as N1-methylnicotinamide, N- methylphthalazinium and phthalazine, as well as aldehydes, such as benzaldehyde, retinal, pyridoxal, and vanillin. Plays a key role in the metabolism of xenobiotics and drugs containing aromatic azaheterocyclic substituents. Participates in the bioactivation of prodrug…	sp|P80456|AOXA_RABIT Aldehyde oxidase 1 OS=Oryctolagus cuniculus OX=9986 GN=AOX1 PE=1 SV=2 | sp|Q06278|AOXA_HUMAN Aldehyde oxidase OS=Homo sapiens OX=9606 GN=AOX1 PE=1 SV=2	aldehyde oxidase isoform X1 [Homo sapiens] | aldehyde oxidase isoform X3 [Homo sapiens] | aldehyde oxidase 1, partial [Homo sapiens] | aldehyde oxidase [Homo sapiens]	Fer2_2:[2Fe-2S] binding domain | MoCoBD_2:Molybdopterin cofactor-binding domain	Tryptophan metabolism | JAK-STAT signaling pathway | Retinol metabolism | Tyrosine metabolism | Valine, leucine and isoleucine degradation | Nicotinate and nicotinamide metabolism | Metabolic pathways | Drug metabolism - cytochrome P450 | Vitamin B6 metabolism	AOX; aldehyde oxidase [EC:1.2.3.1]	Xanthine dehydrogenase, molybdopterin-binding subunit B | Xanthine dehydrogenase
ENSG00000179520	6.190755922	2.393185599	0.859862397	2.783219279	0.005382242	0.018776087	2.269036808	1.72639491	SLC17A8	246213	GO:0097451,GO:0090102,GO:0030285,GO:0030672,GO:0006820,GO:0050803,GO:0043679,GO:0097441,GO:0015293,GO:0098700,GO:0005313,GO:0005771,GO:0005326,GO:0007420,GO:0007605,GO:1990030,GO:0006814,GO:0003407,GO:0043204,GO:0022857,GO:0015813,GO:0035249,GO:0006811,GO:0016021,GO:0060076,GO:0097440	9606.ENSP00000316909		solute carrier family 17 member 8	SLC17A8, DFNA25, VGLUT3; solute carrier family 17 member 8	Q8NDX2	NP_647480.1,NP_001138760.1	PF07690.21	hsa05033,hsa04723,hsa04721,hsa04724	K12302	KOG2532	Vesicular glutamate transporter 3; Mediates the uptake of glutamate into synaptic vesicles at presynaptic nerve terminals of excitatory neural cells. May also mediate the transport of inorganic phosphate; Deafness associated genes	sp|Q8NDX2|VGLU3_HUMAN Vesicular glutamate transporter 3 OS=Homo sapiens OX=9606 GN=SLC17A8 PE=1 SV=1	vesicular glutamate transporter 3 isoform 1 [Homo sapiens] | vesicular glutamate transporter 3 isoform 2 [Homo sapiens]	MFS_1:Major Facilitator Superfamily	Nicotine addiction | Retrograde endocannabinoid signaling | Synaptic vesicle cycle | Glutamatergic synapse	SLC17A6_7_8; MFS transporter, ACS family, solute carrier family 17 (sodium-dependent inorganic phosphate cotransporter), member 6/7/8	Permease of the major facilitator superfamily
ENSG00000174844	31.82678682	2.392243872	0.379788446	6.298885337	3.00E-10	4.41E-09	9.523177571	8.355258171	DNAH12	201625	GO:0007018,GO:0005524,GO:0008569,GO:0030286,GO:0005874,GO:0005929,GO:0005737	9606.ENSP00000312554		dynein axonemal heavy chain 12	DNAH12, DHC3, DLP12, DLP3, DNAH12L, DNAH7L, DNAHC12, DNAHC3, DNHD2, HDHC3, HL-19, HL19; dynein axonemal heavy chain 12	Q923J6,Q6ZR08,Q3V0Q1	NP_001352957.1,XP_047303624.1,NP_940966.2,Q6ZR08.2,PNI80084.1,PNI80085.1	PF18199.6,PF08393.18	hsa05016,hsa05022,hsa05014	K10408	KOG3595,COG5245	Dynein axonemal heavy chain 12	sp|Q923J6|DYH12_RAT Dynein axonemal heavy chain 12 OS=Rattus norvegicus OX=10116 GN=Dnah12 PE=2 SV=2 | sp|Q6ZR08|DYH12_HUMAN Dynein axonemal heavy chain 12 OS=Homo sapiens OX=9606 GN=DNAH12 PE=2 SV=2 | sp|Q3V0Q1|DYH12_MOUSE Dynein axonemal heavy chain 12 OS=Mus musculus OX=10090 GN=Dnah12 PE=1 SV=2	dynein axonemal heavy chain 12 isoform 4 [Homo sapiens] | dynein axonemal heavy chain 12 isoform X3 [Homo sapiens] | dynein axonemal heavy chain 12 isoform 2 [Homo sapiens] | RecName: Full=Dynein axonemal heavy chain 12; AltName: Full=Axonemal beta dynein heavy chain 12; AltName: Full=Axonemal dynein heavy chain 12-like protein; AltName: Full=Axonemal dynein heavy chain 7-like protein; AltName: F…	Dynein_C:Dynein heavy chain C-terminal domain | DHC_N2:Dynein heavy chain, N-terminal region 2	Huntington disease | Pathways of neurodegeneration - multiple diseases | Amyotrophic lateral sclerosis	DNAH; dynein heavy chain, axonemal	Dyneins, heavy chain | Dynein, heavy chain
ENSG00000010671	25.46616943	2.391251968	0.445953296	5.362113003	8.23E-08	8.22E-07	7.084842686	6.085336677	BTK	695	GO:0045121,GO:0098761,GO:0002250,GO:0002553,GO:0002344,GO:0005524,GO:0045579,GO:0043274,GO:0005634,GO:0006468,GO:0005737,GO:0018108,GO:0016004,GO:0051092,GO:0031410,GO:0035556,GO:0007498,GO:0048469,GO:0001818,GO:0001812,GO:0007249,GO:0005886,GO:0004712,GO:0005829,GO:0048471,GO:0004715,GO:0046872,GO:0034614,GO:0002755,GO:0042113,GO:0097190,GO:0042802,GO:0038095,GO:0050790,GO:0001805,GO:0005547,GO:…	9606.ENSP00000483570		Bruton tyrosine kinase	BTK, AGMX1, AT, ATK, BPK, IGHD3, IMD1, PSCTK1, XLA; Bruton tyrosine kinase	Q06187	XP_045042514.1,XP_032613171.1,XP_021525259.1,CAI59842.1,CAI59838.1,XP_048192059.1,XP_017751893.1,NP_001274273.1,AAC51347.1,ELK05135.1,CAJ19688.1,XP_012505480.1,NP_001274274.1,CAJ19681.1,CAJ19684.1,CAJ19690.1	PF07714.22,PF00017.29,PF00169.34	hsa04380,hsa04664,hsa04611,hsa05340,hsa04064,hsa04662,hsa05169	K07370	COG0515,KOG0197	Tyrosine-protein kinase BTK; Non-receptor tyrosine kinase indispensable for B lymphocyte development, differentiation and signaling. Binding of antigen to the B-cell antigen receptor (BCR) triggers signaling that ultimately leads to B-cell activation. After BCR engagement and activation at the plasma membrane, phosphorylates PLCG2 at several sites, igniting the downstream signaling pathway throug…	sp|Q06187|BTK_HUMAN Tyrosine-protein kinase BTK OS=Homo sapiens OX=9606 GN=BTK PE=1 SV=3	tyrosine-protein kinase BTK isoform X1 [Desmodus rotundus] | tyrosine-protein kinase BTK [Hylobates moloch] | tyrosine-protein kinase BTK isoform X2 [Aotus nancymaae] | tyrosine-protein kinase BTK isoform 65, partial [Homo sapiens] | tyrosine-protein kinase BTK isoform (lacking exon 13 to 17), partial [Homo sapiens] | tyrosine-protein kinase BTK [Perognathus longimembris pacificus] | PREDICTED: t…	PK_Tyr_Ser-Thr:Protein tyrosine and serine/threonine kinase | SH2:SH2 domain | PH:PH domain	Osteoclast differentiation | Fc epsilon RI signaling pathway | Platelet activation | Primary immunodeficiency | NF-kappa B signaling pathway | B cell receptor signaling pathway | Epstein-Barr virus infection	BTK; Bruton agammaglobulinemia tyrosine kinase [EC:2.7.10.2]	Serine/threonine protein kinase | Tyrosine kinases
ENSG00000213937	13.95979545	2.389705338	0.564656008	4.232143652	2.31E-05	0.000146721	4.635496882	3.833506467	CLDN9	9080	GO:0005923,GO:0005198,GO:0046718,GO:0005515,GO:0042802,GO:0070830,GO:0007155,GO:0005886,GO:0030054,GO:0001618,GO:0016021,GO:0016338,GO:0043231	9606.ENSP00000398017		claudin 9	CLDN9, DFNB116; claudin 9		NP_066192.1	PF00822.25	hsa04670,hsa05160,hsa05130,hsa04530,hsa04514	K06087		Claudin-9; Plays a major role in tight junction-specific obliteration of the intercellular space, through calcium- independent cell-adhesion activity; Claudins		claudin-9 [Homo sapiens]	PMP22_Claudin:PMP-22/EMP/MP20/Claudin family	Leukocyte transendothelial migration | Hepatitis C | Pathogenic Escherichia coli infection | Tight junction | Cell adhesion molecules	CLDN; claudin
ENSG00000121101	182.7302424	2.387165257	0.194861882	12.25055014	1.67E-34	3.97E-32	33.77764739	31.4008147	TEX14	56155	GO:0005524,GO:0051306,GO:0006468,GO:0005737,GO:0070062,GO:0008608,GO:0007094,GO:0007140,GO:0030496,GO:0000776,GO:1990830,GO:0045171,GO:0004672,GO:0051301,GO:0032091,GO:0005515,GO:0019901,GO:0043063,GO:0032466	9606.ENSP00000240361		testis expressed 14, intercellular bridge forming factor	TEX14, CT113, SPGF23, SgK307; testis expressed 14, intercellular bridge forming factor	Q8IWB6	NP_001188386.1,PNI58130.1,KAI2584248.1,NP_112562.3,NP_938207.2	PF07714.22		K17540		Inactive serine/threonine-protein kinase TEX14; Required both for the formation of intercellular bridges during meiosis and for kinetochore-microtubule attachment during mitosis. Intercellular bridges are evolutionarily conserved structures that connect differentiating germ cells and are required for spermatogenesis and male fertility. Acts by promoting the conversion of midbodies into intercellu…	sp|Q8IWB6|TEX14_HUMAN Inactive serine/threonine-protein kinase TEX14 OS=Homo sapiens OX=9606 GN=TEX14 PE=1 SV=2	inactive serine/threonine-protein kinase TEX14 isoform c [Homo sapiens] | TEX14 isoform 5, partial [Pan troglodytes] | testis expressed 14, intercellular bridge forming factor [Homo sapiens] | inactive serine/threonine-protein kinase TEX14 isoform b [Homo sapiens] | inactive serine/threonine-protein kinase TEX14 isoform a [Homo sapiens]	PK_Tyr_Ser-Thr:Protein tyrosine and serine/threonine kinase		TEX14, SGK307; inactive serine/threonine-protein kinase TEX14
ENSG00000231407	36.05499012	2.385558172	0.358518031	6.653941964	2.85E-11	4.90E-10	10.54462938	9.309554066	GORAB-AS1
ENSG00000265485	5.059364405	2.370878493	0.924841393	2.563551448	0.010360734	0.032754973	1.984609457	1.484722749	LINC01915	729950				long intergenic non-protein coding RNA 1915
ENSG00000163435	12.80712204	2.367953997	0.58671585	4.035946864	5.44E-05	0.000319585	4.264540639	3.495413445	ELF3	1999	GO:0005654,GO:0001228,GO:0005634,GO:0000978,GO:0030198,GO:0001824,GO:0005794,GO:0030154,GO:0000981,GO:0003700,GO:0005829,GO:0045944,GO:0060056,GO:0030855,GO:1990837,GO:0006366,GO:0000785,GO:0006357,GO:0005515,GO:0006954,GO:0045892	9606.ENSP00000352673	ETS	E74 like ETS transcription factor 3	ELF3, EPR-1, ERT, ESE-1, ESX; E74 like ETS transcription factor 3	P78545	KAI2520940.1,NP_001107781.1	PF02198.22		K09429	KOG3804	ETS-related transcription factor Elf-3; Transcriptional activator that binds and transactivates ETS sequences containing the consensus nucleotide core sequence GGA[AT]. Acts synergistically with POU2F3 to transactivate the SPRR2A promoter and with RUNX1 to transactivate the ANGPT1 promoter. Also transactivates collagenase, CCL20, CLND7, FLG, KRT8, NOS2, PTGS2, SPRR2B, TGFBR2 and TGM3 promoters. R…	sp|P78545|ELF3_HUMAN ETS-related transcription factor Elf-3 OS=Homo sapiens OX=9606 GN=ELF3 PE=1 SV=1	E74 like ETS transcription factor 3, partial [Homo sapiens] | ETS-related transcription factor Elf-3 [Homo sapiens]	SAM_PNT:Sterile alpha motif (SAM)/Pointed domain		K09429, ELF3; E74-like factor 3	Transcription factor NERF and related proteins, contain ETS domain
ENSG00000108551	102.6699651	2.357950167	0.216067557	10.91302276	9.99E-28	1.19E-25	27.00052591	24.92472321	RASD1	51655	GO:0007165,GO:0003924,GO:0005515,GO:0007263,GO:0045892,GO:0005634,GO:0005886,GO:0007186,GO:0005525,GO:0048471,GO:0016529	9606.ENSP00000225688		ras related dexamethasone induced 1	RASD1, AGS1, DEXRAS1, MGC:26290; ras related dexamethasone induced 1	Q9JKF8,Q9Y272	NP_057168.1,NP_001186918.1	PF00071.27	hsa04713,hsa04934	K07843	COG1100,KOG0395	Dexamethasone-induced Ras-related protein 1; Small GTPase. Negatively regulates the transcription regulation activity of the APBB1/FE65-APP complex via its interaction with APBB1/FE65 (By similarity); Belongs to the small GTPase superfamily. RasD family	sp|Q9JKF8|RASD1_RAT Dexamethasone-induced Ras-related protein 1 OS=Rattus norvegicus OX=10116 GN=Rasd1 PE=1 SV=1 | sp|Q9Y272|RASD1_HUMAN Dexamethasone-induced Ras-related protein 1 OS=Homo sapiens OX=9606 GN=RASD1 PE=1 SV=1	dexamethasone-induced Ras-related protein 1 isoform 1 proprotein [Homo sapiens] | dexamethasone-induced Ras-related protein 1 isoform 2 [Homo sapiens]	Ras:Ras family	Circadian entrainment | Cushing syndrome	RASD1; RAS, dexamethasone-induced Ras-related protein 1	GTPase SAR1 and related small G proteins | Ras-related GTPase
ENSG00000123329	9.603673229	2.356510467	0.683495501	3.447733692	0.000565311	0.002613333	3.247712468	2.582805209	ARHGAP9	64333	GO:0007165,GO:0005096,GO:0005515,GO:0051056,GO:0043087,GO:0034774,GO:0005576,GO:0005737,GO:0005829,GO:0005547	9606.ENSP00000377380		Rho GTPase activating protein 9	ARHGAP9, 10C, RGL1; Rho GTPase activating protein 9	Q9BRR9	KAI2566564.1,EAW97015.1,NP_001354353.1,XP_047285290.1,KAI2566566.1,NP_001354352.1,PNI39280.1,PNI39281.1,EAW97014.1	PF00620.32,PF00169.34,PF00397.31		K20634	KOG1450	Rho GTPase-activating protein 9; GTPase activator for the Rho-type GTPases by converting them to an inactive GDP-bound state. Has a substantial GAP activity toward CDC42 and RAC1 and less toward RHOA. Has a role in regulating adhesion of hematopoietic cells to the extracellular matrix. Binds phosphoinositides, and has the highest affinity for phosphatidylinositol 3,4,5-trisphosphate, followed by …	sp|Q9BRR9|RHG09_HUMAN Rho GTPase-activating protein 9 OS=Homo sapiens OX=9606 GN=ARHGAP9 PE=1 SV=2	Rho GTPase activating protein 9, partial [Homo sapiens] | Rho GTPase activating protein 9, isoform CRA_b [Homo sapiens] | rho GTPase-activating protein 9 isoform 9 [Homo sapiens] | rho GTPase-activating protein 9 isoform X5 [Homo sapiens] | Rho GTPase activating protein 9 [Homo sapiens] | rho GTPase-activating protein 9 isoform 8 [Homo sapiens] | ARHGAP9 isoform 19, partial [Pan troglodytes] | AR…	RhoGAP:RhoGAP domain | PH:PH domain | WW:WW domain		ARHGAP9; Rho GTPase-activating protein 9	Predicted Rho GTPase-activating protein
ENSG00000184988	14.8508911	2.353741758	0.56842646	4.140802589	3.46E-05	0.000211026	4.460807529	3.675663432	TMEM106A	113277	GO:0042116,GO:0035780,GO:0003674,GO:0032755,GO:0045348,GO:0005515,GO:0032731,GO:0032760,GO:0043123,GO:0008150,GO:0005886,GO:0035781,GO:0043410,GO:0045087,GO:1904407,GO:0016021	9606.ENSP00000483246		transmembrane protein 106A	TMEM106A; transmembrane protein 106A	Q96A25	NP_001278516.1,NP_001278517.1,NP_001278515.1	PF07092.17,PF21002.2				Transmembrane protein 106A; Belongs to the TMEM106 family	sp|Q96A25|T106A_HUMAN Transmembrane protein 106A OS=Homo sapiens OX=9606 GN=TMEM106A PE=1 SV=1	transmembrane protein 106A isoform b [Homo sapiens] | transmembrane protein 106A isoform c [Homo sapiens] | transmembrane protein 106A isoform a [Homo sapiens]	TMEM106:TM106 protein C-terminal domain | TMEM106_N:Transmembrane protein 106 N-terminal region
ENSG00000176236	20.65619506	2.349220805	0.460999593	5.095928155	3.47E-07	3.07E-06	6.459624556	5.512951346	RPP38-DT	221060	GO:0016021	9606.ENSP00000367449		RPP38 divergent transcript								Uncharacterized protein C10orf111; Chromosome 10 open reading frame 111
ENSG00000006555	6.782121561	2.34519956	0.79505188	2.949744058	0.003180373	0.011968554	2.49752198	1.921958326	TTC22	55001		9606.ENSP00000360323		tetratricopeptide repeat domain 22	TTC22; tetratricopeptide repeat domain 22	Q5TAA0	KAI2517278.1,NP_060374.2,NP_001107580.1	PF13181.11				Tetratricopeptide repeat domain containing	sp|Q5TAA0|TTC22_HUMAN Tetratricopeptide repeat protein 22 OS=Homo sapiens OX=9606 GN=TTC22 PE=2 SV=1	tetratricopeptide repeat domain 22, partial [Homo sapiens] | tetratricopeptide repeat protein 22 isoform 2 [Homo sapiens] | tetratricopeptide repeat protein 22 isoform 1 [Homo sapiens]	TPR_8:Tetratricopeptide repeat
ENSG00000004939	9.762878596	2.334557951	0.654738054	3.56563657	0.000362974	0.001764191	3.440124384	2.753454278	SLC4A1	6521	GO:0030018,GO:0072562,GO:0016021,GO:0016323,GO:0007596,GO:0042803,GO:0006820,GO:0006873,GO:0015108,GO:0005887,GO:0015301,GO:0017121,GO:0030863,GO:0005886,GO:1904539,GO:0072659,GO:0009898,GO:0030492,GO:0015701,GO:0006821,GO:0008509,GO:0022857,GO:0048821,GO:0030506,GO:0050801,GO:1902476,GO:0005515,GO:0005452,GO:0051354,GO:0045852,GO:0051453,GO:0055085,GO:0015106,GO:0035811,GO:0043495,GO:0070062	9606.ENSP00000262418		solute carrier family 4 member 1 (Diego blood group)	SLC4A1, AE1, BND3, CD233, CHC, DI, EMPB3, EPB3, FR, RTA1A, SAO, SPH4, SW, WD, WD1, WR; solute carrier family 4 member 1 (Diego blood group)	P02730	NP_000333.1,KAI2583390.1	PF00955.26	hsa04966	K06573	KOG1172	Band 3 anion transport protein; Functions both as a transporter that mediates electroneutral anion exchange across the cell membrane and as a structural protein. Major integral membrane glycoprotein of the erythrocyte membrane; required for normal flexibility and stability of the erythrocyte membrane and for normal erythrocyte shape via the interactions of its cytoplasmic domain with cytoskeletal…	sp|P02730|B3AT_HUMAN Band 3 anion transport protein OS=Homo sapiens OX=9606 GN=SLC4A1 PE=1 SV=3	band 3 anion transport protein [Homo sapiens] | solute carrier family 4 member 1 (Diego blood group) [Homo sapiens]	HCO3_cotransp:HCO3- transporter integral membrane domain	Collecting duct acid secretion	SLC4A1, AE1, CD233; solute carrier family 4 (anion exchanger), member 1	Na+-independent Cl/HCO3 exchanger AE1 and related transporters (SLC4 family)
ENSG00000198739	8.694414517	2.334344327	0.692442662	3.371173462	0.000748487	0.003351292	3.125815664	2.474787781	LRRTM3	347731	GO:0051965,GO:1902004,GO:0005615,GO:0099061,GO:0031012,GO:0098978,GO:0099054	9606.ENSP00000355187		leucine rich repeat transmembrane neuronal 3	LRRTM3; leucine rich repeat transmembrane neuronal 3	Q9BGP6	NP_001253504.1	PF13855.11			KOG0619,COG4886	Leucine-rich repeat transmembrane neuronal protein 3; Exhibits a limited synaptogenic activity in vitro, restricted to excitatory presynaptic differentiation (By similarity). May play a role in the development and maintenance of the vertebrate nervous system; Belongs to the LRRTM family	sp|Q9BGP6|LRRT3_MACFA Leucine-rich repeat transmembrane neuronal protein 3 OS=Macaca fascicularis OX=9541 GN=LRRTM3 PE=2 SV=1	leucine-rich repeat transmembrane neuronal protein 3 precursor [Macaca mulatta]	LRR_8:Leucine rich repeat			FOG: Leucine rich repeat | Leucine-rich repeat (LRR) protein
ENSG00000233998	4.88143012	2.329102862	0.938650066	2.481332444	0.013089223	0.040005577	1.883086125	1.397879459	SETP5
ENSG00000226243	4.939751346	2.313794363	0.92464117	2.502370042	0.012336491	0.038001224	1.908808362	1.42020242	RPL37AP1
ENSG00000142661	5.850493281	2.305383656	0.879164277	2.62224446	0.008735275	0.028332935	2.058723426	1.547708433	MYOM3	127294	GO:0042803,GO:0006936,GO:0031430,GO:0051015	9606.ENSP00000363557		myomesin 3	MYOM3; myomesin 3	Q5VTT5	NP_689585.3,EAW95108.1	PF07679.21,PF00041.26				Myomesin-3; May link the intermediate filament cytoskeleton to the M-disk of the myofibrils in striated muscle; Fibronectin type III domain containing	sp|Q5VTT5|MYOM3_HUMAN Myomesin-3 OS=Homo sapiens OX=9606 GN=MYOM3 PE=1 SV=1	myomesin-3 [Homo sapiens] | myomesin family, member 3, isoform CRA_a [Homo sapiens]	I-set:Immunoglobulin I-set domain | fn3:Fibronectin type III domain
ENSG00000164287	16.25810024	2.295534463	0.516861866	4.441291986	8.94E-06	6.18E-05	5.048563579	4.208902442	CDC20B	166979	GO:1990757,GO:1905786,GO:0031145,GO:0005515,GO:0010997,GO:0005680,GO:1904668	9606.ENSP00000370781		cell division cycle 20B	CDC20B, G6VTS76519; cell division cycle 20B	Q86Y33	NP_001139206.2,AAH37547.1,NP_689836.2,BAB97393.1,NP_001163873.1	PF12894.12			KOG0305,COG2319	Cell division cycle protein 20 homolog B; WD repeat domain containing; Belongs to the WD repeat CDC20/Fizzy family	sp|Q86Y33|CD20B_HUMAN Cell division cycle protein 20 homolog B OS=Homo sapiens OX=9606 GN=CDC20B PE=1 SV=3	cell division cycle protein 20 homolog B isoform 2 [Homo sapiens] | CDC20B protein [Homo sapiens] | cell division cycle protein 20 homolog B isoform 1 [Homo sapiens] | G6VTS76519 minor form-1, partial [Homo sapiens] | cell division cycle protein 20 homolog B isoform 3 [Homo sapiens]	ANAPC4_WD40:Anaphase-promoting complex subunit 4 WD40 domain			Anaphase promoting complex, Cdc20, Cdh1, and Ama1 subunits | FOG: WD40 repeat
ENSG00000165794	4.818502682	2.294535198	0.939378774	2.442609159	0.014581519	0.043866787	1.836197227	1.357864169	SLC39A2	29986	GO:0005887,GO:0005385,GO:0005515,GO:0005886,GO:0036464,GO:0016020,GO:0071577,GO:0031410,GO:0006829	9606.ENSP00000298681		solute carrier family 39 member 2	SLC39A2, 6A1, ETI-1, ZIP-2, ZIP2; solute carrier family 39 member 2	Q9NP94	NP_001243517.1,NP_055394.2	PF02535.27	hsa05012,hsa05010	K14709	KOG1558	Zinc transporter ZIP2; Mediates zinc uptake. Zinc uptake may be mediated by a Zn(2+)-HCO(3)(-) symport mechanism and can function in the presence of albumin. May also transport other divalent cations. May be important in contact inhibition of normal epithelial cells and loss of its expression may play a role in tumorigenesis; Solute carriers	sp|Q9NP94|S39A2_HUMAN Zinc transporter ZIP2 OS=Homo sapiens OX=9606 GN=SLC39A2 PE=1 SV=2	zinc transporter ZIP2 isoform b [Homo sapiens] | zinc transporter ZIP2 isoform a [Homo sapiens]	Zip:ZIP Zinc transporter	Parkinson disease | Alzheimer disease	SLC39A1_2_3, ZIP1_2_3; solute carrier family 39 (zinc transporter), member 1/2/3	Fe2+/Zn2+ regulated transporter
ENSG00000119922	12.36827709	2.288553243	0.580172819	3.944606102	7.99E-05	0.000452707	4.097283357	3.344182882	IFIT2	3433	GO:0003723,GO:0043065,GO:0035457,GO:0032091,GO:0005515,GO:0005783,GO:0005737,GO:0045087,GO:0008637,GO:0051607,GO:0005829,GO:0009615	9606.ENSP00000360891		interferon induced protein with tetratricopeptide repeats 2	IFIT2, G10P2, GARG-39, IFI-54, IFI-54K, IFI54, IFIT-2, ISG-54, ISG-54_K, ISG-54K, ISG54, P54, cig42; interferon induced protein with tetratricopeptide repeats 2	P09913	KAI2556591.1,NP_001538.4	PF13424.11			KOG1124,COG0457	Interferon-induced protein with tetratricopeptide repeats 2; IFN-induced antiviral protein which inhibits expression of viral messenger RNAs lacking 2'-O-methylation of the 5' cap. The ribose 2'-O-methylation would provide a molecular signature to distinguish between self and non-self mRNAs by the host during viral infection. Viruses evolved several ways to evade this restriction system such as e…	sp|P09913|IFIT2_HUMAN Interferon-induced protein with tetratricopeptide repeats 2 OS=Homo sapiens OX=9606 GN=IFIT2 PE=1 SV=1	interferon induced protein with tetratricopeptide repeats 2 [Homo sapiens] | interferon-induced protein with tetratricopeptide repeats 2 [Homo sapiens]	TPR_12:Tetratricopeptide repeat			FOG: TPR repeat | FOG: TPR repeat
ENSG00000270177	11.41592938	2.28471065	0.614895015	3.715610946	0.000202713	0.00103805	3.693117772	2.983781675	PPP2CA-DT
ENSG00000162728	5.896392493	2.284170456	0.872292867	2.618582063	0.008829605	0.028577057	2.054058718	1.543982502	KCNJ9	3765	GO:0015467,GO:0005242,GO:0005515,GO:1990573,GO:0034765,GO:0099056,GO:0005886,GO:0098688	9606.ENSP00000357067		potassium inwardly rectifying channel subfamily J member 9	KCNJ9, GIRK3, KIR3.3; potassium inwardly rectifying channel subfamily J member 9	Q63511	AAB07043.1	PF17655.6	hsa04726,hsa04713,hsa04921,hsa04728,hsa04723,hsa04929,hsa04915,hsa05032	K05002	KOG3827	G protein-activated inward rectifier potassium channel 3; This receptor is controlled by G proteins. Inward rectifier potassium channels are characterized by a greater tendency to allow potassium to flow into the cell rather than out of it. Their voltage dependence is regulated by the concentration of extracellular potassium; as external potassium is raised, the voltage range of the channel openi…	sp|Q63511|KCNJ9_RAT G protein-activated inward rectifier potassium channel 3 OS=Rattus norvegicus OX=10116 GN=Kcnj9 PE=1 SV=2	inwardly rectifying potassium channel Kir3.3 [Homo sapiens]	IRK_C:Inward rectifier potassium channel C-terminal domain	Serotonergic synapse | Circadian entrainment | Oxytocin signaling pathway | Dopaminergic synapse | Retrograde endocannabinoid signaling | GnRH secretion | Estrogen signaling pathway | Morphine addiction	KCNJ9, KIR3.3; potassium inwardly-rectifying channel subfamily J member 9	Inward rectifier K+ channel
ENSG00000158373	186.9341774	2.281232311	0.201240094	11.33587382	8.72E-30	1.28E-27	29.05969365	26.89152329	H2BC5	3017	GO:0005654,GO:0046982,GO:0005829,GO:0003674,GO:0000786,GO:0003677,GO:0005515,GO:0006334,GO:0005634,GO:0070062	9606.ENSP00000289316		H2B clustered histone 5	H2BC5, H2B.1B, H2B/a, H2B/b, H2B/g, H2B/h, H2B/k, H2B/l, H2BFA, H2BFB, H2BFG, H2BFH, H2BFK, H2BFL, HIRIP2, HIST1H2BC, HIST1H2BD, HIST1H2BE, HIST1H2BF, HIST1H2BG, HIST1H2BI, dJ221C16.6; H2B clustered histone 5	P10854	XP_014991213.2	PF00125.29	hsa04613,hsa05203,hsa05034,hsa05322	K11252	KOG1744	Histone H2B type 1-D; Core component of nucleosome. Nucleosomes wrap and compact DNA into chromatin, limiting DNA accessibility to the cellular machineries which require DNA as a template. Histones thereby play a central role in transcription regulation, DNA repair, DNA replication and chromosomal stability. DNA accessibility is regulated via a complex set of post-translational modifications of h…	sp|P10854|H2B1M_MOUSE Histone H2B type 1-M OS=Mus musculus OX=10090 GN=H2bc14 PE=1 SV=2	histone H2B type 1-M [Macaca mulatta]	Histone:Core histone H2A/H2B/H3/H4	Neutrophil extracellular trap formation | Viral carcinogenesis | Alcoholism | Systemic lupus erythematosus	H2B; histone H2B	Histone H2B
ENSG00000188404	6.728427267	2.279501834	0.788308579	2.891636465	0.003832411	0.01406708	2.416527905	1.851796046	SELL	6402	GO:0070492,GO:0005887,GO:0005509,GO:0008201,GO:0005515,GO:0016339,GO:0007155,GO:0005886,GO:0050901,GO:0030246,GO:0002020,GO:0007159,GO:0030667,GO:0043208	9606.ENSP00000236147		selectin L	SELL, CD62L, LAM1, LECAM1, LEU8, LNHR, LSEL, LYAM1, PLNHR, TQ1; selectin L	P14151	EAW90856.1,BAR92882.1,NP_000646.3	PF00059.26	hsa04514	K06495	KOG4297	L-selectin; Cell surface adhesion protein. Mediates the adherence of lymphocytes to endothelial cells of high endothelial venules in peripheral lymph nodes. Promotes initial tethering and rolling of leukocytes in endothelia; C-type lectin domain containing	sp|P14151|LYAM1_HUMAN L-selectin OS=Homo sapiens OX=9606 GN=SELL PE=1 SV=2	selectin L (lymphocyte adhesion molecule 1), isoform CRA_b [Homo sapiens] | selectin L isoform s [Homo sapiens] | L-selectin precursor [Homo sapiens]	Lectin_C:Lectin C-type domain	Cell adhesion molecules	SELL, CD62L; selectin, lymphocyte	C-type lectin
ENSG00000245812	7.655162928	2.276942633	0.740315562	3.075637942	0.002100527	0.00833918	2.677671649	2.078876631	LINC02202	101927740				long intergenic non-protein coding RNA 2202
ENSG00000224346	5.562056533	2.275396241	0.870488454	2.613930409	0.008950727	0.028902986	2.04814171	1.539057285	BICD1P1
ENSG00000198691	9.215218028	2.267030563	0.672626955	3.370412898	0.000750556	0.003358196	3.124616727	2.473893988	ABCA4	24	GO:0007603,GO:0005524,GO:0003924,GO:0045494,GO:0043231,GO:0031410,GO:0006649,GO:0006869,GO:0005887,GO:0090555,GO:0140359,GO:0097381,GO:0001523,GO:0005215,GO:0034633,GO:0042626,GO:0120202,GO:0016020,GO:0016887,GO:0140347,GO:0042574,GO:0005502,GO:0005501,GO:0005783,GO:0001750,GO:0034632,GO:0140326,GO:0005548,GO:0007601,GO:0045332,GO:0005319,GO:0055085,GO:0140327,GO:0005503	9606.ENSP00000359245		ATP binding cassette subfamily A member 4	ABCA4, ABC10, ABCR, ARMD2, CORD3, FFM, RMP, RP19, STGD, STGD1; ATP binding cassette subfamily A member 4	F1MWM0,P78363	NP_000341.2,BAG58635.1	PF12698.12	hsa02010	K05644	COG1131,KOG0059	Retinal-specific ATP-binding cassette transporter; In the visual cycle, acts as an inward-directed retinoid flipase, retinoid substrates imported by ABCA4 from the extracellular or intradiscal (rod) membrane surfaces to the cytoplasmic membrane surface are all-trans-retinaldehyde (ATR) and N-retinyl-phosphatidyl-ethanolamine (NR-PE). Once transported to the cytoplasmic surface, ATR is reduced to …	sp|F1MWM0|ABCA4_BOVIN Retinal-specific phospholipid-transporting ATPase ABCA4 OS=Bos taurus OX=9913 GN=ABCA4 PE=1 SV=2 | sp|P78363|ABCA4_HUMAN Retinal-specific phospholipid-transporting ATPase ABCA4 OS=Homo sapiens OX=9606 GN=ABCA4 PE=1 SV=3	retinal-specific phospholipid-transporting ATPase ABCA4 [Homo sapiens] | unnamed protein product [Homo sapiens]	ABC2_membrane_3:ABC-2 family transporter protein	ABC transporters	ABCA4; ATP-binding cassette, subfamily A (ABC1), member 4	ABC-type multidrug transport system, ATPase component | Lipid exporter ABCA1 and related proteins, ABC superfamily
ENSG00000172061	9.559781425	2.263802003	0.670469299	3.376443943	0.000734293	0.003293821	3.134130414	2.48230005	LRRC15	131578	GO:0046813,GO:0005615,GO:0030335,GO:0070062,GO:0016021,GO:0031012,GO:0043236,GO:0005518,GO:0001968,GO:1903077,GO:0062023	9606.ENSP00000413707		leucine rich repeat containing 15	LRRC15, LIB; leucine rich repeat containing 15	Q8TF66	KAI2533040.1,NP_570843.2			K13023	KOG0619,COG4886	Leucine-rich repeat-containing protein 15; Leucine rich repeat containing 15	sp|Q8TF66|LRC15_HUMAN Leucine-rich repeat-containing protein 15 OS=Homo sapiens OX=9606 GN=LRRC15 PE=1 SV=2	leucine rich repeat containing 15 [Homo sapiens] | leucine-rich repeat-containing protein 15 isoform b precursor [Homo sapiens]			CPN2; carboxypeptidase N regulatory subunit	FOG: Leucine rich repeat | Leucine-rich repeat (LRR) protein
ENSG00000146013	20.14857552	2.263589597	0.473314216	4.782424702	1.73E-06	1.36E-05	5.761468983	4.865261028	GFRA3	2676	GO:0005102,GO:0043235,GO:0007165,GO:0007411,GO:0001764,GO:0007422,GO:0009897,GO:0005515,GO:0019898,GO:0035860,GO:0008046,GO:0005886,GO:0048485,GO:0007399,GO:0005829,GO:0016167,GO:0038023,GO:0031225	9606.ENSP00000274721		GDNF family receptor alpha 3	GFRA3, GDNFR3; GDNF family receptor alpha 3	O60609	NP_001487.2,AAQ89396.1	PF02351.21				GDNF family receptor alpha-3; Receptor for the glial cell line-derived neurotrophic factor, ARTN (artemin). Mediates the artemin-induced autophosphorylation and activation of the RET receptor tyrosine kinase; Belongs to the GDNFR family	sp|O60609|GFRA3_HUMAN GDNF family receptor alpha-3 OS=Homo sapiens OX=9606 GN=GFRA3 PE=1 SV=2	GDNF family receptor alpha-3 preproprotein [Homo sapiens] | GFRA3 [Homo sapiens]	GDNF:GDNF/GAS1 domain
ENSG00000275714	6.465602567	2.262291057	0.81862763	2.763516617	0.005718218	0.019770138	2.242739286	1.703990306	H3C1	8350	GO:0005654,GO:0046982,GO:0006335,GO:0000786,GO:0032200,GO:0006325,GO:0003677,GO:0040029,GO:0005515,GO:0045296,GO:0006334,GO:0005634,GO:0005576,GO:0032991,GO:0016020,GO:0070062,GO:0000228	9606.ENSP00000480826		H3 clustered histone 1	H3C1, H3/A, H3C10, H3C11, H3C12, H3C2, H3C3, H3C4, H3C6, H3C7, H3C8, H3FA, HIST1H3A; H3 clustered histone 1	P68433	XP_016048653.1	PF00125.29	hsa04613,hsa05322,hsa05202,hsa05034,hsa05131	K11253	COG2036,KOG1745	Histone cluster 1 H3 family member a; Core component of nucleosome. Nucleosomes wrap and compact DNA into chromatin, limiting DNA accessibility to the cellular machineries which require DNA as a template. Histones thereby play a central role in transcription regulation, DNA repair, DNA replication and chromosomal stability. DNA accessibility is regulated via a complex set of post-translational mo…	sp|P68433|H31_MOUSE Histone H3.1 OS=Mus musculus OX=10090 GN=H3c1 PE=1 SV=2	PREDICTED: uncharacterized protein LOC103123927 [Erinaceus europaeus]	Histone:Core histone H2A/H2B/H3/H4	Neutrophil extracellular trap formation | Systemic lupus erythematosus | Transcriptional misregulation in cancer | Alcoholism | Shigellosis	H3; histone H3	Histones H3 and H4 | Histones H3 and H4
ENSG00000105261	14.83885968	2.261620883	0.545929334	4.142698957	3.43E-05	0.000209439	4.464399102	3.678943124	OVOL3	728361	GO:0006357,GO:0000981,GO:0005634,GO:0009913,GO:0000978,GO:0000785,GO:0046872	9606.ENSP00000465620	zf-C2H2	ovo like zinc finger 3	OVOL3, HOVO3; ovo like zinc finger 3	O00110	NP_001289686.1,O00110.3			K09216	KOG3576	Putative transcription factor ovo-like protein 3; May act as a transcription regulator	sp|O00110|OVOL3_HUMAN Putative transcription factor ovo-like protein 3 OS=Homo sapiens OX=9606 GN=OVOL3 PE=3 SV=4	putative transcription factor ovo-like protein 3 [Homo sapiens] | RecName: Full=Putative transcription factor ovo-like protein 3 [Homo sapiens]			OVOL; ovo	Ovo and related transcription factors
ENSG00000236430	5.564040165	2.258126828	0.863946901	2.613733351	0.00895589	0.028912332	2.047891238	1.538916873	KRT8P29
ENSG00000224539	5.522586774	2.257865489	0.861148679	2.621922954	0.008743519	0.028348851	2.058313717	1.547464538	SAGE4P
ENSG00000158023	70.31125836	2.246534384	0.264736452	8.485927664	2.14E-17	8.25E-16	16.669577	15.083562	CFAP251	144406	GO:0005930,GO:0036126,GO:0031514,GO:0003341,GO:0030317	9606.ENSP00000288912		cilia and flagella associated protein 251	CFAP251, CaM-IP4, SPGF33, WDR66; cilia and flagella associated protein 251	Q8TBY9	NP_653269.3,NP_001171474.1					Cilia- and flagella-associated protein 251; May regulate cilium motility through its role in the assembly of the axonemal radial spokes; WD repeat domain containing	sp|Q8TBY9|CF251_HUMAN Cilia- and flagella-associated protein 251 OS=Homo sapiens OX=9606 GN=CFAP251 PE=1 SV=2	cilia- and flagella-associated protein 251 isoform 1 [Homo sapiens] | cilia- and flagella-associated protein 251 isoform 2 [Homo sapiens]
ENSG00000182687	27.10083629	2.241877544	0.403965567	5.549674841	2.86E-08	3.07E-07	7.543328248	6.512409518	GALR2	8811	GO:0043647,GO:0007166,GO:0090663,GO:0005929,GO:0006936,GO:0016021,GO:0007188,GO:0017046,GO:0007611,GO:0005887,GO:1902608,GO:0005886,GO:0007194,GO:0045944,GO:0007631,GO:0042923,GO:0004966,GO:0008528,GO:0046488,GO:0005515,GO:0007200,GO:0007189,GO:0007275,GO:0007204,GO:0031175,GO:0007218	9606.ENSP00000329684		galanin receptor 2	GALR2, GAL2-R, GALNR2, GALR-2; galanin receptor 2	O43603	NP_003848.1	PF00001.26	hsa04080	K04231	KOG3656	Galanin receptor type 2; Receptor for the hormone galanin and GALP. Receptor for the hormone spexin-1. The activity of this receptor is mediated by G proteins that activate the phospholipase C/protein kinase C pathway (via G(q)) and that inhibit adenylyl cyclase (via G(i))	sp|O43603|GALR2_HUMAN Galanin receptor type 2 OS=Homo sapiens OX=9606 GN=GALR2 PE=1 SV=1	galanin receptor type 2 [Homo sapiens]	7tm_1:7 transmembrane receptor (rhodopsin family)	Neuroactive ligand-receptor interaction	GALR2; galanin receptor 2	FOG: 7 transmembrane receptor
ENSG00000074966	8.364628569	2.238901828	0.71876664	3.114921733	0.001839937	0.007426491	2.735196992	2.129216313	TXK	7294	GO:0002250,GO:0050852,GO:0005524,GO:0007229,GO:0010468,GO:0042246,GO:0005634,GO:0006468,GO:0005737,GO:0007202,GO:0001819,GO:0010543,GO:0005886,GO:0004712,GO:0060335,GO:0004715,GO:0038083,GO:0045944,GO:0046777,GO:0005515,GO:0032729,GO:0004713	9606.ENSP00000264316		TXK tyrosine kinase	TXK, BTKL, PSCTK5, PTK4, RLK, TKL; TXK tyrosine kinase	P42681	PNI41672.1,XP_047272078.1,EAW93051.1,NP_003319.2	PF07714.22	hsa04670	K08016	COG0515,KOG0197	Tyrosine-protein kinase TXK; Non-receptor tyrosine kinase that plays a redundant role with ITK in regulation of the adaptive immune response. Regulates the development, function and differentiation of conventional T- cells and nonconventional NKT-cells. When antigen presenting cells (APC) activate T-cell receptor (TCR), a series of phosphorylation lead to the recruitment of TXK to the cell membra…	sp|P42681|TXK_HUMAN Tyrosine-protein kinase TXK OS=Homo sapiens OX=9606 GN=TXK PE=1 SV=3	TXK isoform 4 [Pan troglodytes] | tyrosine-protein kinase TXK isoform X4 [Homo sapiens] | TXK tyrosine kinase, isoform CRA_a [Homo sapiens] | tyrosine-protein kinase TXK [Homo sapiens]	PK_Tyr_Ser-Thr:Protein tyrosine and serine/threonine kinase	Leukocyte transendothelial migration	TXK, RLK; tyrosine-protein kinase TXK [EC:2.7.10.2]	Serine/threonine protein kinase | Tyrosine kinases
ENSG00000168314	19.28157887	2.226923442	0.466092889	4.777853284	1.77E-06	1.39E-05	5.75159369	4.856324171	MOBP	4336	GO:0005515,GO:0017022,GO:0003779,GO:0007399,GO:0030864,GO:0048471	9606.ENSP00000312293		myelin associated oligodendrocyte basic protein	MOBP; myelin associated oligodendrocyte basic protein	Q13875	KAI2528958.1,NP_891980.1,PNI74069.1,XP_009443492.1	PF02318.21				Myelin-associated oligodendrocyte basic protein	sp|Q13875|MOBP_HUMAN Myelin-associated oligodendrocyte basic protein OS=Homo sapiens OX=9606 GN=MOBP PE=1 SV=2	myelin associated oligodendrocyte basic protein, partial [Homo sapiens] | myelin-associated oligodendrocyte basic protein isoform c [Homo sapiens] | MOBP isoform 8 [Pan troglodytes] | myelin-associated oligodendrocyte basic protein isoform X1 [Pan troglodytes]	FYVE_2:FYVE-type zinc finger
ENSG00000111859	122.0448513	2.226583024	0.209735195	10.61616306	2.51E-26	2.66E-24	25.60092671	23.57492149	NEDD9	4739	GO:0005654,GO:0005925,GO:0007229,GO:0000922,GO:0005634,GO:0005737,GO:0040008,GO:1900026,GO:0005819,GO:0007169,GO:0005794,GO:0007049,GO:0030335,GO:0051017,GO:0030027,GO:0007155,GO:0005886,GO:1990782,GO:0005829,GO:0090527,GO:0007165,GO:0016477,GO:0007010,GO:0072686,GO:0090630,GO:0005938,GO:0051301,GO:0005515,GO:0061098	9606.ENSP00000368759		neural precursor cell expressed, developmentally down-regulated 9	NEDD9, CAS-L, CAS2, CASL, CASS2, HEF1; neural precursor cell expressed, developmentally down-regulated 9	A0A8I3PDQ1,Q14511	BAF85371.1,NP_892011.2,XP_023567845.1,PNI62843.1,NP_001257962.1,NP_006394.1,XP_009929827.1	PF14604.11,PF12026.13,PF00018.33		K16832		Enhancer of filamentation 1; Docking protein which plays a central coordinating role for tyrosine-kinase-based signaling related to cell adhesion. May function in transmitting growth control signals between focal adhesions at the cell periphery and the mitotic spindle in response to adhesion or growth factor signals initiating cell proliferation. May play an important role in integrin beta-1 or B…	sp|A0A8I3PDQ1|CASL_CANLF Enhancer of filamentation 1 OS=Canis lupus familiaris OX=9615 GN=NEDD9 PE=1 SV=1 | sp|Q14511|CASL_HUMAN Enhancer of filamentation 1 OS=Homo sapiens OX=9606 GN=NEDD9 PE=1 SV=1	unnamed protein product [Homo sapiens] | enhancer of filamentation 1 isoform 2 [Homo sapiens] | enhancer of filamentation 1 isoform X2 [Octodon degus] | NEDD9 isoform 6 [Pan troglodytes] | enhancer of filamentation 1 isoform 4 [Homo sapiens] | enhancer of filamentation 1 isoform 1 [Homo sapiens] | PREDICTED: enhancer of filamentation 1 [Opisthocomus hoazin]	SH3_9:Variant SH3 domain | CAS_C:Crk-Associated Substrate C-terminal domain | SH3_1:SH3 domain		NEDD9, HEF1, CASL; enhancer of filamentation 1
ENSG00000276180	27.52682674	2.225390437	0.389762563	5.709605409	1.13E-08	1.31E-07	7.946006254	6.88122431	H4C9	5,543,138,294	GO:0005654,GO:0046982,GO:0032200,GO:0006325,GO:0006352,GO:0005634,GO:0005576,GO:0000228,GO:0061644,GO:0003677,GO:0006334,GO:0006336,GO:0032991,GO:0016020,GO:0045653,GO:0006335,GO:0003723,GO:0019904,GO:0000786,GO:0005515,GO:0000781,GO:0070062,GO:0043505	9606.ENSP00000481486		H4 clustered histone 15,H4 clustered histone 9	H4C15, H4-16, H4/o, H4C1, H4C11, H4C12, H4C13, H4C14, H4C16, H4C2, H4C3, H4C4, H4C5, H4C6, H4C8, H4C9, HIST2H4B; H4 clustered histone 15 | H4C9, H4-16, H4/m, H4C1, H4C11, H4C12, H4C13, H4C14, H4C15, H4C16, H4C2, H4C3, H4C4, H4C5, H4C6, H4C8, H4FM, H4M, HIST1H4I, TEBIVANED4, TEVANED4; H4 clustered histone 9	P84050	XP_036894699.1	PF15511.11	hsa04613,hsa05203,hsa05034,hsa05322	K11253,K11254	KOG3467,COG2036,KOG1745	Histone cluster 1 H4 family member i; Core component of nucleosome. Nucleosomes wrap and compact DNA into chromatin, limiting DNA accessibility to the cellular machineries which require DNA as a template. Histones thereby play a central role in transcription regulation, DNA repair, DNA replication and chromosomal stability. DNA accessibility is regulated via a complex set of post-translational mo…	sp|P84050|H4_RHYAM Histone H4 OS=Rhynchosciara americana OX=7186 GN=His4 PE=3 SV=2	uncharacterized protein LOC118981932 [Sturnira hondurensis]	CENP-T_C:Centromere kinetochore component CENP-T histone fold	Neutrophil extracellular trap formation | Viral carcinogenesis | Alcoholism | Systemic lupus erythematosus	H3; histone H3 | H4; histone H4	Histone H4 | Histones H3 and H4 | Histones H3 and H4
ENSG00000140403	39.73164263	2.225197916	0.336256578	6.617559504	3.65E-11	6.15E-10	10.43749629	9.211118752	DNAJA4	55466	GO:0090084,GO:0010596,GO:0051082,GO:0030544,GO:0005524,GO:0005515,GO:0009408,GO:0010628,GO:0005737,GO:0016020,GO:0005829,GO:0051087,GO:0046872,GO:0042026	9606.ENSP00000378324		DnaJ heat shock protein family (Hsp40) member A4	DNAJA4, MST104, MSTP104, PRO1472; DnaJ heat shock protein family (Hsp40) member A4	Q9JMC3,Q8WW22	KAI2575429.1,NP_001123655.1,KAI2575426.1,KAI2575431.1,NP_061072.3,KAI2575432.1	PF01556.23,PF00226.36		K09505	COG0484,KOG0712	DnaJ heat shock protein family member A4	sp|Q9JMC3|DNJA4_MOUSE DnaJ homolog subfamily A member 4 OS=Mus musculus OX=10090 GN=Dnaja4 PE=1 SV=1 | sp|Q8WW22|DNJA4_HUMAN DnaJ homolog subfamily A member 4 OS=Homo sapiens OX=9606 GN=DNAJA4 PE=1 SV=1	DnaJ heat shock protein family (Hsp40) member A4 [Homo sapiens] | dnaJ homolog subfamily A member 4 isoform 3 [Homo sapiens] | DnaJ heat shock protein family (Hsp40) member A4 [Homo sapiens] | DnaJ heat shock protein family (Hsp40) member A4 [Homo sapiens] | dnaJ homolog subfamily A member 4 isoform 1 [Homo sapiens] | DnaJ heat shock protein family (Hsp40) member A4 [Homo sapiens]	DnaJ_C:DnaJ C terminal domain | DnaJ:DnaJ domain		DNAJA4; DnaJ homolog subfamily A member 4	DnaJ-class molecular chaperone with C-terminal Zn finger domain | Molecular chaperone (DnaJ superfamily)
ENSG00000223638	6.216077046	2.223432055	0.834988392	2.6628299	0.007748657	0.025565653	2.110773548	1.592343115	RFPL4A	342931	GO:0005654,GO:0045893,GO:0004842,GO:0005515,GO:0016567,GO:0005737,GO:0000785,GO:0046872	9606.ENSP00000392936		ret finger protein like 4A	RFPL4A, RFPL4, RNF210; ret finger protein like 4A	A6NLU0	NP_001138486.1	PF00622.34			KOG2177	Ret finger protein like 4A; Ring finger proteins	sp|A6NLU0|RFPLA_HUMAN Ret finger protein-like 4A OS=Homo sapiens OX=9606 GN=RFPL4A PE=1 SV=3	ret finger protein-like 4A [Homo sapiens]	SPRY:SPRY domain			Predicted E3 ubiquitin ligase
ENSG00000180316	6.401108461	2.219256188	0.807079801	2.749735757	0.005964334	0.02052082	2.224438041	1.687805281	PNPLA1	285848	GO:0019433,GO:0016020,GO:0046513,GO:0016747,GO:0004806,GO:0055088,GO:0106341,GO:0005737,GO:0005811,GO:0030280,GO:0106342	9606.ENSP00000378072		patatin like phospholipase domain containing 1	PNPLA1, ARCI10, dJ50J22.1; patatin like phospholipase domain containing 1	Q8N8W4	NP_001139188.1,CAJ58679.1,AAI03908.1,NP_001361552.1,NP_001139189.2	PF01734.27		K16813	KOG3773	Patatin-like phospholipase domain-containing protein 1; Lipid hydrolase. Important in the formation of the epidermal lipid barrier. Plays a role in glycerophospholipid metabolism; Patatin like phospholipase domain containing	sp|Q8N8W4|PLPL1_HUMAN Omega-hydroxyceramide transacylase OS=Homo sapiens OX=9606 GN=PNPLA1 PE=1 SV=3	omega-hydroxyceramide transacylase isoform 2 [Homo sapiens] | patatin-like phospholipase domian containing 1 [Homo sapiens] | Patatin-like phospholipase domain containing 1 [Homo sapiens] | omega-hydroxyceramide transacylase isoform 4 [Homo sapiens] | omega-hydroxyceramide transacylase isoform 3 [Homo sapiens]	Patatin:Patatin-like phospholipase		PNPLA1; patatin-like phospholipase domain-containing protein 1 [EC:3.1.1.-]	Adiponutrin and related vesicular transport proteins; predicted alpha/beta hydrolase
ENSG00000253848	5.449848864	2.210041153	0.90435729	2.443769933	0.014534692	0.043746573	1.837594167	1.359055963	RBM12B-DT
ENSG00000183813	5.490366526	2.207826252	0.856867837	2.576624021	0.009977041	0.031714692	2.000998256	1.498739497	CCR4	1233	GO:0004950,GO:0009617,GO:0046677,GO:0048872,GO:0016493,GO:0005887,GO:0006955,GO:0005886,GO:0007186,GO:0050927,GO:0009314,GO:0009897,GO:0060326,GO:0043025,GO:0070098,GO:0002507,GO:0019957,GO:0019722,GO:0001764,GO:0005515,GO:0006954,GO:0006935,GO:0007204	9606.ENSP00000332659		C-C motif chemokine receptor 4	CCR4, CC-CKR-4, CD194, CKR4, CMKBR4, ChemR13, HGCN:14099, K5-5; C-C motif chemokine receptor 4	P51679	NP_005499.1	PF00001.26	hsa05203,hsa04060,hsa04062,hsa04061,hsa05167	K04179	KOG3656	C-C chemokine receptor type 4; High affinity receptor for the C-C type chemokines CCL17/TARC, CCL22/MDC and CKLF isoform 1/CKLF1. The activity of this receptor is mediated by G(i) proteins which activate a phosphatidylinositol-calcium second messenger system. Can function as a chemoattractant homing receptor on circulating memory lymphocytes and as a coreceptor for some primary HIV-2 isolates. In…	sp|P51679|CCR4_HUMAN C-C chemokine receptor type 4 OS=Homo sapiens OX=9606 GN=CCR4 PE=1 SV=1	C-C chemokine receptor type 4 [Homo sapiens]	7tm_1:7 transmembrane receptor (rhodopsin family)	Viral carcinogenesis | Cytokine-cytokine receptor interaction | Chemokine signaling pathway | Viral protein interaction with cytokine and cytokine receptor | Kaposi sarcoma-associated herpesvirus infection	CCR4, CD194; C-C chemokine receptor type 4	FOG: 7 transmembrane receptor
ENSG00000188375	5.395531613	2.20433701	0.876200455	2.515790761	0.011876567	0.036811434	1.925309083	1.434017264	H3-5	440093	GO:0046982,GO:0030307,GO:0000786,GO:0005515,GO:0031492,GO:0005634,GO:0000791	9606.ENSP00000339835		H3.5 histone	H3-5, H3.3C, H3.5, H3F3C; H3.5 histone	Q6NXT2	4Z5T_A	PF00125.29	hsa04613,hsa05322,hsa05202,hsa05034,hsa05131	K11253	COG2036,KOG1745	Histone H3.3C; Core component of nucleosome. Nucleosomes wrap and compact DNA into chromatin, limiting DNA accessibility to the cellular machineries which require DNA as a template. Histones thereby play a central role in transcription regulation, DNA repair, DNA replication and chromosomal stability. DNA accessibility is regulated via a complex set of post-translational modifications of histones…	sp|Q6NXT2|H3C_HUMAN Histone H3.3C OS=Homo sapiens OX=9606 GN=H3-5 PE=1 SV=3	The nucleosome containing human H3.5 [Homo sapiens]	Histone:Core histone H2A/H2B/H3/H4	Neutrophil extracellular trap formation | Systemic lupus erythematosus | Transcriptional misregulation in cancer | Alcoholism | Shigellosis	H3; histone H3	Histones H3 and H4 | Histones H3 and H4
ENSG00000243742	21.10656485	2.201691807	0.474366376	4.641331926	3.46E-06	2.59E-05	5.460709904	4.586388896	RPLP0P2	113157				ribosomal protein lateral stalk subunit P0 pseudogene 2
ENSG00000143768	10.11453461	2.201470038	0.638757508	3.446487926	0.000567924	0.002623984	3.245709822	2.581038871	LEFTY2	7044	GO:0005125,GO:0030509,GO:0005615,GO:0060395,GO:0031093,GO:0005576,GO:0005160,GO:0008083,GO:0010862,GO:0062023	9606.ENSP00000355785		left-right determination factor 2	LEFTY2, EBAF, LEFTA, LEFTYA, TGFB4; left-right determination factor 2	O00292	NP_001165896.1,NP_003231.2	PF00688.23	hsa04350,hsa04550	K04668	KOG3900	Left-right determination factor 2; Required for left-right (L-R) asymmetry determination of organ systems in mammals. May play a role in endometrial bleeding	sp|O00292|LFTY2_HUMAN Left-right determination factor 2 OS=Homo sapiens OX=9606 GN=LEFTY2 PE=1 SV=2	left-right determination factor 2 isoform 2 precursor [Homo sapiens] | left-right determination factor 2 isoform 1 preproprotein [Homo sapiens]	TGFb_propeptide:TGF-beta propeptide	TGF-beta signaling pathway | Signaling pathways regulating pluripotency of stem cells	LEFTY; left-right determination factor	Transforming growth factor beta, bone morphogenetic protein and related proteins
ENSG00000175206	6.336179036	2.199211825	0.798608071	2.753806161	0.005890665	0.020297501	2.229835709	1.69255742	NPPA	4878	GO:0006457,GO:0008217,GO:0042995,GO:0005634,GO:0005179,GO:0005576,GO:0005737,GO:1902261,GO:1901841,GO:0003180,GO:0051427,GO:0035994,GO:0032991,GO:0071855,GO:0005102,GO:0042311,GO:0014898,GO:0003161,GO:0043204,GO:0060452,GO:0007168,GO:0005184,GO:0036376,GO:0062023,GO:0060372,GO:0003085,GO:0005615,GO:0006182,GO:0005515,GO:1903766,GO:0010460,GO:1902514,GO:0007218,GO:0043508,GO:0007565,GO:0019934	9606.ENSP00000365663		natriuretic peptide A	NPPA, ANF, ANP, ATFB6, ATRST2, CDD, CDD-ANF, CDP, PND; natriuretic peptide A	P01160	PNI39651.1	PF00212.23	hsa04270,hsa04923,hsa04024,hsa04921,hsa04925,hsa04022,hsa05143,hsa04714,hsa04924,hsa04066	K12334		Natriuretic peptides A; Hormone playing a key role in cardiovascular homeostasis through regulation of natriuresis, diuresis, and vasodilation. Also plays a role in female pregnancy by promoting trophoblast invasion and spiral artery remodeling in uterus. Specifically binds and stimulates the cGMP production of the NPR1 receptor. Binds the clearance receptor NPR3; Belongs to the natriuretic pepti…	sp|P01160|ANF_HUMAN Natriuretic peptides A OS=Homo sapiens OX=9606 GN=NPPA PE=1 SV=2	NPPA isoform 3, partial [Pan troglodytes]	ANP:Atrial natriuretic peptide	Vascular smooth muscle contraction | Regulation of lipolysis in adipocytes | cAMP signaling pathway | Oxytocin signaling pathway | Aldosterone synthesis and secretion | cGMP-PKG signaling pathway | African trypanosomiasis | Thermogenesis | Renin secretion | HIF-1 signaling pathway	NPPA; natriuretic peptide A
ENSG00000167080	6.323315177	2.197902792	0.809590866	2.71483151	0.00663095	0.022435696	2.178424266	1.649060445	B4GALNT2	124872	GO:0000139,GO:0006047,GO:0019276,GO:0005515,GO:0018279,GO:0030173,GO:0009312,GO:0030259,GO:0008376,GO:0022408,GO:0016021	9606.ENSP00000300404		beta-1,4-N-acetyl-galactosaminyltransferase 2	B4GALNT2, B4GALT, GALGT2; beta-1,4-N-acetyl-galactosaminyltransferase 2	Q8NHY0	NP_001152859.1,NP_703147.2	PF00535.31		K09655		Beta-1,4 N-acetylgalactosaminyltransferase 2; Involved in the synthesis of the Sd(a) antigen (Sia- alpha2,3-[GalNAc-beta1,4]Gal-beta1,4-GlcNAc), a carbohydrate determinant expressed on erythrocytes, the colonic mucosa and other tissues. Transfers a beta-1,4-linked GalNAc to the galactose residue of an alpha-2,3-sialylated chain	sp|Q8NHY0|B4GN2_HUMAN Beta-1,4 N-acetylgalactosaminyltransferase 2 OS=Homo sapiens OX=9606 GN=B4GALNT2 PE=1 SV=2	beta-1,4 N-acetylgalactosaminyltransferase 2 isoform b [Homo sapiens] | beta-1,4 N-acetylgalactosaminyltransferase 2 isoform a [Homo sapiens]	Glycos_transf_2:Glycosyl transferase family 2		B4GALNT2; beta-1,4-N-acetylgalactosaminyltransferase 2 [EC:2.4.1.-]
ENSG00000175544	6.446681498	2.197086325	0.819641074	2.680546882	0.007350197	0.024485601	2.133701034	1.611089227	CABP4	57010	GO:0008594,GO:0043195,GO:0060040,GO:0005246,GO:0005829,GO:0007165,GO:0005509,GO:0007601,GO:0045202,GO:0005576,GO:0007602,GO:0044325,GO:0046549	9606.ENSP00000324960		calcium binding protein 4	CABP4, CRSD, CSNB2B; calcium binding protein 4	P57796	NP_660201.1,NP_001287824.1,KAI2561322.1				KOG0027,COG5126	Calcium-binding protein 4; Involved in normal synaptic function through regulation of Ca(2+) influx and neurotransmitter release in photoreceptor synaptic terminals and in auditory transmission. Modulator of CACNA1D and CACNA1F, suppressing the calcium-dependent inactivation and shifting the activation range to more hyperpolarized voltages (By similarity); EF-hand domain containing	sp|P57796|CABP4_HUMAN Calcium-binding protein 4 OS=Homo sapiens OX=9606 GN=CABP4 PE=1 SV=2	calcium-binding protein 4 isoform a [Homo sapiens] | calcium-binding protein 4 isoform b [Homo sapiens] | calcium binding protein 4 [Homo sapiens]				Calmodulin and related proteins (EF-Hand superfamily) | Ca2+-binding protein (EF-Hand superfamily)
ENSG00000172602	150.0126687	2.196535096	0.18423089	11.92272968	9.01E-33	1.70E-30	32.04524115	29.76935845	RND1	27289	GO:0007162,GO:0003924,GO:0007264,GO:0042995,GO:0030865,GO:0015629,GO:0008360,GO:0005525,GO:0043231,GO:0031410,GO:0005912,GO:0005886,GO:0005102,GO:0007015,GO:0005856,GO:0016477,GO:0016322,GO:0032956,GO:0005938,GO:0005515,GO:0019901,GO:0007163	9606.ENSP00000308461		Rho family GTPase 1	RND1, ARHS, RHO6, RHOS; Rho family GTPase 1	Q2HJ68,Q92730	NP_055285.1,KAI2565432.1	PF00071.27	hsa04360	K07531	COG1100,KOG0393	Rho-related GTP-binding protein Rho6; Lacks intrinsic GTPase activity. Has a low affinity for GDP, and constitutively binds GTP. Controls rearrangements of the actin cytoskeleton. Induces the Rac-dependent neuritic process formation in part by disruption of the cortical actin filaments. Causes the formation of many neuritic processes from the cell body with disruption of the cortical actin filame…	sp|Q2HJ68|RND1_BOVIN Rho-related GTP-binding protein Rho6 OS=Bos taurus OX=9913 GN=RND1 PE=2 SV=1 | sp|Q92730|RND1_HUMAN Rho-related GTP-binding protein Rho6 OS=Homo sapiens OX=9606 GN=RND1 PE=1 SV=1	rho-related GTP-binding protein Rho6 precursor [Homo sapiens] | Rho family GTPase 1 [Homo sapiens]	Ras:Ras family	Axon guidance	RND1; Rho family GTPase 1	GTPase SAR1 and related small G proteins | Ras-related small GTPase, Rho type
ENSG00000138823	15.06734545	2.193628034	0.530652256	4.133833423	3.57E-05	0.00021722	4.447621294	3.663100288	MTTP	4547	GO:0046982,GO:0120009,GO:0140344,GO:0120014,GO:0006641,GO:0016323,GO:1902388,GO:0034377,GO:0008289,GO:0031526,GO:0015918,GO:0005794,GO:0034185,GO:0006497,GO:0034378,GO:0034379,GO:0043235,GO:0034197,GO:0005791,GO:0007623,GO:0015914,GO:0005788,GO:0120020,GO:0005829,GO:0034374,GO:0044877,GO:0051592,GO:0042953,GO:0006629,GO:0005783,GO:0042157,GO:0031528,GO:0009306,GO:0005548,GO:0005515,GO:0005319,GO:…	9606.ENSP00000427679		microsomal triglyceride transfer protein	MTTP, ABL, MTP; microsomal triglyceride transfer protein	P55156,P55157	6I7S_G,AAH62696.1,NP_000244.2,VFV46859.1	PF01347.27	hsa04975	K14463	KOG4337	Microsomal triglyceride transfer protein large subunit; Catalyzes the transport of triglyceride, cholesteryl ester, and phospholipid between phospholipid surfaces. Required for the secretion of plasma lipoproteins that contain apolipoprotein B	sp|P55156|MTP_BOVIN Microsomal triglyceride transfer protein large subunit (Fragment) OS=Bos taurus OX=9913 GN=MTTP PE=1 SV=1 | sp|P55157|MTP_HUMAN Microsomal triglyceride transfer protein large subunit OS=Homo sapiens OX=9606 GN=MTTP PE=1 SV=1	Microsomal triglyceride transfer protein [Homo sapiens] | MTTP protein [Homo sapiens] | microsomal triglyceride transfer protein large subunit isoform 1 precursor [Homo sapiens] | microsomal triglyceride transfer [Lynx pardinus]	Vitellogenin_N:Lipoprotein amino terminal region	Fat digestion and absorption	MTTP, MTP; microsomal triglyceride transfer protein large subunit	Microsomal triglyceride transfer protein
ENSG00000269235	26.44241107	2.189319796	0.403332141	5.428081652	5.70E-08	5.86E-07	7.244407294	6.231941467	ZNF350-AS1	101669766				ZNF350 antisense RNA 1
ENSG00000008118	5.396579516	2.18803492	0.857556846	2.551475077	0.0107268	0.033761065	1.969529834	1.471583865	CAMK1G	57172	GO:0000139,GO:0005622,GO:0005524,GO:0018105,GO:0005515,GO:0005954,GO:0005886,GO:0106310,GO:0004712,GO:0004683,GO:0005516,GO:0043005	9606.ENSP00000009105		calcium/calmodulin dependent protein kinase IG	CAMK1G, CLICK3, CLICKIII, VWS1; calcium/calmodulin dependent protein kinase IG	Q96NX5	CAB41259.1,KAI2521288.1	PF00069.30	hsa05214,hsa04020,hsa04925,hsa04921	K08794	KOG0032	Calcium/calmodulin-dependent protein kinase type 1G; Calcium/calmodulin-dependent protein kinase belonging to a proposed calcium-triggered signaling cascade. In vitro phosphorylates transcription factor CREB1 (By similarity); Belongs to the protein kinase superfamily. CAMK Ser/Thr protein kinase family. CaMK subfamily	sp|Q96NX5|KCC1G_HUMAN Calcium/calmodulin-dependent protein kinase type 1G OS=Homo sapiens OX=9606 GN=CAMK1G PE=1 SV=3	hypothetical protein, partial [Homo sapiens] | calcium/calmodulin dependent protein kinase IG, partial [Homo sapiens]	Pkinase:Protein kinase domain	Glioma | Calcium signaling pathway | Aldosterone synthesis and secretion | Oxytocin signaling pathway	CAMK1; calcium/calmodulin-dependent protein kinase I [EC:2.7.11.17]	Ca2+/calmodulin-dependent protein kinase, EF-Hand protein superfamily
ENSG00000197061	10.75242737	2.177497254	0.627427072	3.470518489	0.000519455	0.002423978	3.284452421	2.615471304	H4C3	5,543,138,364	GO:0005654,GO:0046982,GO:0032200,GO:0006325,GO:0006352,GO:0005634,GO:0005576,GO:0000228,GO:0061644,GO:0003677,GO:0006334,GO:0006336,GO:0032991,GO:0016020,GO:0045653,GO:0006335,GO:0003723,GO:0019904,GO:0000786,GO:0005515,GO:0000781,GO:0070062,GO:0043505	9606.ENSP00000367034		H4 clustered histone 15,H4 clustered histone 3	H4C15, H4-16, H4/o, H4C1, H4C11, H4C12, H4C13, H4C14, H4C16, H4C2, H4C3, H4C4, H4C5, H4C6, H4C8, H4C9, HIST2H4B; H4 clustered histone 15 | H4C3, H4-16, H4/g, H4C1, H4C11, H4C12, H4C13, H4C14, H4C15, H4C16, H4C2, H4C4, H4C5, H4C6, H4C8, H4C9, H4FG, HIST1H4C, TEBIVANED1, TEVANED1, dJ221C16.1; H4 clustered histone 3	P62804	XP_036894699.1	PF15511.11	hsa04613,hsa05203,hsa05034,hsa05322	K11253,K11254	KOG3467,COG2036,KOG1745	Histone cluster 1 H4 family member c; Core component of nucleosome. Nucleosomes wrap and compact DNA into chromatin, limiting DNA accessibility to the cellular machineries which require DNA as a template. Histones thereby play a central role in transcription regulation, DNA repair, DNA replication and chromosomal stability. DNA accessibility is regulated via a complex set of post-translational mo…	sp|P62804|H4_RAT Histone H4 OS=Rattus norvegicus OX=10116 GN=H4c2 PE=1 SV=2	uncharacterized protein LOC118981932 [Sturnira hondurensis]	CENP-T_C:Centromere kinetochore component CENP-T histone fold	Neutrophil extracellular trap formation | Viral carcinogenesis | Alcoholism | Systemic lupus erythematosus	H3; histone H3 | H4; histone H4	Histone H4 | Histones H3 and H4 | Histones H3 and H4
ENSG00000198650	6.432649553	2.16970373	0.819762067	2.646748144	0.008126986	0.026624289	2.090070514	1.574721985	TAT	6898	GO:0005575,GO:0006536,GO:0009058,GO:0005739,GO:0071548,GO:0005829,GO:0030170,GO:0006572,GO:0005515,GO:0006559,GO:0042802,GO:0046689,GO:0006103,GO:0004838,GO:0016597,GO:0006979	9606.ENSP00000348234		tyrosine aminotransferase	TAT; tyrosine aminotransferase	P17735	NP_000344.1	PF00155.26	hsa00350,hsa00270,hsa01100,hsa00400,hsa00130,hsa00360	K00815	COG0436,KOG0259	Tyrosine aminotransferase; Transaminase involved in tyrosine breakdown. Converts tyrosine to p-hydroxyphenylpyruvate. Can catalyze the reverse reaction, using glutamic acid, with 2-oxoglutarate as cosubstrate (in vitro). Has much lower affinity and transaminase activity towards phenylalanine	sp|P17735|ATTY_HUMAN Tyrosine aminotransferase OS=Homo sapiens OX=9606 GN=TAT PE=1 SV=1	tyrosine aminotransferase [Homo sapiens]	Aminotran_1_2:Aminotransferase class I and II	Tyrosine metabolism | Cysteine and methionine metabolism | Metabolic pathways | Phenylalanine, tyrosine and tryptophan biosynthesis | Ubiquinone and other terpenoid-quinone biosynthesis | Phenylalanine metabolism	TAT; tyrosine aminotransferase [EC:2.6.1.5]	Aspartate/tyrosine/aromatic aminotransferase | Tyrosine aminotransferase
ENSG00000261644	5.414556873	2.164723038	0.881440551	2.455892272	0.014053528	0.042524397	1.852214639	1.371361838	CYLD-AS1
ENSG00000289731	6.854103393	2.160275752	0.784708028	2.752967567	0.005905775	0.020343043	2.228723128	1.69158409	FAM153B	202134				family with sequence similarity 153 member B
ENSG00000241735	6.279453207	2.159714113	0.801876821	2.693324034	0.007074348	0.023712372	2.150313596	1.625024993	FABP5P3	220832	GO:0005634,GO:0005829,GO:0005504,GO:0015908			fatty acid binding protein 5 pseudogene 3
ENSG00000196503	14.12098491	2.158278365	0.563829962	3.827888743	0.000129247	0.00069671	3.888579019	3.156948154	ARL9	132946	GO:0003924,GO:0005525	9606.ENSP00000353210		ADP ribosylation factor like GTPase 9	ARL9; ADP ribosylation factor like GTPase 9	Q6T311	KAI2534408.1,KAI2534407.1	PF00025.26		K07957	COG1100,KOG0070	ADP-ribosylation factor-like protein 9; ADP ribosylation factor like GTPase 9; ARF GTPase family	sp|Q6T311|ARL9_HUMAN ADP-ribosylation factor-like protein 9 OS=Homo sapiens OX=9606 GN=ARL9 PE=2 SV=1	ADP ribosylation factor like GTPase 9, partial [Homo sapiens] | ADP ribosylation factor like GTPase 9 [Homo sapiens]	Arf:ADP-ribosylation factor family		ARL9; ADP-ribosylation factor-like protein 9	GTPase SAR1 and related small G proteins | GTP-binding ADP-ribosylation factor Arf1
ENSG00000185271	11.32612303	2.157839077	0.627865442	3.436785869	0.000588661	0.002707521	3.230134892	2.567428189	KLHL33	123103		9606.ENSP00000341549		kelch like family member 33	KLHL33; kelch like family member 33	A6NCF5	NP_001103467.2,KAI2570084.1,NP_001352719.1	PF07707.20		K13957	KOG1072	Kelch-like protein 33; Kelch like family member 33	sp|A6NCF5|KLH33_HUMAN Kelch-like protein 33 OS=Homo sapiens OX=9606 GN=KLHL33 PE=4 SV=2	kelch-like protein 33 isoform 2 [Homo sapiens] | kelch like family member 33 [Homo sapiens] | kelch-like protein 33 isoform 1 [Homo sapiens]	BACK:BTB And C-terminal Kelch		KLHL33; kelch-like protein 33	FOG: Kelch repeat
ENSG00000246145	5.257160905	2.157792435	0.896660376	2.406476847	0.016107225	0.047690937	1.792979275	1.321564149	RRS1-DT	100505676				RRS1 divergent transcript
ENSG00000254862	6.110415516	2.157763876	0.826363563	2.611155638	0.009023682	0.029109056	2.044616236	1.535971882	LGR4-AS1	105376671				LGR4 antisense RNA 1
ENSG00000139988	24.86970203	2.157617162	0.411885631	5.238389003	1.62E-07	1.53E-06	6.790526939	5.814546824	RDH12	145226	GO:0007601,GO:0005515,GO:0052650,GO:0110095,GO:0102354,GO:0042572,GO:0001523,GO:0005789,GO:0060342,GO:0045494,GO:0004745,GO:0001917	9606.ENSP00000449079		retinol dehydrogenase 12	RDH12, LCA13, RP53, SDR7C2; retinol dehydrogenase 12	Q96NR8	NP_689656.2	PF00106.30	hsa01240,hsa00830,hsa01100	K11153	COG1028,KOG1208	Retinol dehydrogenase 12; Exhibits an oxidoreductive catalytic activity towards retinoids. Most efficient as an NADPH-dependent retinal reductase. Displays high activity toward 9-cis and all-trans-retinol. Also involved in the metabolism of short-chain aldehydes. No steroid dehydrogenase activity detected. Might be the key enzyme in the formation of 11-cis-retinal from 11-cis-retinol during regen…	sp|Q96NR8|RDH12_HUMAN Retinol dehydrogenase 12 OS=Homo sapiens OX=9606 GN=RDH12 PE=1 SV=3	retinol dehydrogenase 12 precursor [Homo sapiens]	adh_short:short chain dehydrogenase	Biosynthesis of cofactors | Retinol metabolism | Metabolic pathways	RDH12; retinol dehydrogenase 12 [EC:1.1.1.300]	Dehydrogenases with different specificities (related to short-chain alcohol dehydrogenases) | Dehydrogenases with different specificities (related to short-chain alcohol dehydrogenases)
ENSG00000015520	70.48602352	2.154815436	0.262954731	8.194625081	2.51E-16	8.46E-15	15.59967714	14.07255655	NPC1L1	29881	GO:0030659,GO:0006695,GO:0030301,GO:0005515,GO:0030299,GO:0071501,GO:0005886,GO:0031489,GO:0042157,GO:0044214,GO:0016324,GO:0031267	9606.ENSP00000289547		NPC1 like intracellular cholesterol transporter 1	NPC1L1, LDLCQ7, NPC11L1, SLC65A2; NPC1 like intracellular cholesterol transporter 1	Q9UHC9	NP_037521.2,NP_001287896.1,AAI43757.1,NP_001095118.1	PF16414.10	hsa04975	K14461	KOG1933	Niemann-Pick C1-like protein 1; Plays a major role in cholesterol homeostasis. Is critical for the uptake of cholesterol across the plasma membrane of the intestinal enterocyte. Is the direct molecular target of ezetimibe, a drug that inhibits cholesterol absorption. Lack of activity leads to multiple lipid transport defects. The protein may have a function in the transport of multiple lipids and…	sp|Q9UHC9|NPCL1_HUMAN NPC1-like intracellular cholesterol transporter 1 OS=Homo sapiens OX=9606 GN=NPC1L1 PE=1 SV=2	NPC1-like intracellular cholesterol transporter 1 isoform 1 precursor [Homo sapiens] | NPC1-like intracellular cholesterol transporter 1 isoform 3 precursor [Homo sapiens] | NPC1L1 protein [Homo sapiens] | NPC1-like intracellular cholesterol transporter 1 isoform 2 precursor [Homo sapiens]	NPC1_N:Niemann-Pick C1 N terminus	Fat digestion and absorption	NPC1L1; Niemann-Pick C1-like protein 1	Cholesterol transport protein (Niemann-Pick C disease protein)
ENSG00000161544	11.31726664	2.151093441	0.598142988	3.596286315	0.000322793	0.001582658	3.491076553	2.800612802	CYGB	114757	GO:0015671,GO:0010764,GO:0005344,GO:0019395,GO:0001666,GO:0043005,GO:0005506,GO:0004096,GO:0005829,GO:0032966,GO:0047888,GO:0043025,GO:0020037,GO:0006979,GO:0098869,GO:0019825,GO:0005515,GO:0004601,GO:2000490	9606.ENSP00000293230		cytoglobin	CYGB, HGB, STAP; cytoglobin	Q8WWM9	KAI2585216.1,1V5H_A	PF00042.27		K21894	KOG3378	Cytoglobin; May have a protective function during conditions of oxidative stress. May be involved in intracellular oxygen storage or transfer	sp|Q8WWM9|CYGB_HUMAN Cytoglobin OS=Homo sapiens OX=9606 GN=CYGB PE=1 SV=1	cytoglobin [Homo sapiens] | Crystal Structure of Human Cytoglobin (Ferric Form) [Homo sapiens]	Globin:Globin		CYGB; cytoglobin	Globins and related hemoproteins
ENSG00000224763	9.72261255	2.149269604	0.678353127	3.168363965	0.001532995	0.006338186	2.814459341	2.198035041	FDPSP8
ENSG00000198535	34.24956058	2.149138199	0.351139187	6.120473806	9.33E-10	1.27E-08	9.030129903	7.895057753	C2CD4A	145741	GO:0005654,GO:0005730,GO:0030155,GO:0005634,GO:0002528,GO:0002675	9606.ENSP00000347712		C2 calcium dependent domain containing 4A	C2CD4A, FAM148A, NLF1; C2 calcium dependent domain containing 4A		NP_997205.2					C2 calcium-dependent domain-containing protein 4A; May be involved in inflammatory process. May regulate cell architecture and adhesion; Belongs to the C2CD4 family		C2 calcium-dependent domain-containing protein 4A [Homo sapiens]
ENSG00000174898	9.758452035	2.148764592	0.644277183	3.335155501	0.000852517	0.003761556	3.06929689	2.424632411	CATSPERD	257062	GO:0007283,GO:0005515,GO:0036128,GO:0005886,GO:0097228,GO:0030317,GO:0048240	9606.ENSP00000371037		cation channel sperm associated auxiliary subunit delta	CATSPERD, TMEM146; cation channel sperm associated auxiliary subunit delta	Q86XM0	NP_689997.3	PF15020.11		K16895		Cation channel sperm-associated protein subunit delta; Auxiliary component of the CatSper complex, a complex involved in sperm cell hyperactivation. Sperm cell hyperactivation is needed for sperm motility which is essential late in the preparation of sperm for fertilization. Required for CATSPER1 stability before intraflagellar transport and/or incorporation of the CatSper complex channel into th…	sp|Q86XM0|CTSRD_HUMAN Cation channel sperm-associated auxiliary subunit delta OS=Homo sapiens OX=9606 GN=CATSPERD PE=1 SV=3	cation channel sperm-associated auxiliary subunit delta precursor [Homo sapiens]	CATSPERD_beta-prop:CATSPERD, beta-propeller domain		CATSPERD; cation channel sperm-associated protein subunit delta
ENSG00000260704	7.833835836	2.1472565	0.718495748	2.988544479	0.002803097	0.010718144	2.552361878	1.969880399	LINC00543	100132234				long intergenic non-protein coding RNA 543
ENSG00000232077	6.850646912	2.137306488	0.761339756	2.807296571	0.004995922	0.017614653	2.301384321	1.754125908	LINC01031	101929184				long intergenic non-protein coding RNA 1031
ENSG00000108242	5.301472038	2.130096915	0.867681172	2.454930433	0.014091185	0.04262316	1.851052468	1.370354358	CYP2C18	1562	GO:0019825,GO:0042573,GO:0043231,GO:0006082,GO:0008401,GO:0004497,GO:0008392,GO:0005506,GO:0008395,GO:0042572,GO:0005886,GO:0005789,GO:0005737,GO:0020037,GO:0016712,GO:0019373,GO:0070330,GO:0006805	9606.ENSP00000285979		cytochrome P450 family 2 subfamily C member 18	CYP2C18, CPCI, CYP2C, CYP2C17, P450-6B/29C, P450IIC17; cytochrome P450 family 2 subfamily C member 18	P33260,P11712	NP_000763.1,NP_001122397.1	PF00067.27	hsa04726,hsa00830,hsa05204,hsa01100	K07413,K17720	KOG0156,COG2124	Cytochrome P450 2C18; Cytochromes P450 are a group of heme-thiolate monooxygenases. In liver microsomes, this enzyme is involved in an NADPH-dependent electron transport pathway. It oxidizes a variety of structurally unrelated compounds, including steroids, fatty acids, and xenobiotics	sp|P33260|CP2CI_HUMAN Cytochrome P450 2C18 OS=Homo sapiens OX=9606 GN=CYP2C18 PE=1 SV=3 | sp|P11712|CP2C9_HUMAN Cytochrome P450 2C9 OS=Homo sapiens OX=9606 GN=CYP2C9 PE=1 SV=3	cytochrome P450 2C18 isoform 1 precursor [Homo sapiens] | cytochrome P450 2C18 isoform 2 precursor [Homo sapiens]	p450:Cytochrome P450	Serotonergic synapse | Retinol metabolism | Chemical carcinogenesis - DNA adducts | Metabolic pathways	CYP2C; cytochrome P450 family 2 subfamily C [EC:1.14.14.1] | CYP2C18; cytochrome P450 family 2 subfamily C polypeptide 18 [EC:1.14.14.1]	Cytochrome P450 CYP2 subfamily | Cytochrome P450
ENSG00000258469	33.94793966	2.119623103	0.350423875	6.048740559	1.46E-09	1.93E-08	8.835699136	7.713687735	CHMP4BP1
ENSG00000117152	84.87803207	2.113470988	0.235270403	8.983157071	2.63E-19	1.28E-17	18.57986837	16.8938112	RGS4	5999	GO:0005096,GO:0003924,GO:0005634,GO:0008277,GO:0005516,GO:0005737,GO:0110053,GO:0045744,GO:0042220,GO:0045471,GO:1900924,GO:0001975,GO:0061052,GO:1901380,GO:0005886,GO:0007186,GO:0032991,GO:0051924,GO:0005829,GO:0043547,GO:0007420,GO:2000463,GO:0060160,GO:0043278,GO:0010460,GO:1990791,GO:0001965	9606.ENSP00000397181		regulator of G protein signaling 4	RGS4, RGP4, SCZD9; regulator of G protein signaling 4	P49798,Q4R525	KAI2520210.1,NP_001106852.1,NP_001095915.1,XP_005539883.2	PF00615.24		K16449	KOG3589	Regulator of G-protein signaling 4; Inhibits signal transduction by increasing the GTPase activity of G protein alpha subunits thereby driving them into their inactive GDP-bound form. Activity on G(z)-alpha is inhibited by phosphorylation of the G-protein. Activity on G(z)-alpha and G(i)-alpha-1 is inhibited by palmitoylation of the G-protein	sp|P49798|RGS4_HUMAN Regulator of G-protein signaling 4 OS=Homo sapiens OX=9606 GN=RGS4 PE=1 SV=1 | sp|Q4R525|RGS4_MACFA Regulator of G-protein signaling 4 OS=Macaca fascicularis OX=9541 GN=RGS4 PE=2 SV=1	regulator of G protein signaling 4 [Homo sapiens] | regulator of G-protein signaling 4 isoform 4 [Homo sapiens] | regulator of G-protein signaling 4 isoform 1 [Homo sapiens] | regulator of G-protein signaling 4 [Macaca fascicularis]	RGS:Regulator of G protein signaling domain		RGS; regulator of G-protein signaling	G protein signaling regulators
ENSG00000165899	6.057715515	2.113017759	0.836447745	2.526180233	0.011531031	0.035888872	1.938131869	1.445040192	OTOGL	283310	GO:0046373,GO:0007605,GO:0005615,GO:0005515,GO:0031012,GO:0046556	9606.ENSP00000400895		otogelin like	OTOGL, C12orf64, DFNB84B; otogelin like	Q5RCW9,Q3ZCN5	KAI2567172.1,PNJ20398.1,NP_001354991.2,NP_001365538.2,PNI59436.1,KAI2567171.1	PF00094.30			KOG1216	Otogelin-like protein; Otogelin like	sp|Q5RCW9|OTOGL_PONAB Otogelin-like protein (Fragment) OS=Pongo abelii OX=9601 GN=OTOGL PE=2 SV=2 | sp|Q3ZCN5|OTOGL_HUMAN Otogelin-like protein OS=Homo sapiens OX=9606 GN=OTOGL PE=1 SV=6	otogelin like, partial [Homo sapiens] | OTOGL isoform 6, partial [Pongo abelii] | otogelin-like protein isoform 2 precursor [Homo sapiens] | otogelin-like protein isoform 1 precursor [Homo sapiens] | OTOGL isoform 3, partial [Pan troglodytes] | otogelin like, partial [Homo sapiens]	VWD:von Willebrand factor type D domain			von Willebrand factor and related coagulation proteins
ENSG00000240964	7.772623979	2.112386033	0.74198718	2.846930635	0.004414298	0.015866938	2.355138355	1.799506863	RN7SL751P
ENSG00000110169	64.86536754	2.111891988	0.257444495	8.203290546	2.34E-16	7.90E-15	15.63097907	14.10213395	HPX	3263	GO:0042168,GO:0062023,GO:0005615,GO:0042531,GO:0005515,GO:0072562,GO:0002925,GO:0071682,GO:0005576,GO:0002639,GO:0006879,GO:0070062,GO:0015232,GO:0060335,GO:0020027,GO:0046872,GO:0015886	9606.ENSP00000265983		hemopexin	HPX, HX; hemopexin	P02790	NP_000604.1	PF00045.24		K18977	KOG1565	Hemopexin; Binds heme and transports it to the liver for breakdown and iron recovery, after which the free hemopexin returns to the circulation	sp|P02790|HEMO_HUMAN Hemopexin OS=Homo sapiens OX=9606 GN=HPX PE=1 SV=2	hemopexin precursor [Homo sapiens]	Hemopexin:Hemopexin		HPX; hemopexin	Gelatinase A and related matrix metalloproteases
ENSG00000164690	14.75356358	2.111573532	0.593476182	3.557975189	0.000373725	0.001809745	3.42744831	2.742382686	SHH	6469	GO:0060664,GO:0060782,GO:0008270,GO:0000122,GO:0008209,GO:2001054,GO:0016540,GO:0033077,GO:0021978,GO:0043010,GO:0001656,GO:0060020,GO:0042307,GO:0009949,GO:0090370,GO:0060685,GO:0060439,GO:0005829,GO:0060783,GO:0021904,GO:0043237,GO:0060738,GO:0042475,GO:0060840,GO:0061053,GO:0045944,GO:0005783,GO:0045596,GO:0014902,GO:2000063,GO:0062023,GO:0034504,GO:0060070,GO:0030850,GO:0005515,GO:0048663,GO:…	9606.ENSP00000297261		sonic hedgehog signaling molecule	SHH, HHG1, HLP3, HPE3, MCOPCB5, SMMCI, ShhNC, TPT, TPTPS; sonic hedgehog signaling molecule	Q15465,Q62226	KAI2548630.1,NP_000184.1,KAI2548629.1,NP_001297391.1	PF01085.23,PF01079.25	hsa04360,hsa05226,hsa05217,hsa05200,hsa05205,hsa04340	K11988	KOG3638	Sonic hedgehog protein; Sonic hedgehog protein: The C-terminal part of the sonic hedgehog protein precursor displays an autoproteolysis and a cholesterol transferase activity (By similarity). Both activities result in the cleavage of the full-length protein into two parts (ShhN and ShhC) followed by the covalent attachment of a cholesterol moiety to the C-terminal of the newly generated ShhN (By …	sp|Q15465|SHH_HUMAN Sonic hedgehog protein OS=Homo sapiens OX=9606 GN=SHH PE=1 SV=1 | sp|Q62226|SHH_MOUSE Sonic hedgehog protein OS=Mus musculus OX=10090 GN=Shh PE=1 SV=2	sonic hedgehog signaling molecule [Homo sapiens] | sonic hedgehog protein isoform 1 preproprotein [Homo sapiens] | sonic hedgehog signaling molecule [Homo sapiens] | sonic hedgehog protein isoform 2 [Homo sapiens]	HH_signal:Hedgehog amino-terminal signalling domain | Hint:Hint module	Axon guidance | Gastric cancer | Basal cell carcinoma | Pathways in cancer | Proteoglycans in cancer | Hedgehog signaling pathway	SHH; sonic hedgehog	Sonic hedgehog and related proteins
ENSG00000213411	5.11411202	2.103660221	0.878955644	2.393363347	0.016694699	0.049161866	1.777421406	1.308371642	RBM22P2
ENSG00000100867	92.26179877	2.103008129	0.218586426	9.620945669	6.52E-22	4.31E-20	21.1855614	19.36593224	DHRS2	10202	GO:0009636,GO:0005654,GO:0004090,GO:0005635,GO:0016616,GO:0008207,GO:0022900,GO:0005515,GO:0008285,GO:0034599,GO:0043066,GO:0005634,GO:0005759,GO:0005737,GO:0043011,GO:0005739	9606.ENSP00000344674		dehydrogenase/reductase 2	DHRS2, HEP27, SDR25C1; dehydrogenase/reductase 2	Q13268	PNI96683.1,NP_005785.1,KAI2570535.1,NP_878912.1	PF00106.30,PF13561.11		K11164	KOG0725,COG1028	Dehydrogenase/reductase SDR family member 2, mitochondrial; Displays NADPH-dependent dicarbonyl reductase activity in vitro with 3,4-Hexanedione, 2,3-Heptanedione and 1-Phenyl-1,2- propanedione as substrates. No reductase activity is displayed in vitro with steroids, retinoids and sugars as substrates. Attenuates MDM2-mediated p53/TP53 degradation, leading to p53/TP53 stabilization and increased …	sp|Q13268|DHRS2_HUMAN Dehydrogenase/reductase SDR family member 2, mitochondrial OS=Homo sapiens OX=9606 GN=DHRS2 PE=1 SV=4	DHRS2 isoform 8, partial [Pan troglodytes] | dehydrogenase/reductase SDR family member 2, mitochondrial isoform 2 [Homo sapiens] | dehydrogenase/reductase 2, partial [Homo sapiens] | dehydrogenase/reductase SDR family member 2, mitochondrial isoform 1 [Homo sapiens]	adh_short:short chain dehydrogenase | adh_short_C2:Enoyl-(Acyl carrier protein) reductase		DHRS2; dehydrogenase/reductase SDR family member 2 [EC:1.1.-.-]	Reductases with broad range of substrate specificities | Dehydrogenases with different specificities (related to short-chain alcohol dehydrogenases)
ENSG00000239620	6.729031865	2.101399586	0.765578527	2.744851786	0.006053823	0.020755849	2.217970267	1.6828595	PRR20G	100419008				proline rich 20G	PRR20G; proline rich 20G	P0DPQ3	NP_001349739.1	PF15708.10					sp|P0DPQ3|PR20G_HUMAN Proline-rich protein 20G OS=Homo sapiens OX=9606 GN=PRR20G PE=3 SV=1	proline-rich protein 20G [Homo sapiens]	PRR20:Proline-rich protein family 20
ENSG00000278685	28.18990662	2.099888681	0.407041025	5.158911643	2.48E-07	2.27E-06	6.604866787	5.644876721	IQCA1L	392843	GO:0005524,GO:0016887	9606.ENSP00000482119		IQ motif containing with AAA domain 1 like	IQCA1L, IQCA1P1; IQ motif containing with AAA domain 1 like	A6NCM1	NP_001291348.1,ADM86751.1,PNJ08982.1	PF00004.34			KOG0740,COG0464	IQ and AAA domain-containing protein 1-like; IQ motif containing with AAA domain 1 pseudogene 1; Belongs to the AAA ATPase family	sp|A6NCM1|IQCAL_HUMAN IQ and AAA domain-containing protein 1-like OS=Homo sapiens OX=9606 GN=IQCA1L PE=3 SV=3	IQ and AAA domain-containing protein 1-like [Homo sapiens] | IQ motif containing with AAA domain 1-like protein, partial [Homo sapiens] | LOW QUALITY PROTEIN: IQCA1L isoform 2, partial [Pongo abelii]	AAA:ATPase family associated with various cellular activities (AAA)			AAA+-type ATPase | ATPases of the AAA+ class
ENSG00000197847	26.49432559	2.099481917	0.402871435	5.211295049	1.88E-07	1.75E-06	6.726936347	5.755926982	SLC22A20P
ENSG00000010704	7.002348557	2.099472065	0.779314016	2.694000135	0.007060014	0.023676784	2.151194462	1.625677283	HFE	3077	GO:0005654,GO:0039706,GO:0030509,GO:1904283,GO:0030881,GO:0042612,GO:0060586,GO:0042605,GO:0048260,GO:1904434,GO:2000273,GO:2000008,GO:0055037,GO:0031410,GO:0065003,GO:0010039,GO:1990712,GO:0005887,GO:0090277,GO:1900121,GO:0042446,GO:0005886,GO:2001186,GO:0071281,GO:0048471,GO:1904437,GO:0002725,GO:0005102,GO:1990641,GO:0009897,GO:0098711,GO:0002474,GO:0002626,GO:2000059,GO:1900122,GO:0005615,GO:…	9606.ENSP00000417404		homeostatic iron regulator	HFE, HFE1, HH, HLA-H, MVCD7, TFQTL2; homeostatic iron regulator	P60018,Q30201	NP_000401.1,NP_620572.1,NP_620579.1,NP_620580.1,NP_620575.1,NP_620577.1,NP_620578.1,AEO50368.1,NP_001287678.1,NP_620573.1,NP_620576.1,NP_001393680.1	PF07654.20,PF00129.23			COG2036,KOG1745	Hereditary hemochromatosis protein; Binds to transferrin receptor (TFR) and reduces its affinity for iron-loaded transferrin; Belongs to the MHC class I family	sp|P60018|HFE_PANTR Hereditary hemochromatosis protein homolog OS=Pan troglodytes OX=9598 GN=HFE PE=3 SV=1 | sp|Q30201|HFE_HUMAN Hereditary hemochromatosis protein OS=Homo sapiens OX=9606 GN=HFE PE=1 SV=1	hereditary hemochromatosis protein isoform 1 precursor [Homo sapiens] | hereditary hemochromatosis protein isoform 3 precursor [Homo sapiens] | hereditary hemochromatosis protein isoform 10 precursor [Homo sapiens] | hereditary hemochromatosis protein isoform 11 precursor [Homo sapiens] | hereditary hemochromatosis protein isoform 6 precursor [Homo sapiens] | hereditary hemochromatosis protein is…	C1-set:Immunoglobulin C1-set domain | MHC_I:Class I Histocompatibility antigen, domains alpha 1 and 2			Histones H3 and H4 | Histones H3 and H4
ENSG00000178467	6.858944326	2.098068141	0.783577264	2.677551069	0.007416255	0.024656758	2.12981537	1.60806403	P4HTM	54681	GO:0005509,GO:0045646,GO:0005506,GO:0016706,GO:0031418,GO:0005783,GO:0005789,GO:0018401,GO:0016021,GO:0004656	9606.ENSP00000341422		prolyl 4-hydroxylase, transmembrane	P4HTM, EGLN4, HIDEA, HIFPH4, P4H-TM, PH-4, PH4, PHD4; prolyl 4-hydroxylase, transmembrane	Q9NXG6	NP_808807.2,EAW64940.1,AAH60321.1,PNI80739.1,NP_808808.1,PNI80742.1	PF13499.11,PF13640.11		K06711	KOG1591	Transmembrane prolyl 4-hydroxylase; Catalyzes the post-translational formation of 4- hydroxyproline in hypoxia-inducible factor (HIF) alpha proteins. Hydroxylates HIF1A at 'Pro-402' and 'Pro-564'. May function as a cellular oxygen sensor and, under normoxic conditions, may target HIF through the hydroxylation for proteasomal degradation via the von Hippel-Lindau ubiquitination complex	sp|Q9NXG6|P4HTM_HUMAN Transmembrane prolyl 4-hydroxylase OS=Homo sapiens OX=9606 GN=P4HTM PE=1 SV=2	transmembrane prolyl 4-hydroxylase isoform c [Homo sapiens] | hypoxia-inducible factor prolyl 4-hydroxylase, isoform CRA_g [Homo sapiens] | P4HTM protein, partial [Homo sapiens] | P4HTM isoform 5, partial [Pan troglodytes] | transmembrane prolyl 4-hydroxylase isoform a [Homo sapiens] | P4HTM isoform 8, partial [Pan troglodytes]	EF-hand_7:EF-hand domain pair | 2OG-FeII_Oxy_3:2OG-Fe(II) oxygenase superfamily		PH-4; hypoxia-inducible factor prolyl 4-hydroxylase [EC:1.14.11.-]	Prolyl 4-hydroxylase alpha subunit
ENSG00000257335	7.822683044	2.096695746	0.72435023	2.894588361	0.00379656	0.013953578	2.420609687	1.855314419	MGAM	8972	GO:0004553,GO:0004339,GO:0000025,GO:0003824,GO:0070821,GO:0005515,GO:0101003,GO:1901027,GO:0016021,GO:0005886,GO:0005983,GO:0004558,GO:0030246,GO:0016324,GO:0070062,GO:0032450	9606.ENSP00000447378		maltase-glucoamylase	MGAM, MG, MGA; maltase-glucoamylase	O43451	NP_004659.2,KAI2548218.1,NP_001352622.1	PF01055.31,PF00088.23	hsa00052,hsa01100,hsa00500,hsa04973	K12047	KOG1065,COG1501	Maltase-glucoamylase, intestinal; May serve as an alternate pathway for starch digestion when luminal alpha-amylase activity is reduced because of immaturity or malnutrition. May play a unique role in the digestion of malted dietary oligosaccharides used in food manufacturing	sp|O43451|MGA_HUMAN Maltase-glucoamylase OS=Homo sapiens OX=9606 GN=MGAM PE=1 SV=6	maltase-glucoamylase isoform 2 [Homo sapiens] | maltase-glucoamylase [Homo sapiens] | maltase-glucoamylase isoform 1 [Homo sapiens]	Glyco_hydro_31_2nd:Glycosyl hydrolases family 31 TIM-barrel domain | Trefoil:Trefoil (P-type) domain	Galactose metabolism | Metabolic pathways | Starch and sucrose metabolism | Carbohydrate digestion and absorption	MGAM; maltase-glucoamylase [EC:3.2.1.20 3.2.1.3]	Maltase glucoamylase and related hydrolases, glycosyl hydrolase family 31 | Alpha-glucosidases, family 31 of glycosyl hydrolases
ENSG00000214814	7.481057365	2.092524183	0.730993836	2.862574322	0.004202147	0.015220314	2.376528765	1.817576399	FER1L6	654463	GO:0009617,GO:0016021,GO:0046872,GO:0007009	9606.ENSP00000428280		fer-1 like family member 6	FER1L6, C8ORFK23; fer-1 like family member 6	Q2WGJ9	NP_001034201.2	PF00168.35		K22127	KOG1326	Fer-1-like protein 6; Fer-1 like family member 6	sp|Q2WGJ9|FR1L6_HUMAN Fer-1-like protein 6 OS=Homo sapiens OX=9606 GN=FER1L6 PE=2 SV=2	fer-1-like protein 6 [Homo sapiens]	C2:C2 domain		FER1L6; fer-1-like protein 6	Membrane-associated protein FER-1 and related ferlins, contain multiple C2 domains
ENSG00000118407	16.84321698	2.090103431	0.495126165	4.221355242	2.43E-05	0.0001532	4.614683563	3.814740949	FILIP1	27145	GO:0015629,GO:0005829,GO:0005886,GO:0005730	9606.ENSP00000237172		filamin A interacting protein 1	FILIP1, FILIP; filamin A interacting protein 1	Q7Z7B0	NP_056502.1,NP_001287795.1	PF09727.14				Filamin-A-interacting protein 1; By acting through a filamin-A/F-actin axis, it controls the start of neocortical cell migration from the ventricular zone. May be able to induce the degradation of filamin-A	sp|Q7Z7B0|FLIP1_HUMAN Filamin-A-interacting protein 1 OS=Homo sapiens OX=9606 GN=FILIP1 PE=1 SV=1	filamin-A-interacting protein 1 isoform 2 [Homo sapiens] | filamin-A-interacting protein 1 isoform 3 [Homo sapiens]	CortBP2:Cortactin-binding protein-2
ENSG00000278705	5.811954295	2.089229499	0.826827277	2.526802823	0.011510611	0.035829694	1.938901634	1.445756907	H4C2	5,543,138,366	GO:0005654,GO:0046982,GO:0032200,GO:0006325,GO:0006352,GO:0005634,GO:0005576,GO:0000228,GO:0061644,GO:0003677,GO:0006334,GO:0006336,GO:0032991,GO:0016020,GO:0045653,GO:0006335,GO:0003723,GO:0019904,GO:0000786,GO:0005515,GO:0000781,GO:0070062,GO:0043505	9606.ENSP00000366974		H4 clustered histone 15,H4 clustered histone 2	H4C15, H4-16, H4/o, H4C1, H4C11, H4C12, H4C13, H4C14, H4C16, H4C2, H4C3, H4C4, H4C5, H4C6, H4C8, H4C9, HIST2H4B; H4 clustered histone 15 | H4C2, H4-16, H4/I, H4C1, H4C11, H4C12, H4C13, H4C14, H4C15, H4C16, H4C3, H4C4, H4C5, H4C6, H4C8, H4C9, H4FI, HIST1H4B; H4 clustered histone 2	P84050	XP_036894699.1	PF15511.11	hsa04613,hsa05203,hsa05034,hsa05322	K11253,K11254	KOG3467,COG2036,KOG1745	Histone cluster 1 H4 family member b; Core component of nucleosome. Nucleosomes wrap and compact DNA into chromatin, limiting DNA accessibility to the cellular machineries which require DNA as a template. Histones thereby play a central role in transcription regulation, DNA repair, DNA replication and chromosomal stability. DNA accessibility is regulated via a complex set of post-translational mo…	sp|P84050|H4_RHYAM Histone H4 OS=Rhynchosciara americana OX=7186 GN=His4 PE=3 SV=2	uncharacterized protein LOC118981932 [Sturnira hondurensis]	CENP-T_C:Centromere kinetochore component CENP-T histone fold	Neutrophil extracellular trap formation | Viral carcinogenesis | Alcoholism | Systemic lupus erythematosus	H3; histone H3 | H4; histone H4	Histone H4 | Histones H3 and H4 | Histones H3 and H4
ENSG00000117400	26.42069172	2.087637009	0.397872185	5.247004158	1.55E-07	1.47E-06	6.810811829	5.832405934	MPL	4352	GO:0070527,GO:0001780,GO:1990959,GO:0038163,GO:0031965,GO:0043005,GO:0005794,GO:0009986,GO:0038164,GO:0035702,GO:0005886,GO:1905221,GO:0030097,GO:0009897,GO:0043025,GO:0050671,GO:0008284,GO:0005515,GO:0019221,GO:0071456,GO:0016021,GO:0004896,GO:1990960	9606.ENSP00000361548		MPL proto-oncogene, thrombopoietin receptor	MPL, C-MPL, CD110, MPLV, THCYT2, THPOR, TPOR; MPL proto-oncogene, thrombopoietin receptor	P40238	KAI2516623.1,PNI52644.1,NP_005364.1	PF09067.15	hsa04630,hsa04060	K05082		Thrombopoietin receptor; Receptor for thrombopoietin. May represent a regulatory molecule specific for TPO-R-dependent immune responses; Belongs to the type I cytokine receptor family. Type 1 subfamily	sp|P40238|TPOR_HUMAN Thrombopoietin receptor OS=Homo sapiens OX=9606 GN=MPL PE=1 SV=1	MPL proto-oncogene, thrombopoietin receptor [Homo sapiens] | MPL isoform 3 [Pan troglodytes] | thrombopoietin receptor precursor [Homo sapiens]	EpoR_lig-bind:Erythropoietin receptor, ligand binding	JAK-STAT signaling pathway | Cytokine-cytokine receptor interaction	TPOR, MPL, CD110; thrombopoietin receptor
ENSG00000229989	6.882035622	2.087050017	0.759823697	2.746755628	0.006018796	0.020676735	2.220490364	1.684518031	MIR181A1HG
ENSG00000225465	15.09477232	2.075495593	0.515515951	4.026055044	5.67E-05	0.000331794	4.246260587	3.47913199	RFPL1S
ENSG00000115850	8.307245434	2.067183388	0.70450996	2.93421457	0.00334393	0.012495661	2.475742883	1.903240767	LCT	3938	GO:0004553,GO:0008422,GO:0005990,GO:0005887,GO:0140749,GO:0046477,GO:0017042,GO:2000892,GO:1901733,GO:0015926,GO:0005886,GO:0042803,GO:0098591,GO:0000016	9606.ENSP00000264162		lactase	LCT, LAC, LPH, LPH1; lactase	P09848	NP_002290.2,KAI2525172.1	PF00232.23	hsa00052,hsa01100,hsa04973	K01229	COG2723,KOG0626	Lactase-phlorizin hydrolase; LPH splits lactose in the small intestine	sp|P09848|LPH_HUMAN Lactase/phlorizin hydrolase OS=Homo sapiens OX=9606 GN=LCT PE=1 SV=3	lactase-phlorizin hydrolase preproprotein [Homo sapiens] | lactase, partial [Homo sapiens]	Glyco_hydro_1:Glycosyl hydrolase family 1	Galactose metabolism | Metabolic pathways | Carbohydrate digestion and absorption	LCT; lactase-phlorizin hydrolase [EC:3.2.1.108 3.2.1.62]	Beta-glucosidase/6-phospho-beta-glucosidase/beta-galactosidase | Beta-glucosidase, lactase phlorizinhydrolase, and related proteins
ENSG00000148735	10.11582072	2.063127803	0.623639245	3.308207139	0.000938953	0.004098231	3.027355995	2.387403618	PLEKHS1	79949		9606.ENSP00000358316		pleckstrin homology domain containing S1	PLEKHS1, C10orf81, HEL185; pleckstrin homology domain containing S1	Q5SXH7	NP_001180363.1,NP_001381997.1,XP_011538473.1,XP_011538476.1,NP_872407.1	PF00169.34				Pleckstrin homology domain containing S1	sp|Q5SXH7|PKHS1_HUMAN Pleckstrin homology domain-containing family S member 1 OS=Homo sapiens OX=9606 GN=PLEKHS1 PE=1 SV=4	pleckstrin homology domain-containing family S member 1 isoform 2 [Homo sapiens] | pleckstrin homology domain-containing family S member 1 isoform 4 [Homo sapiens] | pleckstrin homology domain-containing family S member 1 isoform X1 [Homo sapiens] | pleckstrin homology domain-containing family S member 1 isoform X4 [Homo sapiens] | pleckstrin homology domain-containing family S member 1 isoform 1…	PH:PH domain
ENSG00000249906	6.646520195	2.058105797	0.7932317	2.594583395	0.009470563	0.030331753	2.02362418	1.518102486	NGFR-AS1	100288866				NGFR antisense RNA 1
ENSG00000164220	6.08179615	2.053699613	0.850062818	2.415938646	0.015694706	0.046659292	1.804246825	1.331061852	F2RL2	2151	GO:0035025,GO:0030168,GO:0005887,GO:0015057,GO:0005515,GO:0004435,GO:0009611,GO:0070493,GO:0051482,GO:0005576,GO:0005886,GO:0032991,GO:0007596,GO:0016324,GO:0004930	9606.ENSP00000296641		coagulation factor II thrombin receptor like 2	F2RL2, PAR-3, PAR3; coagulation factor II thrombin receptor like 2	O00254	NP_004092.1	PF00001.26	hsa04080,hsa04610	K04235		Proteinase-activated receptor 3; Receptor for activated thrombin coupled to G proteins that stimulate phosphoinositide hydrolysis; F2R receptors	sp|O00254|PAR3_HUMAN Proteinase-activated receptor 3 OS=Homo sapiens OX=9606 GN=F2RL2 PE=1 SV=1	proteinase-activated receptor 3 isoform 1 precursor [Homo sapiens]	7tm_1:7 transmembrane receptor (rhodopsin family)	Neuroactive ligand-receptor interaction | Complement and coagulation cascades	F2RL2, PAR3; coagulation factor II (thrombin) receptor-like 2
ENSG00000236423	18.50072046	2.046398865	0.474910518	4.309019883	1.64E-05	0.000107248	4.785210105	3.969612586	LINC01134	100133612				long intergenic non-protein coding RNA 1134
ENSG00000155749	25.47893332	2.045408188	0.395322319	5.174026582	2.29E-07	2.11E-06	6.639970723	5.676704125	FLACC1	130540	GO:0036126,GO:0003674,GO:0005515,GO:0005737,GO:0031410,GO:0001520,GO:0035686,GO:0005575	9606.ENSP00000385098		flagellum associated containing coiled-coil domains 1	FLACC1, ALS2CR12; flagellum associated containing coiled-coil domains 1	Q96Q35	NP_631902.2,NP_001120863.1,EAW70268.1,PNI66913.1					Amyotrophic lateral sclerosis 2 chromosome region 12	sp|Q96Q35|FACC1_HUMAN Flagellum-associated coiled-coil domain-containing protein 1 OS=Homo sapiens OX=9606 GN=FLACC1 PE=1 SV=2	flagellum-associated coiled-coil domain-containing protein 1 isoform a [Homo sapiens] | flagellum-associated coiled-coil domain-containing protein 1 isoform b [Homo sapiens] | amyotrophic lateral sclerosis 2 (juvenile) chromosome region, candidate 12, isoform CRA_b, partial [Homo sapiens] | ALS2CR12 isoform 2, partial [Pan troglodytes]
ENSG00000066056	9.198590773	2.044779454	0.651213357	3.139953183	0.001689748	0.006901183	2.772177966	2.161076484	TIE1	7075	GO:0033674,GO:0005524,GO:0016525,GO:0032526,GO:0060854,GO:0004714,GO:0018108,GO:0003180,GO:0045026,GO:0007498,GO:0007169,GO:0005887,GO:0043235,GO:0001936,GO:0001570,GO:0004712,GO:0001701,GO:0007165,GO:0030336,GO:0001525,GO:0045766,GO:0060836,GO:0005515,GO:1901201,GO:0007275,GO:0048771	9606.ENSP00000361554		tyrosine kinase with immunoglobulin like and EGF like domains 1	TIE1, JTK14, LMPHM11, TIE; tyrosine kinase with immunoglobulin like and EGF like domains 1	P35590	ACF47623.1,NP_005415.1	PF07714.22,PF00047.30		K05120	KOG0200	Tyrosine-protein kinase receptor Tie-1; Transmembrane tyrosine-protein kinase that may modulate TEK/TIE2 activity and contribute to the regulation of angiogenesis	sp|P35590|TIE1_HUMAN Tyrosine-protein kinase receptor Tie-1 OS=Homo sapiens OX=9606 GN=TIE1 PE=1 SV=1	soluble TIE1 variant 2 [Homo sapiens] | tyrosine-protein kinase receptor Tie-1 isoform 1 precursor [Homo sapiens]	PK_Tyr_Ser-Thr:Protein tyrosine and serine/threonine kinase | ig:Immunoglobulin domain		TIE1; tyrosine kinase receptor 1 [EC:2.7.10.1]	Fibroblast/platelet-derived growth factor receptor and related receptor tyrosine kinases
ENSG00000185433	8.297547136	2.042998633	0.682548447	2.993192119	0.002760759	0.010573711	2.558971502	1.975772558	LINC00158	54072				long intergenic non-protein coding RNA 158
ENSG00000189129	14.82060268	2.039661993	0.514153392	3.967030119	7.28E-05	0.000414843	4.138024954	3.38211601	PLAC9	219348	GO:0005515,GO:0005576	9606.ENSP00000361337		placenta associated 9	PLAC9; placenta associated 9	Q5JTB6	NP_001318054.1,NP_001012991.1	PF15205.11				Placenta-specific protein 9; Placenta specific 9; Belongs to the PLAC9 family	sp|Q5JTB6|PLAC9_HUMAN Placenta-specific protein 9 OS=Homo sapiens OX=9606 GN=PLAC9 PE=1 SV=1	placenta-specific protein 9 isoform 2 precursor [Homo sapiens] | placenta-specific protein 9 isoform 1 precursor [Homo sapiens]	PLAC9:Placenta-specific protein 9
ENSG00000168329	9.041002655	2.038720357	0.680582789	2.995550859	0.002739496	0.010500166	2.562329309	1.978803852	CX3CR1	1524	GO:0002250,GO:0071560,GO:0004950,GO:1904139,GO:0030595,GO:2001234,GO:0097447,GO:0002282,GO:0048874,GO:0048167,GO:0016495,GO:0043005,GO:0035176,GO:0051092,GO:0016493,GO:0004930,GO:0032680,GO:0005887,GO:0019960,GO:0090026,GO:0009986,GO:0006955,GO:0007155,GO:0005886,GO:0007186,GO:0031737,GO:0050769,GO:1900272,GO:0032809,GO:0048471,GO:0007267,GO:0050804,GO:0110091,GO:0007420,GO:1903721,GO:0030336,GO:…	9606.ENSP00000351059		C-X3-C motif chemokine receptor 1	CX3CR1, CCRL1, CMKBRL1, CMKDR1, GPR13, GPRV28, V28; C-X3-C motif chemokine receptor 1	P49238	NP_001164645.1,NP_001164642.1,KAI2528942.1	PF00001.26	hsa04062,hsa04060,hsa04061	K04192		CX3C chemokine receptor 1; Receptor for the CX3C chemokine fractalkine (CX3CL1); binds to CX3CL1 and mediates both its adhesive and migratory functions. Acts as coreceptor with CD4 for HIV-1 virus envelope protein (in vitro). Isoform 2 and isoform 3 seem to be more potent HIV-1 coreceptors than isoform 1	sp|P49238|CX3C1_HUMAN CX3C chemokine receptor 1 OS=Homo sapiens OX=9606 GN=CX3CR1 PE=1 SV=1	CX3C chemokine receptor 1 isoform a [Homo sapiens] | CX3C chemokine receptor 1 isoform b [Homo sapiens] | C-X3-C motif chemokine receptor 1, partial [Homo sapiens]	7tm_1:7 transmembrane receptor (rhodopsin family)	Chemokine signaling pathway | Cytokine-cytokine receptor interaction | Viral protein interaction with cytokine and cytokine receptor	CX3CR1; CX3C chemokine receptor 1
ENSG00000260488	6.441276637	2.036040143	0.782194643	2.602984002	0.009241627	0.029714308	2.034251583	1.527034386
ENSG00000105523	16.27499625	2.034272259	0.498334645	4.082140944	4.46E-05	0.000266533	4.350443961	3.574248344	FAM83E	54854	GO:0019901,GO:0005515,GO:0007165	9606.ENSP00000263266		family with sequence similarity 83 member E	FAM83E; family with sequence similarity 83 member E	Q2M2I3	NP_060178.2	PF07894.17				Protein FAM83E; May play a role in MAPK signaling	sp|Q2M2I3|FA83E_HUMAN Protein FAM83E OS=Homo sapiens OX=9606 GN=FAM83E PE=1 SV=2	protein FAM83E [Homo sapiens]	FAM83:FAM83 A-H
ENSG00000203411	11.43756708	2.032332253	0.608987883	3.337229377	0.000846181	0.003736834	3.072536822	2.427496168	Metazoa_SRP
ENSG00000089199	5.769941931	2.03082867	0.815870856	2.48915457	0.012804728	0.039239601	1.892629636	1.406275421	CHGB	1114	GO:0007165,GO:0005615,GO:0005515,GO:0005179,GO:0030141,GO:0005788	9606.ENSP00000368244		chromogranin B	CHGB, SCG1; chromogranin B	P05060	KAI2594022.1,AAH00375.1	PF01271.22		K19991		Secretogranin-1; Secretogranin-1 is a neuroendocrine secretory granule protein, which may be the precursor for other biologically active peptides	sp|P05060|SCG1_HUMAN Secretogranin-1 OS=Homo sapiens OX=9606 GN=CHGB PE=1 SV=2	chromogranin B [Homo sapiens] | Chromogranin B (secretogranin 1) [Homo sapiens]	Granin:Granin (chromogranin or secretogranin)		CHGB; chromogranin-B
ENSG00000230438	5.679593047	2.028084844	0.848042238	2.391490369	0.016780124	0.049373481	1.775204829	1.306506253	SERPINB9P1
ENSG00000109832	13.78014043	2.026173719	0.533362702	3.798866535	0.000145359	0.00077229	3.837557064	3.11221977	DDX25	29118	GO:0016887,GO:0010494,GO:0033391,GO:0006406,GO:0005524,GO:0005515,GO:0007286,GO:0005634,GO:0003724,GO:0005737,GO:0003723,GO:0016973,GO:0006417	9606.ENSP00000263576		DEAD-box helicase 25	DDX25, GRTH; DEAD-box helicase 25	Q9UHL0,Q9NUU7	XP_034789888.1,KAI2563495.1,KAI2563498.1,PNI65582.1,NP_001233379.1,KAI2563497.1,NP_037396.3	PF00271.36,PF00270.34		K18656	KOG0332	ATP-dependent RNA helicase DDX25; ATP-dependent RNA helicase. Required for mRNA export and translation regulation during spermatid development (By similarity); DEAD-box helicases	sp|Q9UHL0|DDX25_HUMAN ATP-dependent RNA helicase DDX25 OS=Homo sapiens OX=9606 GN=DDX25 PE=1 SV=2 | sp|Q9NUU7|DD19A_HUMAN ATP-dependent RNA helicase DDX19A OS=Homo sapiens OX=9606 GN=DDX19A PE=1 SV=1	ATP-dependent RNA helicase DDX25 isoform X2 [Pan paniscus] | DEAD-box helicase 25, partial [Homo sapiens] | DEAD-box helicase 25 [Homo sapiens] | DDX25 isoform 4, partial [Pan troglodytes] | ATP-dependent RNA helicase DDX25 [Pan troglodytes] | DEAD-box helicase 25, partial [Homo sapiens] | ATP-dependent RNA helicase DDX25 isoform 1 [Homo sapiens]	Helicase_C:Helicase conserved C-terminal domain | DEAD:DEAD/DEAH box helicase		DDX25, GRTH; ATP-dependent RNA helicase DDX25 [EC:3.6.4.13]	ATP-dependent RNA helicase
ENSG00000113369	1205.211995	2.025988165	0.097560566	20.76646585	8.70E-96	2.77E-92	95.06032547	91.55719899	ARRDC3	57561	GO:0071878,GO:0005764,GO:0015031,GO:0005515,GO:0001659,GO:0090327,GO:0005886,GO:0005769,GO:0005768,GO:0005737,GO:0031651,GO:0051443,GO:0043588,GO:0060613,GO:0031699,GO:0120163	9606.ENSP00000265138		arrestin domain containing 3	ARRDC3, TLIMP; arrestin domain containing 3	Q96B67	NP_065852.1	PF00339.34			KOG3780	Arrestin domain-containing protein 3; Adapter protein that plays a role in regulating cell- surface expression of adrenergic receptors and probably also other G protein-coupled receptors. Plays a role in NEDD4-mediated ubiquitination and endocytosis af activated ADRB2 and subsequent ADRB2 degradation. May recruit NEDD4 to ADRB2. Alternatively, may function as adapter protein that does not play a …	sp|Q96B67|ARRD3_HUMAN Arrestin domain-containing protein 3 OS=Homo sapiens OX=9606 GN=ARRDC3 PE=1 SV=1	arrestin domain-containing protein 3 isoform a [Homo sapiens]	Arrestin_N:Arrestin (or S-antigen), N-terminal domain			Thioredoxin binding protein TBP-2/VDUP1
ENSG00000152705	9.852785079	2.025629332	0.650102618	3.115860904	0.001834088	0.007404054	2.736579919	2.130530441	CATSPER3	347732	GO:0070588,GO:0001669,GO:0036128,GO:0005245,GO:0031514,GO:0005783,GO:0034765,GO:0006814,GO:0005886,GO:0030317,GO:0048240	9606.ENSP00000282611		cation channel sperm associated 3	CATSPER3, CACRC; cation channel sperm associated 3	Q86XQ3	NP_821138.1	PF00520.36		K16891	KOG2301	Cation channel sperm-associated protein 3; Voltage-gated calcium channel that plays a central role in calcium-dependent physiological responses essential for successful fertilization, such as sperm hyperactivation, acrosome reaction and chemotaxis towards the oocyte; Cation channels sperm associated	sp|Q86XQ3|CTSR3_HUMAN Cation channel sperm-associated protein 3 OS=Homo sapiens OX=9606 GN=CATSPER3 PE=2 SV=1	cation channel sperm-associated protein 3 [Homo sapiens]	Ion_trans:Ion transport protein		CATSPER3; cation channel sperm-associated protein 3	Voltage-gated Ca2+ channels, alpha1 subunits
ENSG00000182308	102.2864026	2.024371657	0.212399773	9.530950192	1.56E-21	9.88E-20	20.80729285	19.00530244	DCAF4L1	285429	GO:0080008	9606.ENSP00000327796		DDB1 and CUL4 associated factor 4 like 1	DCAF4L1, WDR21B; DDB1 and CUL4 associated factor 4 like 1	Q8WV16	NP_001025126.2	PF00400.37		K11799	KOG2695	DDB1- and CUL4-associated factor 4-like protein 1; DDB1 and CUL4 associated factor 4 like 1; WD repeat domain containing	sp|Q8WV16|DCAF4_HUMAN DDB1- and CUL4-associated factor 4 OS=Homo sapiens OX=9606 GN=DCAF4 PE=1 SV=3	DDB1- and CUL4-associated factor 4-like protein 1 [Homo sapiens]	WD40:WD domain, G-beta repeat		WDR21A; WD repeat-containing protein 21A	WD40 repeat protein
ENSG00000275221	23.02086611	2.023459076	0.414346026	4.883500619	1.04E-06	8.53E-06	5.982053838	5.069295422	H2AC15	8330	GO:0046982,GO:0000786,GO:0019899,GO:0003677,GO:0005515,GO:0008150,GO:0005634,GO:0070062	9606.ENSP00000482431		H2A clustered histone 15	H2AC15, H2A.1, H2A/d, H2AC11, H2AC13, H2AC14, H2AC16, H2AC17, H2AFD, HIST1H2AK; H2A clustered histone 15	P0C0S9	XP_008566075.1	PF07992.19	hsa04613,hsa04217,hsa05034,hsa05322	K11251	COG5262,KOG1756	Histone cluster 1 H2A family member k; Core component of nucleosome. Nucleosomes wrap and compact DNA into chromatin, limiting DNA accessibility to the cellular machineries which require DNA as a template. Histones thereby play a central role in transcription regulation, DNA repair, DNA replication and chromosomal stability. DNA accessibility is regulated via a complex set of post-translational m…	sp|P0C0S9|H2A1_BOVIN Histone H2A type 1 OS=Bos taurus OX=9913 PE=1 SV=2	PREDICTED: histone H2A type 1 isoform X1 [Galeopterus variegatus]	Pyr_redox_2:Pyridine nucleotide-disulphide oxidoreductase	Neutrophil extracellular trap formation | Necroptosis | Alcoholism | Systemic lupus erythematosus	H2A; histone H2A	Histone H2A | Histone 2A
ENSG00000186834	2730.625562	2.01851144	0.076678673	26.3242875	1.01E-152	6.44E-149	151.9951547	148.1909982	HEXIM1	10614	GO:0005654,GO:0000122,GO:0045736,GO:0097322,GO:0005634,GO:0005737,GO:0004860,GO:0043231,GO:0007507,GO:0034244,GO:1901798,GO:0002218,GO:0042802,GO:0120259,GO:0106140,GO:0017069,GO:0005515,GO:0045892,GO:0004861,GO:0045087,GO:0032897	9606.ENSP00000328773		HEXIM P-TEFb complex subunit 1	HEXIM1, CLP1, EDG1, HIS1, MAQ1; HEXIM P-TEFb complex subunit 1	O94992	NP_006451.1	PF15313.11		K15189		Protein HEXIM1; Transcriptional regulator which functions as a general RNA polymerase II transcription inhibitor. In cooperation with 7SK snRNA sequesters P-TEFb in a large inactive 7SK snRNP complex preventing RNA polymerase II phosphorylation and subsequent transcriptional elongation. May also regulate NF-kappa-B, ESR1, NR3C1 and CIITA-dependent transcriptional activity. Plays a role in the reg…	sp|O94992|HEXI1_HUMAN Protein HEXIM1 OS=Homo sapiens OX=9606 GN=HEXIM1 PE=1 SV=1	protein HEXIM1 [Homo sapiens]	HEXIM:Hexamethylene bis-acetamide-inducible protein		HEXIM1_2; protein HEXIM1/2
ENSG00000100285	27.70413425	2.013368659	0.380576072	5.290318563	1.22E-07	1.18E-06	6.913271896	5.926350149	NEFH	4744	GO:0007409,GO:0030424,GO:0005883,GO:0099184,GO:0008017,GO:0005737,GO:0014069,GO:0030031,GO:0000226,GO:0030674,GO:0097418,GO:0060052,GO:0070840,GO:0098685,GO:0005856,GO:1902513,GO:1990830,GO:0099185,GO:0019894,GO:0045110,GO:0033693,GO:0099160,GO:0005515,GO:0061564,GO:0019901,GO:0048936,GO:0005200	9606.ENSP00000311997		neurofilament heavy chain	NEFH, CMT2CC, NFH; neurofilament heavy chain	P12036	XP_030861377.1	PF00038.26	hsa05022,hsa05014	K04574		Neurofilament heavy polypeptide; Neurofilaments usually contain three intermediate filament proteins: L, M, and H which are involved in the maintenance of neuronal caliber. NF-H has an important function in mature axons that is not subserved by the two smaller NF proteins	sp|P12036|NFH_HUMAN Neurofilament heavy polypeptide OS=Homo sapiens OX=9606 GN=NEFH PE=1 SV=4	neurofilament heavy polypeptide [Gorilla gorilla gorilla]	Filament:Intermediate filament protein	Pathways of neurodegeneration - multiple diseases | Amyotrophic lateral sclerosis	NEFH, NF-H; neurofilament heavy polypeptide
ENSG00000133665	5.64307936	2.011622104	0.831608112	2.418954404	0.015565191	0.046333719	1.807845542	1.334102839	DYDC2	84332	GO:0051568,GO:0005515,GO:0048188,GO:0044666	9606.ENSP00000361272		DPY30 domain containing 2	DYDC2; DPY30 domain containing 2	Q96IM9	NP_001256970.1,KAI2556454.1,NP_001256971.1	PF05186.18				DPY30 domain containing 2; Belongs to the dpy-30 family	sp|Q96IM9|DYDC2_HUMAN DPY30 domain-containing protein 2 OS=Homo sapiens OX=9606 GN=DYDC2 PE=1 SV=1	DPY30 domain-containing protein 2 isoform 1 [Homo sapiens] | DPY30 domain containing 2, partial [Homo sapiens] | DPY30 domain-containing protein 2 isoform 2 [Homo sapiens]	Dpy-30:Dpy-30 motif
ENSG00000158486	21.96386996	2.010018216	0.437387367	4.595510448	4.32E-06	3.18E-05	5.364826844	4.498062868	DNAH3	55567	GO:0007018,GO:0060285,GO:0051959,GO:0005524,GO:0008569,GO:0030286,GO:0005858,GO:0005874,GO:0045505,GO:0003777	9606.ENSP00000261383		dynein axonemal heavy chain 3	DNAH3, DNAHC3-B, DNAHC3B, HDHC8, HEL-36, HSADHC3; dynein axonemal heavy chain 3	Q8BW94	NP_001334815.1,NP_060009.1,XP_016878921.1	PF08393.18	hsa05016,hsa05022,hsa05014	K10408	KOG3595,COG5245	Dynein heavy chain 3, axonemal; Force generating protein of respiratory cilia. Produces force towards the minus ends of microtubules. Dynein has ATPase activity; the force-producing power stroke is thought to occur on release of ADP. Involved in sperm motility; implicated in sperm flagellar assembly (By similarity); Belongs to the dynein heavy chain family	sp|Q8BW94|DYH3_MOUSE Dynein axonemal heavy chain 3 OS=Mus musculus OX=10090 GN=Dnah3 PE=1 SV=2	dynein axonemal heavy chain 3 isoform 2 [Homo sapiens] | dynein axonemal heavy chain 3 isoform 1 [Homo sapiens] | dynein axonemal heavy chain 3 isoform X13 [Homo sapiens]	DHC_N2:Dynein heavy chain, N-terminal region 2	Huntington disease | Pathways of neurodegeneration - multiple diseases | Amyotrophic lateral sclerosis	DNAH; dynein heavy chain, axonemal	Dyneins, heavy chain | Dynein, heavy chain
ENSG00000167195	11.3106643	2.009337752	0.597885076	3.360742443	0.000777333	0.003460985	3.109393034	2.460800312	GOLGA6C	124,907,524,653,641	GO:0000137,GO:0032580,GO:0051225,GO:0007030,GO:0005801	9606.ENSP00000300576		golgin A6 family member C	golgin subfamily A member 6B | GOLGA6C; golgin A6 family member C	A6NDK9	NP_001157876.1	PF15070.11		K20358	KOG4725	Golgin A6 family member C; Belongs to the GOLGA6 family	sp|A6NDK9|GOG6C_HUMAN Golgin subfamily A member 6C OS=Homo sapiens OX=9606 GN=GOLGA6C PE=3 SV=1	golgin subfamily A member 6C [Homo sapiens]	GOLGA2L5:Putative golgin subfamily A member 2-like protein 5		GOLGA2; golgin subfamily A member 2	Uncharacterized conserved protein
ENSG00000183281	9.164154536	2.007707105	0.665158084	3.018390895	0.002541209	0.00984456	2.594959636	2.006803675	PLGLB1	5343	GO:0043553,GO:0005576,GO:0014067,GO:0036313	9606.ENSP00000347933		plasminogen like B1	PLGLB1, PLGL, PLGP1, PRGB, PRP-B; plasminogen like B1	Q02325	KAI2524245.1,NP_001027564.1	PF00024.31		K01315	COG5640	Plasminogen-like B1; May bind noncovalently to lysine binding sites present in the kringle structures of plasminogen. This may interfere with the binding of fibrin or alpha-2-antiplasmin to plasminogen and may result in the localization of activity at sites necessary for extracellular matrix destruction	sp|Q02325|PLGB_HUMAN Plasminogen-like protein B OS=Homo sapiens OX=9606 GN=PLGLB1 PE=3 SV=1	plasminogen like B1 [Homo sapiens] | plasminogen-like protein B precursor [Homo sapiens]	PAN_1:PAN domain		PLG; plasminogen [EC:3.4.21.7]	Secreted trypsin-like serine protease
ENSG00000143552	23.46089885	2.004774112	0.410787625	4.880317683	1.06E-06	8.65E-06	5.975042166	5.062810011	NUP210L	91181	GO:0005643,GO:0016021	9606.ENSP00000357547		nucleoporin 210 like	NUP210L; nucleoporin 210 like	Q5VU65,Q9D2F7	EAW53238.1,NP_001152956.1,NP_997191.2	PF22962.1,PF22963.1,PF22959.1,PF22957.1	hsa03013,hsa05014	K14314	KOG1833	Nuclear pore membrane glycoprotein 210-like; Nucleoporin 210 like; Belongs to the NUP210 family	sp|Q5VU65|P210L_HUMAN Nuclear pore membrane glycoprotein 210-like OS=Homo sapiens OX=9606 GN=NUP210L PE=2 SV=1 | sp|Q9D2F7|P210L_MOUSE Nuclear pore membrane glycoprotein 210-like OS=Mus musculus OX=10090 GN=Nup210l PE=1 SV=2	nucleoporin 210kDa-like [Homo sapiens] | nuclear pore membrane glycoprotein 210-like isoform 2 precursor [Homo sapiens] | nuclear pore membrane glycoprotein 210-like isoform 1 precursor [Homo sapiens]	NUP210_Ig7:NUP210 Ig-like domain 7 | NUP210_Ig3:NUP210 Ig-like domain 3 | NUP210_Ig15:NUP210 Ig-like domain 15 | NUP210_Ig:NUP210 Ig-like domain	Nucleocytoplasmic transport | Amyotrophic lateral sclerosis	NUP210, GP210; nuclear pore complex protein Nup210	Nuclear pore complex, gp210 component
ENSG00000242265	25.73944562	2.000510006	0.422811453	4.731447055	2.23E-06	1.73E-05	5.651841295	4.763084653	PEG10	23089	GO:0003723,GO:0005654,GO:0008270,GO:0030154,GO:0051260,GO:0003677,GO:0005515,GO:0003729,GO:0006915,GO:0030512,GO:0051028,GO:0110077,GO:0005737,GO:0016020,GO:0005829,GO:1903561	9606.ENSP00000418944		paternally expressed 10	PEG10, EDR, HB-1, MEF3L, Mar2, Mart2, RGAG3, RTL2, SIRH1; paternally expressed 10	Q86TG7	PNI42103.1,NP_001165909.1,KAI2546736.1,NP_001035242.1,KAI2546734.1,PNI42104.1	PF08284.16,PF03732.22				Retrotransposon-derived protein PEG10; Prevents apoptosis in hepatocellular carcinoma (HCC) cells through interaction with SIAH1, a mediator of apoptosis. May also have a role in cell growth promotion and hepatoma formation. Inhibits the TGF-beta signaling by interacting with the TGF-beta receptor ALK1. When overexpressed, induces the formation of cellular extension, such as filipodia in associat…	sp|Q86TG7|PEG10_HUMAN Retrotransposon-derived protein PEG10 OS=Homo sapiens OX=9606 GN=PEG10 PE=1 SV=2	LOW QUALITY PROTEIN: PEG10 isoform 6 [Pan troglodytes] | retrotransposon-derived protein PEG10 isoform 4 [Homo sapiens] | LOW QUALITY PROTEIN: paternally expressed 10 [Homo sapiens] | retrotransposon-derived protein PEG10 isoform 2 [Homo sapiens] | LOW QUALITY PROTEIN: paternally expressed 10 [Homo sapiens] | PEG10 isoform 7, partial [Pan troglodytes]	RVP_2:Retroviral aspartyl protease | Retrotrans_gag:Retrotransposon gag protein
ENSG00000266969	12.85954476	1.999273887	0.575818669	3.47205465	0.000516491	0.002412154	3.286937089	2.617594983	CEP192-DT
ENSG00000188175	6.515206849	1.989915428	0.771052649	2.58077763	0.009857806	0.031386573	2.006219748	1.503256097	HEPACAM2	253012	GO:0000139,GO:0005654,GO:0005794,GO:0051301,GO:0005515,GO:0016021,GO:0005813,GO:0005819,GO:0030496,GO:0007098,GO:0072686,GO:0043231	9606.ENSP00000390204		HEPACAM family member 2	HEPACAM2, MIKI; HEPACAM family member 2	A8MVW5	NP_001275739.1,NP_937794.1,NP_001275733.1,NP_001034461.1	PF07686.22				HEPACAM family member 2; Required during prometaphase for centrosome maturation. Following poly-ADP-ribosylation (PARsylation) by TNKS, translocates from the Golgi apparatus to mitotic centrosomes and plays a key role in the formation of robust microtubules for prompt movement of chromosomes: anchors AKAP9/CG-NAP, a scaffold protein of the gamma-tubulin ring complex and promotes centrosome matura…	sp|A8MVW5|HECA2_HUMAN HEPACAM family member 2 OS=Homo sapiens OX=9606 GN=HEPACAM2 PE=1 SV=1	HEPACAM family member 2 isoform 4 precursor [Homo sapiens] | HEPACAM family member 2 isoform 2 precursor [Homo sapiens] | HEPACAM family member 2 isoform 3 [Homo sapiens] | HEPACAM family member 2 isoform 1 precursor [Homo sapiens]	V-set:Immunoglobulin V-set domain
ENSG00000274317	5.661056717	1.988926967	0.825444534	2.409522246	0.015973422	0.047355296	1.796602029	1.324631442	LINC02334
ENSG00000286522	28.50866672	1.988900085	0.39835776	4.992748439	5.95E-07	5.05E-06	6.225292797	5.296631662	H3C2	8358	GO:0005654,GO:0046982,GO:0006335,GO:0000786,GO:0032200,GO:0006325,GO:0003677,GO:0040029,GO:0005515,GO:0045296,GO:0006334,GO:0005634,GO:0005576,GO:0032991,GO:0016020,GO:0070062,GO:0000228			H3 clustered histone 2	H3C2, H3/l, H3C1, H3C10, H3C11, H3C12, H3C3, H3C4, H3C6, H3C7, H3C8, H3FL, HIST1H3B; H3 clustered histone 2	P68433	XP_016048653.1	PF00125.29	hsa04613,hsa05322,hsa05202,hsa05034,hsa05131	K11253	COG2036,KOG1745		sp|P68433|H31_MOUSE Histone H3.1 OS=Mus musculus OX=10090 GN=H3c1 PE=1 SV=2	PREDICTED: uncharacterized protein LOC103123927 [Erinaceus europaeus]	Histone:Core histone H2A/H2B/H3/H4	Neutrophil extracellular trap formation | Systemic lupus erythematosus | Transcriptional misregulation in cancer | Alcoholism | Shigellosis	H3; histone H3	Histones H3 and H4 | Histones H3 and H4
ENSG00000169393	13.40676552	1.987924008	0.589554218	3.371910418	0.000746487	0.003342925	3.126977609	2.475873407	ELSPBP1	64100	GO:0009986,GO:0008201,GO:0005576,GO:0007338,GO:0048240	9606.ENSP00000340660		epididymal sperm binding protein 1	ELSPBP1, E12, EDDM12, EL149, HE12; epididymal sperm binding protein 1	Q96BH3	KAI2592006.1,XP_016882619.1,KAI2592004.1,KAI2592005.1,PNJ41160.1	PF00040.24			KOG1565	Epididymal sperm-binding protein 1; Binds to spermatozoa upon ejaculation and may play a role in sperm capacitation. Has phosphorylcholine-binding activity (By similarity); Belongs to the seminal plasma protein family	sp|Q96BH3|ESPB1_HUMAN Epididymal sperm-binding protein 1 OS=Homo sapiens OX=9606 GN=ELSPBP1 PE=1 SV=2	LOW QUALITY PROTEIN: epididymal sperm binding protein 1 [Homo sapiens] | epididymal sperm-binding protein 1 isoform X1 [Homo sapiens] | epididymal sperm binding protein 1 [Homo sapiens] | epididymal sperm binding protein 1, partial [Homo sapiens] | ELSPBP1 isoform 5, partial [Pongo abelii]	fn2:Fibronectin type II domain			Gelatinase A and related matrix metalloproteases
ENSG00000168421	6.411994106	1.985399541	0.772819912	2.569032591	0.010198287	0.032302846	1.991472789	1.490759217	RHOH	399	GO:0003924,GO:0043086,GO:0006355,GO:0042995,GO:0008045,GO:0030865,GO:0045582,GO:0005737,GO:0008360,GO:0030217,GO:1902622,GO:0019210,GO:0005525,GO:0031410,GO:0030031,GO:0045576,GO:0005886,GO:0043124,GO:0031267,GO:0007015,GO:0005856,GO:0043652,GO:0032956,GO:0005095,GO:0005938,GO:0005515,GO:0019901,GO:0016601,GO:0001772,GO:0007163	9606.ENSP00000371219		ras homolog family member H	RHOH, ARHH, TTF; ras homolog family member H	Q15669	NP_001265288.1	PF00071.27	hsa04670,hsa05132	K07873	COG1100,KOG0393	Rho-related GTP-binding protein RhoH; Negative regulator of hematopoietic progenitor cell proliferation, survival and migration. Critical regulator of thymocyte development and T-cell antigen receptor (TCR) signaling by mediating recruitment and activation of ZAP70. Required for phosphorylation of CD3Z, membrane translocation of ZAP70 and subsequent activation of the ZAP70-mediated pathways. Esse…	sp|Q15669|RHOH_HUMAN Rho-related GTP-binding protein RhoH OS=Homo sapiens OX=9606 GN=RHOH PE=1 SV=1	rho-related GTP-binding protein RhoH precursor [Homo sapiens]	Ras:Ras family	Leukocyte transendothelial migration | Salmonella infection	RHOH, TTF; Ras homolog gene family, member H	GTPase SAR1 and related small G proteins | Ras-related small GTPase, Rho type
ENSG00000274750	71.59219696	1.97928471	0.260038119	7.611517558	2.71E-14	7.01E-13	13.56719726	12.15397589	H3C6	8353	GO:0005654,GO:0046982,GO:0006335,GO:0000786,GO:0032200,GO:0006325,GO:0003677,GO:0040029,GO:0005515,GO:0045296,GO:0006334,GO:0005634,GO:0005576,GO:0032991,GO:0016020,GO:0070062,GO:0000228	9606.ENSP00000482271		H3 clustered histone 6	H3C6, H3.1, H3/d, H3C1, H3C10, H3C11, H3C12, H3C2, H3C3, H3C4, H3C7, H3C8, H3FD, HIST1H3E; H3 clustered histone 6	P68433	XP_016048653.1	PF00125.29	hsa04613,hsa05322,hsa05202,hsa05034,hsa05131	K11253	COG2036,KOG1745	Histone cluster 1 H3 family member e; Core component of nucleosome. Nucleosomes wrap and compact DNA into chromatin, limiting DNA accessibility to the cellular machineries which require DNA as a template. Histones thereby play a central role in transcription regulation, DNA repair, DNA replication and chromosomal stability. DNA accessibility is regulated via a complex set of post-translational mo…	sp|P68433|H31_MOUSE Histone H3.1 OS=Mus musculus OX=10090 GN=H3c1 PE=1 SV=2	PREDICTED: uncharacterized protein LOC103123927 [Erinaceus europaeus]	Histone:Core histone H2A/H2B/H3/H4	Neutrophil extracellular trap formation | Systemic lupus erythematosus | Transcriptional misregulation in cancer | Alcoholism | Shigellosis	H3; histone H3	Histones H3 and H4 | Histones H3 and H4
ENSG00000065618	11.78988039	1.978004299	0.579929689	3.410765714	0.000647807	0.002946587	3.188554167	2.530680804	COL17A1	1308	GO:0030020,GO:0005887,GO:0005581,GO:0005201,GO:0005615,GO:0005515,GO:0005911,GO:0007160,GO:0005604,GO:0030056,GO:0031012,GO:0005576,GO:0005886,GO:0005788,GO:0031581,GO:0008544,GO:0062023,GO:0030198	9606.ENSP00000340937		collagen type XVII alpha 1 chain	COL17A1, BA16H23.2, BP180, BPA-2, BPAG2, ERED, JEB4, LAD-1; collagen type XVII alpha 1 chain	Q9N281,Q9UMD9	KAI2557175.1,EAW49612.1,NP_000485.3,KAI2557178.1,KAB1270903.1,KAI2557179.1		hsa04974	K07603	KOG3544	Collagen alpha-1(XVII) chain; May play a role in the integrity of hemidesmosome and the attachment of basal keratinocytes to the underlying basement membrane; Collagens	sp|Q9N281|COHA1_CANLF Collagen alpha-1(XVII) chain OS=Canis lupus familiaris OX=9615 GN=COL17A1 PE=2 SV=2 | sp|Q9UMD9|COHA1_HUMAN Collagen alpha-1(XVII) chain OS=Homo sapiens OX=9606 GN=COL17A1 PE=1 SV=3	collagen type XVII alpha 1 chain [Homo sapiens] | collagen, type XVII, alpha 1, isoform CRA_a [Homo sapiens] | collagen alpha-1(XVII) chain [Homo sapiens] | collagen type XVII alpha 1 chain, partial [Homo sapiens] | Collagen alpha-1 chain [Camelus dromedarius] | collagen type XVII alpha 1 chain [Homo sapiens]		Protein digestion and absorption	COL17A, BP180; collagen, type XVII, alpha	Collagens (type IV and type XIII), and related proteins
ENSG00000235672	7.987403984	1.977810917	0.693387837	2.852387669	0.004339215	0.015641184	2.362588874	1.805730388
MSTRG.29393	58.04225401	1.97687354	0.720896787	2.742242131	0.006102134	0.020894482	2.214518247	1.679968398								P47226	KRZ01443.1						sp|P47226|TES_MOUSE Testin OS=Mus musculus OX=10090 GN=Tes PE=1 SV=1	hypothetical protein T11_16386 [Trichinella zimbabwensis]
ENSG00000288632	7.082160725	1.974850915	0.759396221	2.600554046	0.009307336	0.029887867	2.031174622	1.524505085
ENSG00000276966	21.23578306	1.974035818	0.458724329	4.303316155	1.68E-05	0.000109738	4.774017887	3.95964483	H4C5	5,543,138,367	GO:0005654,GO:0046982,GO:0032200,GO:0006325,GO:0006352,GO:0005634,GO:0005576,GO:0000228,GO:0061644,GO:0003677,GO:0006334,GO:0006336,GO:0032991,GO:0016020,GO:0045653,GO:0006335,GO:0003723,GO:0019904,GO:0000786,GO:0005515,GO:0000781,GO:0070062,GO:0043505	9606.ENSP00000484789		H4 clustered histone 15,H4 clustered histone 5	H4C15, H4-16, H4/o, H4C1, H4C11, H4C12, H4C13, H4C14, H4C16, H4C2, H4C3, H4C4, H4C5, H4C6, H4C8, H4C9, HIST2H4B; H4 clustered histone 15 | H4C5, H4-16, H4/j, H4C1, H4C11, H4C12, H4C13, H4C14, H4C15, H4C16, H4C2, H4C3, H4C4, H4C6, H4C8, H4C9, H4FJ, HIST1H4E, TEBIVANED3, TEVANED3; H4 clustered histone 5	P84050	XP_036894699.1	PF15511.11	hsa04613,hsa05203,hsa05034,hsa05322	K11253,K11254	KOG3467,COG2036,KOG1745	Histone H4; Core component of nucleosome. Nucleosomes wrap and compact DNA into chromatin, limiting DNA accessibility to the cellular machineries which require DNA as a template. Histones thereby play a central role in transcription regulation, DNA repair, DNA replication and chromosomal stability. DNA accessibility is regulated via a complex set of post-translational modifications of histones, a…	sp|P84050|H4_RHYAM Histone H4 OS=Rhynchosciara americana OX=7186 GN=His4 PE=3 SV=2	uncharacterized protein LOC118981932 [Sturnira hondurensis]	CENP-T_C:Centromere kinetochore component CENP-T histone fold	Neutrophil extracellular trap formation | Viral carcinogenesis | Alcoholism | Systemic lupus erythematosus	H3; histone H3 | H4; histone H4	Histone H4 | Histones H3 and H4 | Histones H3 and H4
ENSG00000158113	24.9437067	1.967327201	0.421927285	4.662716231	3.12E-06	2.36E-05	5.505757833	4.627428932	LRRC43	254050		9606.ENSP00000344233		leucine rich repeat containing 43	LRRC43; leucine rich repeat containing 43	Q8N309	NP_001091989.1,XP_047284617.1				COG4886,KOG0531	Leucine-rich repeat-containing protein 43; Leucine rich repeat containing 43	sp|Q8N309|LRC43_HUMAN Leucine-rich repeat-containing protein 43 OS=Homo sapiens OX=9606 GN=LRRC43 PE=2 SV=2	leucine-rich repeat-containing protein 43 isoform 1 [Homo sapiens] | leucine-rich repeat-containing protein 43 isoform X5 [Homo sapiens]				Leucine-rich repeat (LRR) protein | Protein phosphatase 1, regulatory subunit, and related proteins
ENSG00000261371	7.122373625	1.961139333	0.736400018	2.66314406	0.007741426	0.025545103	2.111179011	1.592692341	PECAM1	5175	GO:0045121,GO:0072672,GO:0007166,GO:0008037,GO:0072011,GO:0042803,GO:0007159,GO:0030667,GO:0050904,GO:0005887,GO:0007156,GO:0030335,GO:0005886,GO:0006909,GO:0032991,GO:0035696,GO:0007165,GO:0070830,GO:0035633,GO:0150107,GO:0005615,GO:0061028,GO:0005515,GO:0004888,GO:0005911,GO:0098609,GO:0031092,GO:0001934,GO:0070062,GO:0098742,GO:0050731	9606.ENSP00000457421		platelet and endothelial cell adhesion molecule 1	PECAM1, CD31, CD31/EndoCAM, GPIIA', PECA1, PECAM-1, endoCAM; platelet and endothelial cell adhesion molecule 1	P16284	NP_000433.4,KAI2584608.1,AAA36186.1	PF13895.11	hsa05144,hsa05418,hsa04670,hsa04514	K06471		Platelet endothelial cell adhesion molecule; Cell adhesion molecule which is required for leukocyte transendothelial migration (TEM) under most inflammatory conditions. Tyr-690 plays a critical role in TEM and is required for efficient trafficking of PECAM1 to and from the lateral border recycling compartment (LBRC) and is also essential for the LBRC membrane to be targeted around migrating leuko…	sp|P16284|PECA1_HUMAN Platelet endothelial cell adhesion molecule OS=Homo sapiens OX=9606 GN=PECAM1 PE=1 SV=2	platelet endothelial cell adhesion molecule precursor [Homo sapiens] | platelet and endothelial cell adhesion molecule 1, partial [Homo sapiens] | leukocyte surface protein [Homo sapiens]	Ig_2:Immunoglobulin domain	Malaria | Fluid shear stress and atherosclerosis | Leukocyte transendothelial migration | Cell adhesion molecules	PECAM1, CD31; platelet/endothelial cell adhesion molecule
ENSG00000255970	7.10416391	1.95706445	0.736519454	2.657179576	0.007879746	0.025931009	2.103487796	1.586180588	LINC02421	101927901				long intergenic non-protein coding RNA 2421
ENSG00000276903	9.4772523	1.955282356	0.645405646	3.029540211	0.002449263	0.009534488	2.610964583	2.020702646	H2AC16	8332	GO:0046982,GO:0000786,GO:0019899,GO:0003677,GO:0005515,GO:0008150,GO:0005634,GO:0070062	9606.ENSP00000482538		H2A clustered histone 16	H2AC16, H2A.i, H2A/i, H2AC11, H2AC13, H2AC15, H2AC17, H2AFI, HIST1H2AL, dJ193B12.9; H2A clustered histone 16	P0C0S9	XP_008566075.1	PF07992.19	hsa04613,hsa04217,hsa05034,hsa05322	K11251	COG5262,KOG1756	Histone H2A type 1; Core component of nucleosome. Nucleosomes wrap and compact DNA into chromatin, limiting DNA accessibility to the cellular machineries which require DNA as a template. Histones thereby play a central role in transcription regulation, DNA repair, DNA replication and chromosomal stability. DNA accessibility is regulated via a complex set of post-translational modifications of his…	sp|P0C0S9|H2A1_BOVIN Histone H2A type 1 OS=Bos taurus OX=9913 PE=1 SV=2	PREDICTED: histone H2A type 1 isoform X1 [Galeopterus variegatus]	Pyr_redox_2:Pyridine nucleotide-disulphide oxidoreductase	Neutrophil extracellular trap formation | Necroptosis | Alcoholism | Systemic lupus erythematosus	H2A; histone H2A	Histone H2A | Histone 2A
ENSG00000189058	7.161611027	1.954474026	0.730876931	2.674149289	0.007491909	0.024850474	2.125407494	1.604665329	APOD	347	GO:1900016,GO:0042308,GO:0000302,GO:0060588,GO:0042246,GO:0005576,GO:0014012,GO:0005737,GO:0007568,GO:0030425,GO:0006869,GO:0015485,GO:0006006,GO:0022626,GO:0048471,GO:2000098,GO:0010642,GO:0007420,GO:0048678,GO:0051895,GO:0006629,GO:0001525,GO:0043025,GO:0005783,GO:2000405,GO:0005615,GO:0005515,GO:0005319,GO:0071638,GO:0070062,GO:0048662	9606.ENSP00000345179		apolipoprotein D	APOD; apolipoprotein D	P05090,Q6UX73	NP_001638.1,KAI2533080.1,KAI2533078.1	PF14727.11,PF09742.14,PF08212.17		K03098	KOG4824,COG3040	Apolipoprotein D; APOD occurs in the macromolecular complex with lecithin- cholesterol acyltransferase. It is probably involved in the transport and binding of bilin. Appears to be able to transport a variety of ligands in a number of different contexts; Apolipoproteins	sp|P05090|APOD_HUMAN Apolipoprotein D OS=Homo sapiens OX=9606 GN=APOD PE=1 SV=1 | sp|Q6UX73|CP089_HUMAN UPF0764 protein C16orf89 OS=Homo sapiens OX=9606 GN=C16orf89 PE=1 SV=2	apolipoprotein D precursor [Homo sapiens] | apolipoprotein D [Homo sapiens] | apolipoprotein D, partial [Homo sapiens]	PHTB1_N:PTHB1 N-terminus | Dymeclin:Dyggve-Melchior-Clausen syndrome protein | Lipocalin_2:Lipocalin-like domain		APOD; apolipoprotein D and lipocalin family protein	Apolipoprotein D/Lipocalin | Bacterial lipocalin
ENSG00000254854	7.953066078	1.953301886	0.729055708	2.679221717	0.007379351	0.024563566	2.131981811	1.609708586	NECTIN1-DT	102724301				NECTIN1 divergent transcript
ENSG00000186529	11.2887251	1.951188524	0.603640961	3.232366009	0.001227697	0.005212087	2.910908818	2.282988341	CYP4F3	4051	GO:0043231,GO:0019369,GO:0097258,GO:0006691,GO:0004497,GO:0042361,GO:0102207,GO:0005506,GO:0036101,GO:0050051,GO:0006690,GO:0008391,GO:0020037,GO:0005789,GO:0042376,GO:0097259,GO:0016021,GO:0070330	9606.ENSP00000221307		cytochrome P450 family 4 subfamily F member 3	CYP4F3, CPF3, CYP4F, CYPIVF3, LTB4H; cytochrome P450 family 4 subfamily F member 3	P78329,Q08477	NP_000887.2,KAI2589387.1,KAI2589388.1,NP_001186137.1	PF00067.27	hsa00590,hsa01100	K17726	KOG0157,COG2124	Docosahexaenoic acid omega-hydroxylase CYP4F3; Isoform CYP4F3A: Catalyzes the omega-hydroxylation of leukotriene-B(4), a potent chemoattractant for polymorphonuclear leukocytes, it has low activity for arachidonic acid; Cytochrome P450 family 4	sp|P78329|CP4F2_HUMAN Cytochrome P450 4F2 OS=Homo sapiens OX=9606 GN=CYP4F2 PE=1 SV=1 | sp|Q08477|CP4F3_HUMAN Cytochrome P450 4F3 OS=Homo sapiens OX=9606 GN=CYP4F3 PE=1 SV=2	cytochrome P450 4F3 isoform a [Homo sapiens] | cytochrome P450 family 4 subfamily F member 3 [Homo sapiens] | cytochrome P450 family 4 subfamily F member 3, partial [Homo sapiens] | cytochrome P450 4F3 isoform b [Homo sapiens]	p450:Cytochrome P450	Arachidonic acid metabolism | Metabolic pathways	CYP4F2_3; phylloquinone omega-hydroxylase / docosahexaenoic acid omega-hydroxylase / leukotriene-B4 20-monooxygenase [EC:1.14.14.78 1.14.14.79 1.14.14.94]	Cytochrome P450 CYP4/CYP19/CYP26 subfamilies | Cytochrome P450
ENSG00000173114	10.2298655	1.948888208	0.694154506	2.807571211	0.004991664	0.017604512	2.301754637	1.754376021	LRRN3	54674	GO:0016021,GO:0031012,GO:0051965,GO:0005615	9606.ENSP00000397312		leucine rich repeat neuronal 3	LRRN3, FIGLER5, NLRR-3, NLRR3; leucine rich repeat neuronal 3	Q9H3W5	CAG33678.1,NP_001093128.1	PF13306.11			KOG0619,COG4886	Leucine-rich repeat neuronal protein 3; Fibronectin type III domain containing	sp|Q9H3W5|LRRN3_HUMAN Leucine-rich repeat neuronal protein 3 OS=Homo sapiens OX=9606 GN=LRRN3 PE=2 SV=1	LRRN3 [Homo sapiens] | leucine-rich repeat neuronal protein 3 precursor [Homo sapiens]	LRR_5:BspA type Leucine rich repeat region (6 copies)			FOG: Leucine rich repeat | Leucine-rich repeat (LRR) protein
ENSG00000104783	14.09992116	1.944902602	0.542346569	3.586088145	0.000335676	0.001641402	3.474080306	2.784784911	KCNN4	3783	GO:0008076,GO:1901381,GO:0019903,GO:0016286,GO:0022894,GO:0006884,GO:0043005,GO:0005267,GO:0050862,GO:0005886,GO:0030322,GO:0071805,GO:0005829,GO:0006816,GO:0043025,GO:0002376,GO:0006813,GO:0006952,GO:0045332,GO:0005515,GO:0031982,GO:0006811,GO:0046541,GO:0015269,GO:0050714,GO:0005516	9606.ENSP00000262888		potassium calcium-activated channel subfamily N member 4	KCNN4, DHS2, IK, IK1, IKCA1, KCA4, KCa3.1, SK4, hIKCa1, hKCa4, hSK4; potassium calcium-activated channel subfamily N member 4	O15554	KAI2591489.1,PNJ11767.1,AAK81862.1,NP_002241.1	PF07885.21,PF03530.19,PF02888.21	hsa04929,hsa04974,hsa04970,hsa04911	K04945	KOG3684	Intermediate conductance calcium-activated potassium channel protein 4; Forms a voltage-independent potassium channel that is activated by intracellular calcium. Activation is followed by membrane hyperpolarization which promotes calcium influx. Required for maximal calcium influx and proliferation during the reactivation of naive T-cells. The channel is blocked by clotrimazole and charybdotoxin …	sp|O15554|KCNN4_HUMAN Intermediate conductance calcium-activated potassium channel protein 4 OS=Homo sapiens OX=9606 GN=KCNN4 PE=1 SV=1	potassium calcium-activated channel subfamily N member 4 [Homo sapiens] | KCNN4 isoform 4, partial [Pongo abelii] | potassium intermediate/small conductance calcium-activated channel, subfamily N, member 4 [Homo sapiens] | intermediate conductance calcium-activated potassium channel protein 4 [Homo sapiens]	Ion_trans_2:Ion channel | SK_channel:Calcium-activated SK potassium channel | CaMBD:Calmodulin binding domain	GnRH secretion | Protein digestion and absorption | Salivary secretion | Insulin secretion	KCNN4, KCA3.1; potassium intermediate/small conductance calcium-activated channel subfamily N member 4	Ca2+-activated K+ channel proteins (intermediate/small conductance classes)
ENSG00000185338	44.32617424	1.940778769	0.312235348	6.2157561	5.11E-10	7.22E-09	9.291765344	8.141439006	SOCS1	8651	GO:0005654,GO:0001932,GO:0042532,GO:0043372,GO:0045591,GO:0045444,GO:0043086,GO:0007259,GO:0005737,GO:0004860,GO:0040008,GO:0019210,GO:0031410,GO:0035556,GO:0046935,GO:0010533,GO:0001817,GO:0043377,GO:0071230,GO:0005829,GO:0043551,GO:0046854,GO:0046426,GO:0046627,GO:0005159,GO:0005515,GO:0005942,GO:0016567,GO:0019221,GO:0019901,GO:0060334,GO:0036464	9606.ENSP00000329418		suppressor of cytokine signaling 1	SOCS1, AISIMD, CIS1, CISH1, JAB, SOCS-1, SSI-1, SSI1, TIP-3, TIP3; suppressor of cytokine signaling 1	O15524	XP_016784913.1	PF00017.29	hsa04630,hsa04917,hsa04910,hsa05145,hsa04380,hsa04935,hsa04120,hsa04930,hsa05206	K04694	KOG4566	Suppressor of cytokine signaling 1; SOCS family proteins form part of a classical negative feedback system that regulates cytokine signal transduction. SOCS1 is involved in negative regulation of cytokines that signal through the JAK/STAT3 pathway. Through binding to JAKs, inhibits their kinase activity. In vitro, also suppresses Tec protein- tyrosine activity. Appears to be a major regulator of …	sp|O15524|SOCS1_HUMAN Suppressor of cytokine signaling 1 OS=Homo sapiens OX=9606 GN=SOCS1 PE=1 SV=1	suppressor of cytokine signaling 1 [Pan troglodytes]	SH2:SH2 domain	JAK-STAT signaling pathway | Prolactin signaling pathway | Insulin signaling pathway | Toxoplasmosis | Osteoclast differentiation | Growth hormone synthesis, secretion and action | Ubiquitin mediated proteolysis | Type II diabetes mellitus | MicroRNAs in cancer	SOCS1, JAB; suppressor of cytokine signaling 1	Cytokine-inducible SH2 protein
ENSG00000184507	8.835707411	1.939970947	0.677374202	2.863957529	0.004183841	0.015171261	2.378424824	1.81897831	NUTM1	256646	GO:0005634,GO:0005515,GO:0005737	9606.ENSP00000444896		NUT midline carcinoma family member 1	NUTM1, C15orf55, FAM22H, NUT; NUT midline carcinoma family member 1	Q86Y26	NP_001271221.2,KAI2573420.1,KAI2573419.1	PF12881.12				NUT midline carcinoma family member 1	sp|Q86Y26|NUTM1_HUMAN NUT family member 1 OS=Homo sapiens OX=9606 GN=NUTM1 PE=1 SV=2	NUT family member 1 isoform 1 [Homo sapiens] | NUT midline carcinoma family member 1 [Homo sapiens] | NUT midline carcinoma family member 1 [Homo sapiens]	NUT:NUT protein
ENSG00000148483	16.54717212	1.937303098	0.487209804	3.976322074	7.00E-05	0.000400584	4.154968222	3.39730691	TMEM236	653567	GO:0016021,GO:0005515	9606.ENSP00000366715		transmembrane protein 236	TMEM236, FAM23A, FAM23B, bA162I21.2, bA16O1.2; transmembrane protein 236	Q5W0B7	NP_001092314.1					Transmembrane protein 236	sp|Q5W0B7|TM236_HUMAN Transmembrane protein 236 OS=Homo sapiens OX=9606 GN=TMEM236 PE=1 SV=1	transmembrane protein 236 [Homo sapiens]
ENSG00000067066	7.927374055	1.932709742	0.713438126	2.709008211	0.006748467	0.022766806	2.170794874	1.64269789	SP100	6672	GO:0005654,GO:0000122,GO:0045765,GO:0034341,GO:0043392,GO:0060333,GO:0005634,GO:0016604,GO:0005737,GO:0016605,GO:0070087,GO:0046983,GO:0003677,GO:0000981,GO:0043433,GO:0034340,GO:0045185,GO:0010596,GO:1902044,GO:0045893,GO:0042802,GO:0046826,GO:0019900,GO:0019904,GO:0000723,GO:0051271,GO:0006357,GO:0060337,GO:1902041,GO:0005515,GO:0000781,GO:0006978	9606.ENSP00000343023	SAND	SP100 nuclear antigen	SP100, lysp100b; SP100 nuclear antigen	P23497	KAI2527347.1,NP_001193633.1,KAI2527349.1,NP_001193631.1,NP_001073860.1,NP_001193632.1,NP_001193630.1,PNI70452.1,CAH18143.1,NP_003104.2,KAI2527345.1	PF03172.18,PF00439.30	hsa05203,hsa05168	K15413	COG5648,KOG2177,KOG0381	Nuclear autoantigen Sp-100; Together with PML, this tumor suppressor is a major constituent of the PML bodies, a subnuclear organelle involved in a large number of physiological processes including cell growth, differentiation and apoptosis. Functions as a transcriptional coactivator of ETS1 and ETS2 according to PubMed:11909962. Under certain conditions, it may also act as a corepressor of ETS1 …	sp|P23497|SP100_HUMAN Nuclear autoantigen Sp-100 OS=Homo sapiens OX=9606 GN=SP100 PE=1 SV=3	SP100 nuclear antigen, partial [Homo sapiens] | nuclear autoantigen Sp-100 isoform 6 [Homo sapiens] | SP100 nuclear antigen, partial [Homo sapiens] | nuclear autoantigen Sp-100 isoform 4 [Homo sapiens] | nuclear autoantigen Sp-100 isoform 1 [Homo sapiens] | nuclear autoantigen Sp-100 isoform 5 [Homo sapiens] | nuclear autoantigen Sp-100 isoform 3 [Homo sapiens] | SP100 isoform 15, partial [Pan tr…	HSR:HSR domain | Bromodomain:Bromodomain	Viral carcinogenesis | Herpes simplex virus 1 infection	SP100; nuclear autoantigen Sp-100	Chromatin-associated proteins containing the HMG domain | Predicted E3 ubiquitin ligase | HMG box-containing protein
ENSG00000126803	286.6961332	1.932215547	0.149152892	12.95459656	2.21E-38	6.96E-36	37.65502554	35.15729409	HSPA2	3306	GO:1901896,GO:0005524,GO:0072562,GO:0009408,GO:0009409,GO:0005634,GO:0051085,GO:0005737,GO:0051087,GO:0001673,GO:0048156,GO:0009986,GO:0005886,GO:0007140,GO:0000795,GO:0016020,GO:0005829,GO:0016887,GO:0090084,GO:0051861,GO:0044183,GO:0006986,GO:0016192,GO:0051787,GO:0034620,GO:0097718,GO:0007283,GO:0051082,GO:0072687,GO:0019899,GO:0005515,GO:0007286,GO:0010971,GO:0036128,GO:0007141,GO:0001934,GO:…	9606.ENSP00000378199		heat shock protein family A (Hsp70) member 2	HSPA2, HSP70-2, HSP70-3; heat shock protein family A (Hsp70) member 2	P54652	NP_001374860.1	PF00012.25	hsa04612,hsa05417,hsa04213,hsa04010,hsa04141,hsa05020,hsa05134,hsa05145,hsa04915,hsa04144,hsa03040,hsa05162	K03283	COG0443,KOG0101	Heat shock-related 70 kDa protein 2; Molecular chaperone implicated in a wide variety of cellular processes, including protection of the proteome from stress, folding and transport of newly synthesized polypeptides, activation of proteolysis of misfolded proteins and the formation and dissociation of protein complexes. Plays a pivotal role in the protein quality control system, ensuring the corre…	sp|P54652|HSP72_HUMAN Heat shock-related 70 kDa protein 2 OS=Homo sapiens OX=9606 GN=HSPA2 PE=1 SV=1	heat shock-related 70 kDa protein 2 [Homo sapiens]	HSP70:Hsp70 protein	Antigen processing and presentation | Lipid and atherosclerosis | Longevity regulating pathway - multiple species | MAPK signaling pathway | Protein processing in endoplasmic reticulum | Prion disease | Legionellosis | Toxoplasmosis | Estrogen signaling pathway | Endocytosis | Spliceosome | Measles	HSPA1s; heat shock 70kDa protein 1/2/6/8	Molecular chaperone | Molecular chaperones HSP70/HSC70, HSP70 superfamily
ENSG00000271824	7.672013308	1.92812575	0.718129541	2.684927495	0.007254554	0.024214474	2.13938927	1.615924958	SMIM32	389332	GO:0016021			small integral membrane protein 32	SMIM32; small integral membrane protein 32	A0A1B0GUA5	NP_001337923.1						sp|A0A1B0GUA5|SIM32_HUMAN Small integral membrane protein 32 OS=Homo sapiens OX=9606 GN=SMIM32 PE=3 SV=1	small integral membrane protein 32 [Homo sapiens]
ENSG00000236383	11.9368265	1.918908247	0.620626366	3.091889665	0.001988868	0.007949543	2.701394131	2.099657852	CCDC200	100874261				coiled-coil domain containing 200	CCDC200, LINC00854, TMEM106A-AS1; coiled-coil domain containing 200	A0A1B0GVQ3	KAI2583278.1,PNJ06939.1,KAI2583272.1,NP_001350183.1,EAW60956.1						sp|A0A1B0GVQ3|CC200_HUMAN Coiled-coil domain-containing protein 200 OS=Homo sapiens OX=9606 GN=CCDC200 PE=4 SV=1	coiled-coil domain containing 200, partial [Homo sapiens] | LINC00854 isoform 6, partial [Pongo abelii] | coiled-coil domain containing 200, partial [Homo sapiens] | coiled-coil domain-containing protein 200 [Homo sapiens] | hCG2045121 [Homo sapiens]
ENSG00000197653	50.87225711	1.911705005	0.306430109	6.238633042	4.41E-10	6.33E-09	9.355156736	8.198872025	DNAH10	196385	GO:0007018,GO:0005930,GO:0051959,GO:0005524,GO:0008569,GO:0030286,GO:0005874,GO:0045505	9606.ENSP00000386770		dynein axonemal heavy chain 10	DNAH10, SPGF56; dynein axonemal heavy chain 10	Q8IVF4	KAI2568638.1,KAI2568641.1,KAI2568642.1,NP_997320.2,NP_001359035.1,KAI2568640.1,KAI2568643.1	PF12774.12,PF08385.17,PF12777.12,PF18199.6,PF08393.18	hsa05016,hsa05022,hsa05014	K10408	KOG3595,COG5245	Dynein heavy chain 10, axonemal; Force generating protein of respiratory cilia. Produces force towards the minus ends of microtubules. Dynein has ATPase activity; the force-producing power stroke is thought to occur on release of ADP. Involved in sperm motility; implicated in sperm flagellar assembly (By similarity). Probable inner arm dynein heavy chain	sp|Q8IVF4|DYH10_HUMAN Dynein axonemal heavy chain 10 OS=Homo sapiens OX=9606 GN=DNAH10 PE=1 SV=4	dynein axonemal heavy chain 10 [Homo sapiens] | dynein axonemal heavy chain 10, partial [Homo sapiens] | dynein axonemal heavy chain 10, partial [Homo sapiens] | dynein axonemal heavy chain 10 isoform 1 [Homo sapiens] | dynein axonemal heavy chain 10 isoform 3 [Homo sapiens] | dynein axonemal heavy chain 10 [Homo sapiens] | dynein axonemal heavy chain 10, partial [Homo sapiens]	AAA_6:Hydrolytic ATP binding site of dynein motor region | DHC_N1:Dynein heavy chain, N-terminal region 1 | MT:Microtubule-binding stalk of dynein motor | Dynein_C:Dynein heavy chain C-terminal domain | DHC_N2:Dynein heavy chain, N-terminal region 2	Huntington disease | Pathways of neurodegeneration - multiple diseases | Amyotrophic lateral sclerosis	DNAH; dynein heavy chain, axonemal	Dyneins, heavy chain | Dynein, heavy chain
ENSG00000246774	6.874030032	1.90759625	0.753871881	2.530398464	0.011393306	0.035529656	1.943350255	1.449408998	COL25A1-DT	645078	GO:0008270,GO:0003676			COL25A1 divergent transcript
ENSG00000230832	10.24119445	1.905046842	0.627879145	3.034097972	0.002412561	0.009417043	2.617521754	2.026085432	SSBL4P
ENSG00000146453	14.88376337	1.903978327	0.529591106	3.595185617	0.00032416	0.001588754	3.489240078	2.798943428	PNLDC1	154197	GO:0007283,GO:1990511,GO:0001825,GO:0000184,GO:0000289,GO:0005783,GO:0005789,GO:0005737,GO:0003723,GO:0016021,GO:0000175,GO:0004535,GO:0046872,GO:0090503	9606.ENSP00000376007		PARN like ribonuclease domain containing exonuclease 1	PNLDC1, HsPNLDC1, SPGF57, Trimmer; PARN like ribonuclease domain containing exonuclease 1	Q8NA58	PNI35396.1,NP_001258791.1,NP_775787.1	PF04857.25	hsa03018	K01148	KOG1990	Poly(A)-specific ribonuclease PNLDC1; 3'-exoribonuclease that has a preference for poly(A) tails of mRNAs, thereby efficiently degrading poly(A) tails. Exonucleolytic degradation of the poly(A) tail is often the first step in the decay of eukaryotic mRNAs and is also used to silence certain maternal mRNAs translationally during oocyte maturation and early embryonic development. May act as a regul…	sp|Q8NA58|PNDC1_HUMAN Poly(A)-specific ribonuclease PNLDC1 OS=Homo sapiens OX=9606 GN=PNLDC1 PE=1 SV=2	PNLDC1 isoform 1 [Pan troglodytes] | poly(A)-specific ribonuclease PNLDC1 isoform 1 [Homo sapiens] | poly(A)-specific ribonuclease PNLDC1 isoform 2 precursor [Homo sapiens]	CAF1:CAF1 family ribonuclease	RNA degradation	PARN, PNLDC1; poly(A)-specific ribonuclease [EC:3.1.13.4]	Poly(A)-specific exoribonuclease PARN
ENSG00000180573	109.0300008	1.902109082	0.198376486	9.588379737	8.95E-22	5.82E-20	21.04827848	19.23534807	H2AC6	8334	GO:0005654,GO:0046982,GO:0003674,GO:0000786,GO:0003677,GO:0005515,GO:0008285,GO:0005634,GO:0070062	9606.ENSP00000367022		H2A clustered histone 6	H2AC6, H2A/l, H2AFL, HIST1H2AC, dJ221C16.4; H2A clustered histone 6	P0C169	XP_040501108.1	PF07992.19	hsa04613,hsa04217,hsa05034,hsa05322	K11251	COG5262,KOG1756	Histone H2A type 1-C; Core component of nucleosome. Nucleosomes wrap and compact DNA into chromatin, limiting DNA accessibility to the cellular machineries which require DNA as a template. Histones thereby play a central role in transcription regulation, DNA repair, DNA replication and chromosomal stability. DNA accessibility is regulated via a complex set of post-translational modifications of h…	sp|P0C169|H2A1C_RAT Histone H2A type 1-C OS=Rattus norvegicus OX=10116 PE=1 SV=2	histone H2A type 1-C isoform X1 [Ursus maritimus]	Pyr_redox_2:Pyridine nucleotide-disulphide oxidoreductase	Neutrophil extracellular trap formation | Necroptosis | Alcoholism | Systemic lupus erythematosus	H2A; histone H2A	Histone H2A | Histone 2A
ENSG00000170807	7.594067642	1.901874546	0.704051339	2.70132935	0.006906291	0.023216254	2.160755118	1.634207856	LMOD2	442721	GO:0005523,GO:0007015,GO:0045010,GO:0003785,GO:0030017,GO:0005856,GO:0045214,GO:0030041,GO:0030239,GO:0030838,GO:0005865,GO:0006936,GO:0051694,GO:0003779,GO:0005884,GO:0031430,GO:0030016	9606.ENSP00000411932		leiomodin 2	LMOD2, C-LMOD, CLMOD, CMD2G; leiomodin 2	Q6P5Q4	NP_997046.1,KAI2547692.1	PF03250.19		K22030	KOG3735	Leiomodin-2; Mediates nucleation of actin filaments and thereby promotes actin polymerization. Plays a role in the regulation of actin filament length (By similarity). Required for normal sarcomere organization in the heart, and for normal heart function	sp|Q6P5Q4|LMOD2_HUMAN Leiomodin-2 OS=Homo sapiens OX=9606 GN=LMOD2 PE=1 SV=2	leiomodin-2 [Homo sapiens] | leiomodin 2 [Homo sapiens]	Tropomodulin:Tropomodulin		LMOD; leiomodin	Tropomodulin and leiomodulin
ENSG00000187726	26.32689504	1.899007887	0.395315815	4.803774139	1.56E-06	1.24E-05	5.807704526	4.907451577	DNAJB13	374407	GO:0005930,GO:0051082,GO:0036126,GO:0097224,GO:0005515,GO:0031514,GO:0051085,GO:0005829,GO:0051087,GO:1904158	9606.ENSP00000344431		DnaJ heat shock protein family (Hsp40) member B13	DNAJB13, CILD34, RSPH16A, TSARG5, TSARG6; DnaJ heat shock protein family (Hsp40) member B13	P59910	PNI89368.1,NP_705842.2,EAW74921.1	PF01556.23		K09519	COG0484,KOG0714	DnaJ homolog subfamily B member 13; May play a role in the formation of the central complex of ciliary and flagellar axonemes; DNAJ heat shock proteins	sp|P59910|DJB13_HUMAN DnaJ homolog subfamily B member 13 OS=Homo sapiens OX=9606 GN=DNAJB13 PE=1 SV=1	DNAJB13 isoform 3, partial [Pan troglodytes] | dnaJ homolog subfamily B member 13 isoform 1 [Homo sapiens] | DnaJ (Hsp40) related, subfamily B, member 13, isoform CRA_b [Homo sapiens]	DnaJ_C:DnaJ C terminal domain		DNAJB13; DnaJ homolog subfamily B member 13	DnaJ-class molecular chaperone with C-terminal Zn finger domain | Molecular chaperone (DnaJ superfamily)
ENSG00000166670	7.039955772	1.898807333	0.754945469	2.51515826	0.011897896	0.036868575	1.924529825	1.433343647	MMP10	4319	GO:0008270,GO:0004252,GO:0004222,GO:0005615,GO:0030574,GO:0022617,GO:0031012,GO:0005576,GO:0006508,GO:0030198	9606.ENSP00000279441		matrix metallopeptidase 10	MMP10, SL-2, STMY2; matrix metallopeptidase 10	P08254,P09238	NP_002416.1,KAI2562541.1	PF00413.29		K01396	KOG1565	Stromelysin-2; Can degrade fibronectin, gelatins of type I, III, IV, and V; weakly collagens III, IV, and V. Activates procollagenase; Belongs to the peptidase M10A family	sp|P08254|MMP3_HUMAN Stromelysin-1 OS=Homo sapiens OX=9606 GN=MMP3 PE=1 SV=2 | sp|P09238|MMP10_HUMAN Stromelysin-2 OS=Homo sapiens OX=9606 GN=MMP10 PE=1 SV=1	stromelysin-2 preproprotein [Homo sapiens] | matrix metallopeptidase 10, partial [Homo sapiens]	Peptidase_M10:Matrixin		MMP10; matrix metalloproteinase-10 (stromelysin 2) [EC:3.4.24.22]	Gelatinase A and related matrix metalloproteases
ENSG00000180638	34.00491049	1.89837098	0.346007722	5.486498875	4.10E-08	4.30E-07	7.387239412	6.366450459	SLC47A2	146802	GO:0015299,GO:0055085,GO:1990961,GO:0005886,GO:0016020,GO:0016021,GO:0022857,GO:0042910,GO:1902600	9606.ENSP00000326671		solute carrier family 47 member 2	SLC47A2, MATE2, MATE2-B, MATE2-K, MATE2K; solute carrier family 47 member 2	Q86VL8,Q5R7E4	NP_690872.2,KAI2581858.1,NP_001243592.1,NP_001093116.1	PF01554.23		K03327	COG0534,KOG1347	Multidrug and toxin extrusion protein 2; Solute transporter for tetraethylammonium (TEA), 1- methyl-4-phenylpyridinium (MPP), cimetidine, N-methylnicotinamide, metformin, creatinine, guanidine, procainamide, topotecan, estrone sulfate, acyclovir, and ganciclovir. Responsible for the secretion of cationic drugs across the brush border membranes	sp|Q86VL8|S47A2_HUMAN Multidrug and toxin extrusion protein 2 OS=Homo sapiens OX=9606 GN=SLC47A2 PE=1 SV=1 | sp|Q5R7E4|S47A2_PONAB Multidrug and toxin extrusion protein 2 OS=Pongo abelii OX=9601 GN=SLC47A2 PE=2 SV=1	multidrug and toxin extrusion protein 2 isoform 1 [Homo sapiens] | solute carrier family 47 member 2 [Homo sapiens] | multidrug and toxin extrusion protein 2 isoform 3 [Homo sapiens] | multidrug and toxin extrusion protein 2 isoform 2 [Homo sapiens]	MatE:MatE		TC.MATE, SLC47A, norM, mdtK, dinF; multidrug resistance protein, MATE family	Na+-driven multidrug efflux pump | Uncharacterized membrane protein, predicted efflux pump
ENSG00000213188	15.30164787	1.896046528	0.507876583	3.733282042	0.000189001	0.000974293	3.72353647	3.011310612	YBX1P4
ENSG00000122122	19.70594476	1.895467453	0.444689802	4.262448665	2.02E-05	0.000129877	4.694221086	3.886466818	SASH3	54440	GO:0002726,GO:0043372,GO:0032733,GO:0032753,GO:0032760,GO:0032743,GO:0032729,GO:0005634,GO:0030890,GO:0046622,GO:0005737,GO:0042102,GO:0048873,GO:0002821,GO:0002639	9606.ENSP00000349359		SAM and SH3 domain containing 3	SASH3, 753P9, CXorf9, HACS2, IMD102, SH3D6C, SLY; SAM and SH3 domain containing 3	O75995	NP_061863.1	PF12485.13			KOG4384	SAM and SH3 domain-containing protein 3; May function as a signaling adapter protein in lymphocytes; SAM and SH3 domain containing	sp|O75995|SASH3_HUMAN SAM and SH3 domain-containing protein 3 OS=Homo sapiens OX=9606 GN=SASH3 PE=1 SV=2	SAM and SH3 domain-containing protein 3 [Homo sapiens]	SPIDER:SLy Proteins Associated Disordered Region			Uncharacterized SAM domain protein
ENSG00000196787	49.69038745	1.891730093	0.306801687	6.1659703	7.01E-10	9.72E-09	9.154578014	8.012234224	H2AC11	8969	GO:0046982,GO:0000786,GO:0019899,GO:0003677,GO:0005515,GO:0008150,GO:0005634,GO:0070062	9606.ENSP00000352119		H2A clustered histone 11	H2AC11, H2A.1b, H2A/p, H2AC13, H2AC15, H2AC16, H2AC17, H2AFP, H2AG, HIST1H2AG, pH2A/f; H2A clustered histone 11	P0C0S9	XP_008566075.1	PF07992.19	hsa04613,hsa04217,hsa05034,hsa05322	K11251	COG5262,KOG1756	Histone cluster 1 H2A family member g; Core component of nucleosome. Nucleosomes wrap and compact DNA into chromatin, limiting DNA accessibility to the cellular machineries which require DNA as a template. Histones thereby play a central role in transcription regulation, DNA repair, DNA replication and chromosomal stability. DNA accessibility is regulated via a complex set of post-translational m…	sp|P0C0S9|H2A1_BOVIN Histone H2A type 1 OS=Bos taurus OX=9913 PE=1 SV=2	PREDICTED: histone H2A type 1 isoform X1 [Galeopterus variegatus]	Pyr_redox_2:Pyridine nucleotide-disulphide oxidoreductase	Neutrophil extracellular trap formation | Necroptosis | Alcoholism | Systemic lupus erythematosus	H2A; histone H2A	Histone H2A | Histone 2A
ENSG00000276168	1677.399182	1.890140744	0.51265415	3.686970531	0.00022694	0.001148262	3.644089666	2.93995892	RN7SL1	6029	GO:0006617,GO:0005786			RNA component of signal recognition particle 7SL1	RN7SL1, 7L1a, 7SL, RN7SL, RNSRP1; RNA component of signal recognition particle 7SL1
ENSG00000239557	9.289039332	1.883653998	0.655447372	2.873844766	0.004055082	0.014756862	2.392000338	1.831005976	PPP2R5CP
ENSG00000120332	10.02306868	1.882653239	0.62811803	2.997292148	0.002723895	0.010448228	2.564809579	1.980957363	TNN	63923	GO:0007409,GO:0030334,GO:0097442,GO:0002076,GO:1903010,GO:0045668,GO:0009986,GO:0030155,GO:0090733,GO:2001223,GO:1905240,GO:0042802,GO:0007160,GO:0043025,GO:1905899,GO:0062023,GO:1990138,GO:0005178,GO:0070593,GO:0033689,GO:0005615,GO:1990026,GO:1903672,GO:0010976	9606.ENSP00000239462		tenascin N	TNN, TN-W, TNW; tenascin N	Q9UQP3	KAI2520504.1,NP_071376.1	PF00147.23	hsa04510,hsa04512,hsa05165,hsa04151,hsa05206	K06252	KOG1225,KOG2579	Tenascin-N; Extracellular matrix protein that seems to be a ligand for ITGA8:ITGB1, ITGAV:ITGB1 and ITGA4:ITGB1 (By similarity). Involved in neurite outgrowth and cell migration in hippocampal explants (By similarity). During endochondral bone formation, inhibits proliferation and differentiation of proteoblasts mediated by canonical WNT signaling (By similarity). In tumors, stimulates angiogenes…	sp|Q9UQP3|TENN_HUMAN Tenascin-N OS=Homo sapiens OX=9606 GN=TNN PE=1 SV=2	tenascin N [Homo sapiens] | tenascin-N precursor [Homo sapiens]	Fibrinogen_C:Fibrinogen beta and gamma chains, C-terminal globular domain	Focal adhesion | ECM-receptor interaction | Human papillomavirus infection | PI3K-Akt signaling pathway | MicroRNAs in cancer	TN; tenascin	Teneurin-1 and related extracellular matrix proteins, contain EGF-like repeats | Ficolin and related extracellular proteins
ENSG00000259663	139.1614349	1.879696246	0.189940356	9.896244705	4.32E-23	3.28E-21	22.36431517	20.48443798	ISL1-DT	642366				ISL1 divergent transcript
ENSG00000233771	13.09452848	1.879228907	0.565994965	3.320221953	0.000899459	0.003946129	3.046018596	2.403828736	CICP5
ENSG00000138028	19.89055123	1.877357611	0.443986255	4.228413813	2.35E-05	0.000148952	4.628295694	3.826952997	CGREF1	10669	GO:0005509,GO:0007049,GO:0008285,GO:0007155,GO:0005576	9606.ENSP00000385452		cell growth regulator with EF-hand domain 1	CGREF1, CGR11; cell growth regulator with EF-hand domain 1	Q99674,P97586	NP_001159711.1,KAI2522734.1,NP_001159712.1,KAI2522728.1,KAI2522729.1					Cell growth regulator with EF hand domain protein 1; Mediates cell-cell adhesion in a calcium-dependent manner (By similarity). Able to inhibit growth in several cell lines; EF-hand domain containing	sp|Q99674|CGRE1_HUMAN Cell growth regulator with EF hand domain protein 1 OS=Homo sapiens OX=9606 GN=CGREF1 PE=1 SV=3 | sp|P97586|CGRE1_RAT Cell growth regulator with EF hand domain protein 1 OS=Rattus norvegicus OX=10116 GN=Cgref1 PE=1 SV=1	cell growth regulator with EF hand domain protein 1 isoform a precursor [Homo sapiens] | cell growth regulator with EF-hand domain 1 [Homo sapiens] | cell growth regulator with EF hand domain protein 1 isoform b precursor [Homo sapiens] | cell growth regulator with EF-hand domain 1 [Homo sapiens] | cell growth regulator with EF-hand domain 1 [Homo sapiens]
ENSG00000215515	8.037270457	1.873397526	0.708178123	2.645376164	0.008160015	0.026711888	2.088309049	1.573295409	IFIT1P1
ENSG00000179388	84.82879741	1.871383165	0.223043134	8.390229878	4.85E-17	1.78E-15	16.31408591	14.75078786	EGR3	1960	GO:0005654,GO:0001228,GO:0000978,GO:0001938,GO:0007517,GO:0000981,GO:0003700,GO:0043066,GO:0007623,GO:0035767,GO:0045586,GO:0046872,GO:0007422,GO:0007274,GO:0035924,GO:0045944,GO:1990837,GO:0000785,GO:0002042,GO:0033089,GO:0006357,GO:0045202,GO:0044344	9606.ENSP00000318057	zf-C2H2	early growth response 3	EGR3, EGR-3, PILOT; early growth response 3	Q06889	XP_034821721.1,NP_004421.2,KAI2549285.1	PF11928.13	hsa05203,hsa04625,hsa05161	K12497	KOG1721	Early growth response protein 3; Probable transcription factor involved in muscle spindle development; Belongs to the EGR C2H2-type zinc-finger protein family	sp|Q06889|EGR3_HUMAN Early growth response protein 3 OS=Homo sapiens OX=9606 GN=EGR3 PE=2 SV=1	early growth response protein 3 isoform X2 [Pan paniscus] | early growth response protein 3 isoform 1 [Homo sapiens] | early growth response 3 [Homo sapiens]	DUF3446:Early growth response N-terminal domain	Viral carcinogenesis | C-type lectin receptor signaling pathway | Hepatitis B	EGR3; early growth response protein 3	FOG: Zn-finger
ENSG00000125787	17.84965546	1.867711972	0.49355987	3.784164973	0.000154226	0.000812954	3.811843805	3.089933984	GNRH2	2797	GO:0007165,GO:0000003,GO:0005615,GO:0005179,GO:0005576,GO:0005183,GO:0031530	9606.ENSP00000245983		gonadotropin releasing hormone 2	GNRH2, GnRH-II, LH-RHII; gonadotropin releasing hormone 2	O43555	NP_847901.1,NP_847902.1,NP_001297149.1		hsa04080,hsa04929,hsa04912	K05252	KOG4691	Progonadoliberin-2; Stimulates the secretion of gonadotropins; it stimulates the secretion of both luteinizing and follicle-stimulating hormones; Belongs to the GnRH family	sp|O43555|GON2_HUMAN Progonadoliberin-2 OS=Homo sapiens OX=9606 GN=GNRH2 PE=2 SV=1	progonadoliberin-2 isoform c preproprotein [Homo sapiens] | progonadoliberin-2 isoform b preproprotein [Homo sapiens] | progonadoliberin-2 isoform a preproprotein [Homo sapiens]		Neuroactive ligand-receptor interaction | GnRH secretion | GnRH signaling pathway	GNRH; gonadotropin-releasing hormone	Uncharacterized conserved protein
ENSG00000172969	14.96927674	1.867493273	0.507926331	3.676701046	0.00023627	0.001190035	3.626592045	2.924440257	FRG2C	100288801	GO:0005634	9606.ENSP00000312299		FSHD region gene 2 family member C	FRG2C; FSHD region gene 2 family member C	A6NGY1	XP_011531558.1,NP_001118231.1	PF15315.11				Protein FRG2-like-2; FSHD region gene 2 family member C	sp|A6NGY1|FRG2C_HUMAN Protein FRG2-like-2 OS=Homo sapiens OX=9606 GN=FRG2C PE=3 SV=1	protein FRG2-like-2 isoform X1 [Homo sapiens] | protein FRG2-like-2 [Homo sapiens]	FRG2:Facioscapulohumeral muscular dystrophy candidate 2
ENSG00000134594	8.850402519	1.865420262	0.687450934	2.713532226	0.006657009	0.022502952	2.176720836	1.647760501	RAB33A	9363	GO:0000139,GO:0005794,GO:0032482,GO:0003924,GO:0005515,GO:0019882,GO:0005886,GO:0005768,GO:0005525	9606.ENSP00000257017		RAB33A, member RAS oncogene family	RAB33A, RabS10; RAB33A, member RAS oncogene family	Q14088	NP_004785.1	PF00071.27		K07919	KOG0084	Ras-related protein Rab-33A; RAB33A, member RAS oncogene family	sp|Q14088|RB33A_HUMAN Ras-related protein Rab-33A OS=Homo sapiens OX=9606 GN=RAB33A PE=1 SV=2	ras-related protein Rab-33A [Homo sapiens]	Ras:Ras family		RAB33A; Ras-related protein Rab-33A	GTPase Rab1/YPT1, small G protein superfamily, and related GTP-binding proteins
ENSG00000101306	44.44917362	1.865164801	0.298033647	6.25823567	3.89E-10	5.62E-09	9.409651858	8.250426089	MYLK2	85366	GO:0014816,GO:0005524,GO:0005634,GO:0005737,GO:0055008,GO:0006941,GO:0018107,GO:0030017,GO:0007274,GO:0032971,GO:0004687,GO:0032027,GO:0046777,GO:0060048,GO:0045202,GO:0005515,GO:0010628,GO:0004683,GO:0005516,GO:0035914	9606.ENSP00000365162		myosin light chain kinase 2	MYLK2, KMLC, MLCK, MLCK2, skMLCK; myosin light chain kinase 2	Q9H1R3	NP_149109.1	PF00069.30	hsa04270,hsa04971,hsa04921,hsa04020,hsa04810,hsa04510,hsa04022,hsa04611,hsa04371	K00907	KOG0032	Myosin light chain kinase 2, skeletal/cardiac muscle; Implicated in the level of global muscle contraction and cardiac function. Phosphorylates a specific serine in the N- terminus of a myosin light chain	sp|Q9H1R3|MYLK2_HUMAN Myosin light chain kinase 2, skeletal/cardiac muscle OS=Homo sapiens OX=9606 GN=MYLK2 PE=1 SV=3	myosin light chain kinase 2, skeletal/cardiac muscle [Homo sapiens]	Pkinase:Protein kinase domain	Vascular smooth muscle contraction | Gastric acid secretion | Oxytocin signaling pathway | Calcium signaling pathway | Regulation of actin cytoskeleton | Focal adhesion | cGMP-PKG signaling pathway | Platelet activation | Apelin signaling pathway	MYLK; myosin-light-chain kinase [EC:2.7.11.18]	Ca2+/calmodulin-dependent protein kinase, EF-Hand protein superfamily
ENSG00000188981	28.42231753	1.862203729	0.383316552	4.858135453	1.18E-06	9.60E-06	5.926295075	5.017837326	MSANTD1	345222	GO:0045893,GO:0016604	9606.ENSP00000411584		Myb/SANT DNA binding domain containing 1	MSANTD1, C4orf44; Myb/SANT DNA binding domain containing 1	Q6ZTZ1	NP_001036155.1,XP_009445540.1,NP_001317549.1,KAI2533561.1	PF13837.11			KOG4282	Myb/SANT-like DNA-binding domain-containing protein 1; Myb/SANT DNA binding domain containing 1	sp|Q6ZTZ1|MSD1_HUMAN Myb/SANT-like DNA-binding domain-containing protein 1 OS=Homo sapiens OX=9606 GN=MSANTD1 PE=2 SV=2	myb/SANT-like DNA-binding domain-containing protein 1 isoform 1 [Homo sapiens] | myb/SANT-like DNA-binding domain-containing protein 1 isoform X2 [Pan troglodytes] | myb/SANT-like DNA-binding domain-containing protein 1 isoform 2 [Homo sapiens] | Myb/SANT DNA binding domain containing 1 [Homo sapiens]	Myb_DNA-bind_4:Myb/SANT-like DNA-binding domain			Transcription factor GT-2 and related proteins, contains trihelix DNA-binding/SANT domain
ENSG00000136449	50.81214464	1.862072551	0.30498748	6.105406518	1.03E-09	1.39E-08	8.989109411	7.855889721	MYCBPAP	84073	GO:0007283,GO:0030154,GO:0045202,GO:0005515,GO:0005737,GO:0016020,GO:0007268	9606.ENSP00000323184		MYCBP associated protein	MYCBPAP, AMAP-1, AMAP1; MYCBP associated protein	Q8TBZ2	PNJ66106.1,NP_001353223.1,KAI2583956.1,NP_115509.5,PNI58455.1,XP_016787997.1,PNI58452.1,EAW94608.1	PF14646.11				MYCBP-associated protein; May play a role in spermatogenesis. May be involved in synaptic processes (By similarity)	sp|Q8TBZ2|MYBPP_HUMAN MYCBP-associated protein OS=Homo sapiens OX=9606 GN=MYCBPAP PE=1 SV=3	MYCBPAP isoform 1, partial [Pongo abelii] | MYCBP-associated protein isoform 2 [Homo sapiens] | MYCBP associated protein [Homo sapiens] | MYCBP-associated protein isoform 1 [Homo sapiens] | MYCBPAP isoform 14, partial [Pan troglodytes] | MYCBP-associated protein isoform X8 [Pan troglodytes] | MYCBPAP isoform 7, partial [Pan troglodytes] | MYCBP associated protein, isoform CRA_a [Homo sapiens]	MYCBPAP:MYCBP-associated protein family
ENSG00000176840	8.887677701	1.861232058	0.690501842	2.695477326	0.007028786	0.023584474	2.153119671	1.627373796	MIR7-3HG	284424				MIR7-3 host gene
ENSG00000155026	14.74058283	1.860787868	0.538557821	3.455131086	0.000550025	0.002550536	3.259617307	2.593368536	RSPH10B	222967		9606.ENSP00000385443		radial spoke head 10 homolog B	RSPH10B; radial spoke head 10 homolog B	P0C881	AAH44242.1,NP_775836.4				COG4642,KOG0231	Radial spoke head 10 homolog B	sp|P0C881|R10B1_HUMAN Radial spoke head 10 homolog B OS=Homo sapiens OX=9606 GN=RSPH10B PE=2 SV=1	RSPH10B2 protein [Homo sapiens] | radial spoke head 10 homolog B [Homo sapiens]				Uncharacterized protein conserved in bacteria | Junctional membrane complex protein Junctophilin and related MORN repeat proteins
ENSG00000179593	8.882331845	1.859676399	0.685994581	2.710919955	0.006709682	0.022656959	2.173298051	1.644798384	ALOX15B	247	GO:0030856,GO:0005925,GO:1901696,GO:0005509,GO:0008285,GO:0005634,GO:0006644,GO:0010744,GO:0050473,GO:0045786,GO:2001303,GO:0008289,GO:0051122,GO:0070062,GO:0005506,GO:1990136,GO:0005912,GO:0005886,GO:0016020,GO:0005829,GO:0019898,GO:0035360,GO:0045926,GO:0030336,GO:0016702,GO:0005856,GO:0006629,GO:0016165,GO:0006915,GO:0034440,GO:0019372,GO:0043651,GO:0032722,GO:0019369,GO:0030850,GO:0036403,GO:…	9606.ENSP00000369530		arachidonate 15-lipoxygenase type B	ALOX15B, 15-LOX-2; arachidonate 15-lipoxygenase type B	O15296	NP_001034220.1,NP_001132.2,NP_001034219.1,KAI2581257.1	PF00305.24	hsa04726,hsa00590,hsa01100	K08022		Arachidonate 15-lipoxygenase B; Non-heme iron-containing dioxygenase that catalyzes the stereo-specific peroxidation of free and esterified polyunsaturated fatty acids generating a spectrum of bioactive lipid mediators. Converts arachidonic acid to 15S- hydroperoxyeicosatetraenoic acid/(15S)-HPETE. Also acts on linoleic acid to produce 13-hydroxyoctadecadienoic acid/13-HPODE. Has no detectable 8S…	sp|O15296|LX15B_HUMAN Polyunsaturated fatty acid lipoxygenase ALOX15B OS=Homo sapiens OX=9606 GN=ALOX15B PE=1 SV=3	polyunsaturated fatty acid lipoxygenase ALOX15B isoform b [Homo sapiens] | polyunsaturated fatty acid lipoxygenase ALOX15B isoform d [Homo sapiens] | polyunsaturated fatty acid lipoxygenase ALOX15B isoform a [Homo sapiens] | arachidonate 15-lipoxygenase type B [Homo sapiens]	Lipoxygenase:Lipoxygenase	Serotonergic synapse | Arachidonic acid metabolism | Metabolic pathways	ALOX15B; arachidonate 15-lipoxygenase (second type) / 8-lipoxygenase (S-type) [EC:1.13.11.33 1.13.11.-]
ENSG00000165140	8.067977648	1.859101212	0.696844077	2.667886941	0.007632994	0.025229773	2.117305085	1.598086663	FBP1	2203	GO:0000122,GO:0005634,GO:0045820,GO:0046580,GO:0005737,GO:0006094,GO:0006111,GO:0005829,GO:0071286,GO:0032869,GO:0046872,GO:0030388,GO:0042802,GO:0061629,GO:0016311,GO:0005986,GO:0030308,GO:0048029,GO:0006002,GO:0071466,GO:0005515,GO:0006000,GO:0042132,GO:0070062,GO:0016208	9606.ENSP00000408025		fructose-bisphosphatase 1	FBP1, FBP; fructose-bisphosphatase 1	P09467	NP_000498.2,2FIE_A,KAI2553204.1	PF00316.25,PF18913.5	hsa04910,hsa00030,hsa01200,hsa01100,hsa00051,hsa04922,hsa00010,hsa04152	K03841	COG0158,KOG1458	Fructose-1,6-bisphosphatase 1; Catalyzes the hydrolysis of fructose 1,6-bisphosphate to fructose 6-phosphate in the presence of divalent cations, acting as a rate-limiting enzyme in gluconeogenesis. Plays a role in regulating glucose sensing and insulin secretion of pancreatic beta-cells. Appears to modulate glycerol gluconeogenesis in liver. Important regulator of appetite and adiposity; increas…	sp|P09467|F16P1_HUMAN Fructose-1,6-bisphosphatase 1 OS=Homo sapiens OX=9606 GN=FBP1 PE=1 SV=5	fructose-1,6-bisphosphatase 1 [Homo sapiens] | Structure of human liver FBPase complexed with potent benzoxazole allosteric inhibitors [Homo sapiens] | fructose-bisphosphatase 1 [Homo sapiens]	FBPase:Fructose-1-6-bisphosphatase, N-terminal domain | FBPase_C:Fructose-1-6-bisphosphatase, C-terminal domain	Insulin signaling pathway | Pentose phosphate pathway | Carbon metabolism | Metabolic pathways | Fructose and mannose metabolism | Glucagon signaling pathway | Glycolysis / Gluconeogenesis | AMPK signaling pathway	FBP, fbp; fructose-1,6-bisphosphatase I [EC:3.1.3.11]	Fructose-1,6-bisphosphatase | Fructose-1,6-bisphosphatase
ENSG00000278771	74.248019	1.857781544	0.581436022	3.195160729	0.00139753	0.00583778	2.854638901	2.233752268	RN7SL3	378707	GO:0006617,GO:0005786			RNA component of signal recognition particle 7SL3	RN7SL3, 7L30.2, RN7SL631P, RNSRP3; RNA component of signal recognition particle 7SL3
ENSG00000139318	46.09552543	1.854992122	0.298865106	6.206787225	5.41E-10	7.63E-09	9.266973458	8.117474736	DUSP6	1848	GO:0005654,GO:0001933,GO:0017018,GO:0005737,GO:0008330,GO:0008138,GO:0030154,GO:0014070,GO:0070373,GO:0017017,GO:0005829,GO:0004721,GO:0004725,GO:0035335,GO:0043065,GO:0000165,GO:0009410,GO:0060420,GO:0070848,GO:0051409,GO:0005515,GO:0043409,GO:0070371	9606.ENSP00000279488		dual specificity phosphatase 6	DUSP6, HH19, MKP3, PYST1; dual specificity phosphatase 6	Q16828	NP_001937.2,XP_004675888.1,NP_073143.2,KAI2567271.1	PF00782.25,PF00581.25	hsa04010,hsa05221,hsa05202	K21946	KOG1717,COG2453	Dual specificity protein phosphatase 6; Inactivates MAP kinases. Has a specificity for the ERK family. Plays an important role in alleviating chronic postoperative pain. Necessary for the normal dephosphorylation of the long-lasting phosphorylated forms of spinal MAPK1/3 and MAP kinase p38 induced by peripheral surgery, which drives the resolution of acute postoperative allodynia (By similarity).…	sp|Q16828|DUS6_HUMAN Dual specificity protein phosphatase 6 OS=Homo sapiens OX=9606 GN=DUSP6 PE=1 SV=2	dual specificity protein phosphatase 6 isoform a [Homo sapiens] | PREDICTED: dual specificity protein phosphatase 6 [Condylura cristata] | dual specificity protein phosphatase 6 isoform b [Homo sapiens] | dual specificity phosphatase 6 [Homo sapiens]	DSPc:Dual specificity phosphatase, catalytic domain | Rhodanese:Rhodanese-like domain	MAPK signaling pathway | Acute myeloid leukemia | Transcriptional misregulation in cancer	DUSP6; dual specificity phosphatase 6 [EC:3.1.3.16 3.1.3.48]	Dual specificity phosphatase | Predicted protein-tyrosine phosphatase
ENSG00000168878	8.91660769	1.853934159	0.657336354	2.820373689	0.004796775	0.017022272	2.31905062	1.768982479	SFTPB	6439	GO:0007585,GO:0005615,GO:0006665,GO:0005515,GO:0005576,GO:0005771,GO:0005789,GO:0042599,GO:0045334,GO:0097208,GO:0009887,GO:0097486,GO:0005764	9606.ENSP00000386346		surfactant protein B	SFTPB, PSP-B, SFTB3, SFTP3, SMDP1, SP-B; surfactant protein B	P07988	NP_000533.4,AAA36628.1,XP_005264545.2	PF03489.22,PF05184.20			KOG1340	Pulmonary surfactant-associated protein B; Pulmonary surfactant-associated proteins promote alveolar stability by lowering the surface tension at the air- liquid interface in the peripheral air spaces. SP-B increases the collapse pressure of palmitic acid to nearly 70 millinewtons per meter	sp|P07988|PSPB_HUMAN Pulmonary surfactant-associated protein B OS=Homo sapiens OX=9606 GN=SFTPB PE=1 SV=3	pulmonary surfactant-associated protein B isoform 1 precursor [Homo sapiens] | sufactant apoprotein 18 precursor, partial [Homo sapiens] | pulmonary surfactant-associated protein B isoform X2 [Homo sapiens]	SapB_2:Saposin-like type B, region 2 | SapB_1:Saposin-like type B, region 1			Prosaposin
ENSG00000269855	6.879959076	1.853258283	0.77312523	2.397099733	0.016525425	0.048725336	1.781847361	1.312245156	RNF225	646862	GO:0016021,GO:0016567,GO:0061630,GO:0046872	9606.ENSP00000470441		ring finger protein 225	RNF225; ring finger protein 225	M0QZC1	NP_001182064.1	PF13445.11,PF13639.11			KOG2177	RING finger protein 225; Uncharacterized protein LOC646862	sp|M0QZC1|RN225_HUMAN RING finger protein 225 OS=Homo sapiens OX=9606 GN=RNF225 PE=3 SV=2	RING finger protein 225 [Homo sapiens]	zf-RING_UBOX:RING-type zinc-finger | zf-RING_2:Ring finger domain			Predicted E3 ubiquitin ligase
ENSG00000109063	457.9575519	1.852106902	0.115190451	16.07864956	3.60E-58	4.59E-55	57.44352351	54.33833704	MYH3	4621	GO:0051015,GO:0017018,GO:0005524,GO:0030048,GO:0000146,GO:0030326,GO:0060325,GO:0046034,GO:0007517,GO:0005829,GO:0003009,GO:0016887,GO:0030017,GO:0045214,GO:0030049,GO:0032982,GO:0005859,GO:0006470,GO:0070062,GO:0005516	9606.ENSP00000464317		myosin heavy chain 3	MYH3, CPSFS1A, CPSFS1B, CPSKF1A, CPSKF1B, DA2A, DA2B, DA2B3, DA8, HEMHC, MYHC-EMB, MYHSE1, SMHCE; myosin heavy chain 3	P13535	XP_025218135.1	PF01576.24		K10352	COG5022,KOG0161	Myosin-3; Muscle contraction; Belongs to the TRAFAC class myosin-kinesin ATPase superfamily. Myosin family	sp|P13535|MYH8_HUMAN Myosin-8 OS=Homo sapiens OX=9606 GN=MYH8 PE=1 SV=3	myosin-3 [Theropithecus gelada]	Myosin_tail_1:Myosin tail		MYH; myosin heavy chain	Myosin heavy chain | Myosin class II heavy chain
ENSG00000074660	6.693705524	1.849187265	0.742847942	2.489321382	0.012798721	0.039230629	1.89283342	1.406374733	SCARF1	8578	GO:0016322,GO:0005044,GO:0016358,GO:0030666,GO:0005515,GO:0004888,GO:0006898,GO:0030169,GO:0007155,GO:0006707,GO:0016021,GO:0005886,GO:0048680,GO:0010976	9606.ENSP00000263071		scavenger receptor class F member 1	SCARF1, SREC, SREC-I, SREC1; scavenger receptor class F member 1	Q14162	NP_663325.1,KAI2580459.1,KAI2580463.1,NP_003684.2	PF00053.29			KOG1218	Scavenger receptor class F member 1; Mediates the binding and degradation of acetylated low density lipoprotein (Ac-LDL). Mediates heterophilic interactions, suggesting a function as adhesion protein. Plays a role in the regulation of neurite-like outgrowth (By similarity); Scavenger receptors	sp|Q14162|SREC_HUMAN Scavenger receptor class F member 1 OS=Homo sapiens OX=9606 GN=SCARF1 PE=1 SV=3	scavenger receptor class F member 1 isoform 3 precursor [Homo sapiens] | scavenger receptor class F member 1 [Homo sapiens] | scavenger receptor class F member 1 [Homo sapiens] | scavenger receptor class F member 1 isoform 1 precursor [Homo sapiens]	Laminin_EGF:Laminin EGF domain			Proteins containing Ca2+-binding EGF-like domains
ENSG00000189045	16.4279313	1.848916798	0.480844834	3.84514227	0.000120483	0.00065389	3.919075976	3.184495105	ANKDD1B	728780	GO:0007165	9606.ENSP00000471417		ankyrin repeat and death domain containing 1B	ANKDD1B; ankyrin repeat and death domain containing 1B	A6NHY2	EAW95766.1,KAI2537962.1,EDL00890.1,KAI2537960.1,KAI2537961.1,NP_001263642.1,XP_011541920.1,KAI2537959.1	PF12796.12			KOG4177,COG0666	Ankyrin repeat and death domain containing 1B	sp|A6NHY2|AKD1B_HUMAN Ankyrin repeat and death domain-containing protein 1B OS=Homo sapiens OX=9606 GN=ANKDD1B PE=4 SV=3	hCG1655846 [Homo sapiens] | ankyrin repeat and death domain containing 1B, partial [Homo sapiens] | mCG114896, isoform CRA_a, partial [Mus musculus] | ankyrin repeat and death domain containing 1B [Homo sapiens] | ankyrin repeat and death domain containing 1B [Homo sapiens] | ankyrin repeat and death domain-containing protein 1B [Homo sapiens] | ankyrin repeat and death domain-containing protein …	Ank_2:Ankyrin repeats (3 copies)			Ankyrin | FOG: Ankyrin repeat
ENSG00000019582	36.26365304	1.848017263	0.33577093	5.503803636	3.72E-08	3.92E-07	7.429826692	6.406167546	CD74	972	GO:0046598,GO:0019883,GO:0051085,GO:0002286,GO:0042658,GO:0008283,GO:0023026,GO:0012507,GO:0090023,GO:0032757,GO:0042289,GO:0043123,GO:0044183,GO:0019886,GO:0070374,GO:0005515,GO:0005773,GO:0001516,GO:0010628,GO:0045059,GO:0030666,GO:0031394,GO:2000343,GO:0035693,GO:0048146,GO:0005771,GO:0016020,GO:0005765,GO:0006886,GO:0030336,GO:0042802,GO:0002792,GO:0019955,GO:0070206,GO:0043030,GO:0019882,GO:…	9606.ENSP00000009530		CD74 molecule	CD74, CLIP, DHLAG, HLADG, II, Ia-GAMMA, p33; CD74 molecule	P04233	NP_001020330.1,NP_004346.1,NP_001020329.1,KAI2539707.1,KAI2539706.1,PNI71944.1	PF09307.15	hsa04612,hsa05168,hsa05152	K06505	KOG1214,COG2272	HLA class II histocompatibility antigen gamma chain; Plays a critical role in MHC class II antigen processing by stabilizing peptide-free class II alpha/beta heterodimers in a complex soon after their synthesis and directing transport of the complex from the endoplasmic reticulum to the endosomal/lysosomal system where the antigen processing and binding of antigenic peptides to MHC class II takes…	sp|P04233|HG2A_HUMAN HLA class II histocompatibility antigen gamma chain OS=Homo sapiens OX=9606 GN=CD74 PE=1 SV=3	HLA class II histocompatibility antigen gamma chain isoform a [Homo sapiens] | HLA class II histocompatibility antigen gamma chain isoform b [Homo sapiens] | HLA class II histocompatibility antigen gamma chain isoform c [Homo sapiens] | CD74 molecule [Homo sapiens] | CD74 molecule [Homo sapiens] | CD74 isoform 1 [Pan troglodytes]	MHC2-interact:CLIP, MHC2 interacting	Antigen processing and presentation | Herpes simplex virus 1 infection | Tuberculosis	CD74, DHLAG; CD74 antigen	Nidogen and related basement membrane protein proteins | Carboxylesterase type B
ENSG00000084110	29.85475355	1.845417517	0.362099683	5.096435046	3.46E-07	3.06E-06	6.460786806	5.513962826	HAL	3034	GO:0004397,GO:0019557,GO:0006548,GO:0019556,GO:0005829,GO:0016841	9606.ENSP00000261208		histidine ammonia-lyase	HAL, HIS, HSTD; histidine ammonia-lyase	P42357	PNI65331.1,AAH96096.1,NP_002099.1,KAI2567429.1,NP_001245263.1,PNI65332.1	PF12053.13,PF00221.24	hsa00340,hsa01100	K01745	KOG0222,COG2986	Histidine ammonia-lyase	sp|P42357|HUTH_HUMAN Histidine ammonia-lyase OS=Homo sapiens OX=9606 GN=HAL PE=1 SV=1	HAL isoform 7 [Pan troglodytes] | HAL protein [Homo sapiens] | histidine ammonia-lyase isoform 1 [Homo sapiens] | histidine ammonia-lyase, partial [Homo sapiens] | histidine ammonia-lyase isoform 3 [Homo sapiens] | HAL isoform 11, partial [Pan troglodytes]	Par3_HAL_N_term:N-terminal of Par3 and HAL proteins | Lyase_aromatic:Aromatic amino acid lyase	Histidine metabolism | Metabolic pathways	hutH, HAL; histidine ammonia-lyase [EC:4.3.1.3]	Phenylalanine and histidine ammonia-lyase | Histidine ammonia-lyase
ENSG00000171786	25.87704585	1.841441262	0.399391003	4.610622795	4.01E-06	2.97E-05	5.396352944	4.52757776	NHLH1	4807	GO:0030154,GO:0046983,GO:0006357,GO:0001228,GO:0000981,GO:0005515,GO:0007417,GO:0045944,GO:0005634,GO:1990837,GO:0000978,GO:0000785,GO:0000977	9606.ENSP00000302189	bHLH	nescient helix-loop-helix 1	NHLH1, HEN1, NSCL, NSCL1, bHLHa35; nescient helix-loop-helix 1	Q02577	XP_004858770.1			K09075	KOG4029	Helix-loop-helix protein 1; May serve as DNA-binding protein and may be involved in the control of cell-type determination, possibly within the developing nervous system; Basic helix-loop-helix proteins	sp|Q02577|HEN2_HUMAN Helix-loop-helix protein 2 OS=Homo sapiens OX=9606 GN=NHLH2 PE=1 SV=1	helix-loop-helix protein 1 [Heterocephalus glaber]			NHLH, HEN, NSCL; nescient helix-loop-helix protein	Transcription factor HAND2/Transcription factor TAL1/TAL2/LYL1
ENSG00000159224	9.683894149	1.833734078	0.635876837	2.883788135	0.00392923	0.014378962	2.405692542	1.84227247	GIP	2695	GO:0033993,GO:0010828,GO:0060291,GO:0038192,GO:0031769,GO:0031018,GO:0034774,GO:0005576,GO:0005179,GO:0055123,GO:0014070,GO:0031767,GO:0070328,GO:0008344,GO:0043200,GO:0050796,GO:0005788,GO:0019233,GO:0048678,GO:0042304,GO:0007165,GO:0042594,GO:0070094,GO:0043025,GO:0009410,GO:0043950,GO:0005615,GO:0035640,GO:0005515,GO:0007189,GO:0009749,GO:0043434,GO:0032024,GO:0010269,GO:0007565,GO:0007613,GO:…	9606.ENSP00000350005		gastric inhibitory polypeptide	GIP; gastric inhibitory polypeptide	P09681	NP_004114.1	PF00123.25	hsa04080,hsa04024,hsa04911	K05258		Gastric inhibitory polypeptide; Potent stimulator of insulin secretion and relatively poor inhibitor of gastric acid secretion; Endogenous ligands	sp|P09681|GIP_HUMAN Gastric inhibitory polypeptide OS=Homo sapiens OX=9606 GN=GIP PE=1 SV=1	gastric inhibitory polypeptide preproprotein [Homo sapiens]	Hormone_2:Peptide hormone	Neuroactive ligand-receptor interaction | cAMP signaling pathway | Insulin secretion	GIP; gastric inhibitory polypeptide
ENSG00000076242	6.666965598	1.833626523	0.748045026	2.451224804	0.014237101	0.042970328	1.846578447	1.366831329	MLH1	4292	GO:0005654,GO:0009617,GO:0005524,GO:0032389,GO:0051257,GO:0005634,GO:0048298,GO:0008630,GO:0005715,GO:0007129,GO:0001673,GO:0032137,GO:0032300,GO:0032407,GO:0006303,GO:0003697,GO:0006298,GO:0048477,GO:0016446,GO:0000795,GO:0016020,GO:0016321,GO:0045950,GO:0016887,GO:0000289,GO:0045141,GO:0043060,GO:0007283,GO:0019899,GO:0005515,GO:0048304,GO:0000712,GO:0003682,GO:0005694,GO:0005712,GO:0045190,GO:…	9606.ENSP00000231790		mutL homolog 1	MLH1, COCA2, FCC2, HNPCC, HNPCC2, LYNCH2, MLH-1, MMRCS1, hMLH1; mutL homolog 1	P40692	PNI73897.1,NP_001245200.1,NP_001161089.1,ABW69165.1,KAI2528812.1,KAI2528801.1,KAI2528813.1,KAI2528803.1,PNI73894.1,PNI73904.1,NP_001341557.1,AAT44531.1,KAI2528811.1,NP_000240.1,NP_001341559.1,XP_025233147.1,KAI2528799.1	PF13589.11,PF16413.10,PF02518.31,PF01119.24	hsa05213,hsa05226,hsa03430,hsa05210,hsa01524,hsa05200,hsa03460	K08734	KOG1979,COG0323	DNA mismatch repair protein Mlh1; Heterodimerizes with PMS2 to form MutL alpha, a component of the post-replicative DNA mismatch repair system (MMR). DNA repair is initiated by MutS alpha (MSH2-MSH6) or MutS beta (MSH2-MSH6) binding to a dsDNA mismatch, then MutL alpha is recruited to the heteroduplex. Assembly of the MutL-MutS- heteroduplex ternary complex in presence of RFC and PCNA is sufficie…	sp|P40692|MLH1_HUMAN DNA mismatch repair protein Mlh1 OS=Homo sapiens OX=9606 GN=MLH1 PE=1 SV=1	MLH1 isoform 5 [Pan troglodytes] | DNA mismatch repair protein Mlh1 isoform 4 [Homo sapiens] | DNA mismatch repair protein Mlh1 isoform 2 [Homo sapiens] | MutL-like 1 protein, partial [Homo sapiens] | mutL-like 1, partial [Homo sapiens] | mutL-like 1 [Homo sapiens] | mutL-like 1, partial [Homo sapiens] | mutL-like 1 [Homo sapiens] | MLH1 isoform 2 [Pan troglodytes] | MLH1 isoform 13 [Pan troglody…	HATPase_c_3:Histidine kinase-, DNA gyrase B-, and HSP90-like ATPase | Mlh1_C:DNA mismatch repair protein Mlh1 C-terminus | HATPase_c:Histidine kinase-, DNA gyrase B-, and HSP90-like ATPase | DNA_mis_repair:DNA mismatch repair protein, C-terminal domain	Endometrial cancer | Gastric cancer | Mismatch repair | Colorectal cancer | Platinum drug resistance | Pathways in cancer | Fanconi anemia pathway	MLH1; DNA mismatch repair protein MLH1	DNA mismatch repair protein - MLH1 family | DNA mismatch repair enzyme (predicted ATPase)
ENSG00000159289	24.92799918	1.832955185	0.390026836	4.699561709	2.61E-06	2.00E-05	5.583824931	4.699400113	GOLGA6A	124,907,523,342,096	GO:0000137,GO:0032580,GO:0051225,GO:0007030,GO:0005515,GO:0005801	9606.ENSP00000290438		golgin A6 family member A	golgin subfamily A member 6A-like | GOLGA6A, GLP, GOLGA6; golgin A6 family member A	Q9NYA3	NP_001033729.2	PF15070.11		K20358	KOG4725	Golgin A6 family member A; Belongs to the GOLGA6 family	sp|Q9NYA3|GOG6A_HUMAN Golgin subfamily A member 6A OS=Homo sapiens OX=9606 GN=GOLGA6A PE=1 SV=3	golgin subfamily A member 6A [Homo sapiens]	GOLGA2L5:Putative golgin subfamily A member 2-like protein 5		GOLGA2; golgin subfamily A member 2	Uncharacterized conserved protein
MSTRG.29972	64.43894103	1.825029966	0.272699422	6.692459982	2.19E-11	3.81E-10	10.65866486	9.418582367	RPP21	79897	GO:0043229,GO:0044238,GO:1990904,GO:0043231,GO:0032991,GO:0005829,GO:0046483,GO:0043228,GO:0005622,GO:0005655,GO:0005634,GO:0044237,GO:0099116,GO:0042221,GO:0000966,GO:0006139,GO:0044446,GO:0034641,GO:0008033,GO:0006399,GO:0005730,GO:0006807,GO:0034470,GO:0043233,GO:0034660,GO:0042493,GO:0071704,GO:1902494,GO:0016070,GO:0030677,GO:0034471,GO:0005623,GO:0001682,GO:0005575,GO:1905348,GO:0031981,GO:…	9606.ENSP00000409799		RNAse P Rpr2/Rpp21/SNM1 subunit domain		Q9H633	XP_012358629.2	PF04032.21		K03540	KOG4394,COG2023	Ribonuclease P protein subunit p21; Component of ribonuclease P, a protein complex that generates mature tRNA molecules by cleaving their 5'-ends; Belongs to the eukaryotic/archaeal RNase P protein component 4 family	sp|Q9H633|RPP21_HUMAN Ribonuclease P protein subunit p21 OS=Homo sapiens OX=9606 GN=RPP21 PE=1 SV=1	ribonuclease P protein subunit p21 isoform X1 [Nomascus leucogenys]	Rpr2:RNAse P Rpr2/Rpp21/SNM1 subunit domain		RPR2, RPP21; ribonuclease P protein subunit RPR2 [EC:3.1.26.5]	RNase P subunit that is not also a subunit of RNase MRP, involved in pre-tRNA processing | RNase P subunit RPR2
ENSG00000149735	10.53054362	1.824896466	0.625374501	2.918085821	0.003521874	0.013093212	2.453226181	1.882953814	GPHA2	170589	GO:0051427,GO:0046982,GO:0005615,GO:0007166,GO:0005515,GO:0007189,GO:0005576,GO:0005179,GO:0031531	9606.ENSP00000279168		glycoprotein hormone subunit alpha 2	GPHA2, A2, GPA2, ZSIG51; glycoprotein hormone subunit alpha 2	Q96T91	NP_570125.1,KAI2560813.1	PF00236.23,PF03045.20	hsa04080,hsa04024			Glycoprotein hormone alpha-2; Functions as a heterodimeric glycoprotein hormone with GPHB5 able to bind and activate the thyroid-stimulating hormone receptor (TSHR), leading to increased cAMP production. Plays a central role in controlling thyroid cell metabolism; Belongs to the glycoprotein hormones subunit alpha family	sp|Q96T91|GPHA2_HUMAN Glycoprotein hormone alpha-2 OS=Homo sapiens OX=9606 GN=GPHA2 PE=1 SV=1	glycoprotein hormone alpha-2 precursor [Homo sapiens] | glycoprotein hormone subunit alpha 2 [Homo sapiens]	Hormone_6:Glycoprotein hormone | DAN:DAN domain	Neuroactive ligand-receptor interaction | cAMP signaling pathway
ENSG00000138347	12.94445793	1.822257417	0.550023445	3.313054076	0.000922831	0.004034082	3.034877658	2.394255246	MYPN	84665	GO:0017124,GO:0030018,GO:0030424,GO:0070593,GO:0007156,GO:0007411,GO:0005515,GO:0045214,GO:0005634,GO:0008092,GO:0098632,GO:0005886,GO:0003779,GO:0051371,GO:0031674	9606.ENSP00000351790		myopalladin	MYPN, CMD1DD, CMH22, CMYP24, MYOP, NEM11, RCM4; myopalladin	Q86TC9	EAW54267.1,CAD38923.2,KAI2555957.1,XP_016872322.1,XP_012656777.1,CAD91155.1	PF07679.21,PF13927.11		K22028		Myopalladin; Component of the sarcomere that tethers together nebulin (skeletal muscle) and nebulette (cardiac muscle) to alpha-actinin, at the Z lines; Belongs to the myotilin/palladin family	sp|Q86TC9|MYPN_HUMAN Myopalladin OS=Homo sapiens OX=9606 GN=MYPN PE=1 SV=2	myopalladin, isoform CRA_a [Homo sapiens] | hypothetical protein, partial [Homo sapiens] | myopalladin [Homo sapiens] | myopalladin isoform X1 [Homo sapiens] | myopalladin isoform X2 [Otolemur garnettii] | hypothetical protein [Homo sapiens]	I-set:Immunoglobulin I-set domain | Ig_3:Immunoglobulin domain		MYPN; myopalladin
ENSG00000169548	8.881163319	1.821960793	0.667448268	2.729740838	0.006338413	0.02156042	2.19801945	1.666342779	ZNF280A	129025	GO:0006357,GO:0000981,GO:0005515,GO:0006355,GO:0005634,GO:0000978,GO:0046872	9606.ENSP00000302855	Others	zinc finger protein 280A	ZNF280A, 3'OY11.1, SUHW1, ZNF280, ZNF636; zinc finger protein 280A	P59817	NP_542778.2	PF13836.11			KOG1721	Zinc finger protein 280A; May function as a transcription factor	sp|P59817|Z280A_HUMAN Zinc finger protein 280A OS=Homo sapiens OX=9606 GN=ZNF280A PE=1 SV=4	zinc finger protein 280A [Homo sapiens]	DUF4195:Domain of unknown function (DUF4195)			FOG: Zn-finger
ENSG00000188643	6.664789377	1.820758792	0.752892111	2.418352863	0.01559095	0.046388718	1.807127435	1.333587625	S100A16	140576	GO:0048306,GO:0051592,GO:0005829,GO:0005509,GO:0005730,GO:0005615,GO:0005515,GO:0005634,GO:0005886,GO:0005737,GO:0042803,GO:0003723,GO:0070062	9606.ENSP00000357693		S100 calcium binding protein A16	S100A16, AAG13, DT1P1A7, S100F; S100 calcium binding protein A16	Q96FQ6	NP_001303936.1	PF01023.24				Protein S100-A16; Calcium-binding protein. Binds one calcium ion per monomer. Can promote differentiation of adipocytes (in vitro) (By similarity). Overexpression in preadipocytes increases their proliferation, enhances adipogenesis and reduces insulin-stimulated glucose uptake (By similarity); Belongs to the S-100 family	sp|Q96FQ6|S10AG_HUMAN Protein S100-A16 OS=Homo sapiens OX=9606 GN=S100A16 PE=1 SV=1	protein S100-A16 [Homo sapiens]	S_100:S-100/ICaBP type calcium binding domain
ENSG00000078814	98.72062135	1.819218474	0.227030299	8.013108735	1.12E-15	3.48E-14	14.9513847	13.45792154	MYH7B	57644	GO:0051015,GO:0032982,GO:0005524,GO:0005515,GO:0003774,GO:0016459,GO:0016020	9606.ENSP00000262873		myosin heavy chain 7B	MYH7B, MHC14, MYH14, lncMYH7b; myosin heavy chain 7B	A7E2Y1	KAI2594561.1,XP_017174697.1,KAI2594560.1,KAI2594562.1,KAI2594557.1	PF01576.24,PF00063.26		K10352	COG5022,KOG0161	Myosin-7B; Involved in muscle contraction; Myosin heavy chains	sp|A7E2Y1|MYH7B_HUMAN Myosin-7B OS=Homo sapiens OX=9606 GN=MYH7B PE=1 SV=4	myosin heavy chain 7B, partial [Homo sapiens] | myosin-7B isoform X3 [Mus musculus] | myosin heavy chain 7B, partial [Homo sapiens] | myosin heavy chain 7B, partial [Homo sapiens] | myosin heavy chain 7B, partial [Homo sapiens]	Myosin_tail_1:Myosin tail | Myosin_head:Myosin head (motor domain)		MYH; myosin heavy chain	Myosin heavy chain | Myosin class II heavy chain
ENSG00000274210	8.651262238	1.818682415	0.664814134	2.735625378	0.006226186	0.021254325	2.205777891	1.672552689	RNVU1-27	124904621					U1 spliceosomal RNA
ENSG00000171951	13.31430676	1.81476401	0.535451827	3.389219942	0.000700918	0.003161636	3.154332998	2.500088104	SCG2	7857	GO:0048245,GO:0042056,GO:0030141,GO:2001237,GO:0001938,GO:0035556,GO:0043542,GO:0005788,GO:0005125,GO:0050930,GO:0001937,GO:0000165,GO:0001525,GO:2000352,GO:0009306,GO:0005615,GO:0005515,GO:0006954,GO:0098992,GO:0050918	9606.ENSP00000304133		secretogranin II	SCG2, CHGC, EM66, SN, SgII; secretogranin II	P13521,Q5R4M6	AAA36607.1,NP_003460.2	PF01271.22				Secretogranin-2; Secretogranin-2 is a neuroendocrine secretory granule protein, which is the precursor for biologically active peptides; Granins	sp|P13521|SCG2_HUMAN Secretogranin-2 OS=Homo sapiens OX=9606 GN=SCG2 PE=1 SV=2 | sp|Q5R4M6|SCG2_PONAB Secretogranin-2 OS=Pongo abelii OX=9601 GN=SCG2 PE=2 SV=1	secretogranin II [Homo sapiens] | secretogranin-2 precursor [Homo sapiens]	Granin:Granin (chromogranin or secretogranin)
ENSG00000106327	8.616010456	1.807827291	0.657375048	2.750069837	0.005958256	0.020502678	2.224880808	1.688189403	TFR2	7036	GO:0039706,GO:0004998,GO:0006826,GO:0031410,GO:0010039,GO:1990712,GO:0005887,GO:0090277,GO:0033572,GO:0140298,GO:0005886,GO:0071281,GO:0006953,GO:0045807,GO:1903319,GO:0009897,GO:0045944,GO:0006898,GO:0005515,GO:0055072,GO:0006879	9606.ENSP00000420525		transferrin receptor 2	TFR2, HFE3, TFRC2; transferrin receptor 2	Q9UP52	KAI2547071.1,NP_003218.2,PNI92745.1	PF04389.22,PF02225.27			KOG2195,COG2234	Transferrin receptor protein 2; Mediates cellular uptake of transferrin-bound iron in a non-iron dependent manner. May be involved in iron metabolism, hepatocyte function and erythrocyte differentiation; Belongs to the peptidase M28 family. M28B subfamily	sp|Q9UP52|TFR2_HUMAN Transferrin receptor protein 2 OS=Homo sapiens OX=9606 GN=TFR2 PE=1 SV=1	transferrin receptor 2 [Homo sapiens] | transferrin receptor protein 2 isoform 1 [Homo sapiens] | TFR2 isoform 10, partial [Pan troglodytes]	Peptidase_M28:Peptidase family M28 | PA:PA domain			Transferrin receptor and related proteins containing the protease-associated (PA) domain | Predicted aminopeptidases
ENSG00000233822	106.0141505	1.80507423	0.2188424	8.248283828	1.61E-16	5.53E-15	15.79402367	14.25762542	H2BC15	8341	GO:0005654,GO:0046982,GO:0005829,GO:0000786,GO:0003677,GO:0006334,GO:0005634,GO:0070062	9606.ENSP00000483903		H2B clustered histone 15	H2BC15, H2B/d, H2BFD, HIST1H2BN; H2B clustered histone 15	P62807,Q64478	XP_034817511.1,XP_025746799.1	PF00125.29	hsa04613,hsa05203,hsa05034,hsa05322	K11252	KOG1744	Histone H2B type 1-N; Core component of nucleosome. Nucleosomes wrap and compact DNA into chromatin, limiting DNA accessibility to the cellular machineries which require DNA as a template. Histones thereby play a central role in transcription regulation, DNA repair, DNA replication and chromosomal stability. DNA accessibility is regulated via a complex set of post-translational modifications of h…	sp|P62807|H2B1C_HUMAN Histone H2B type 1-C/E/F/G/I OS=Homo sapiens OX=9606 GN=H2BC4 PE=1 SV=4 | sp|Q64478|H2B1H_MOUSE Histone H2B type 1-H OS=Mus musculus OX=10090 GN=H2bc9 PE=1 SV=3	histone H2B type 1-N isoform X2 [Pan paniscus] | uncharacterized protein LOC112838222 [Callorhinus ursinus]	Histone:Core histone H2A/H2B/H3/H4	Neutrophil extracellular trap formation | Viral carcinogenesis | Alcoholism | Systemic lupus erythematosus	H2B; histone H2B	Histone H2B
ENSG00000118094	6.571002367	1.803607427	0.753112886	2.394869961	0.016626261	0.048988639	1.779205412	1.309904625	TREH	11181	GO:0005991,GO:0046658,GO:0005993,GO:0070062,GO:0004555,GO:0009887,GO:0031225	9606.ENSP00000264029		trehalase	TREH, TRE, TREA, TREHD; trehalase	O43280	NP_009111.2,PNI65979.1,NP_001287994.1	PF01204.23	hsa00500,hsa01100	K01194	COG1626,KOG0602	Trehalase; Intestinal trehalase is probably involved in the hydrolysis of ingested trehalose; Belongs to the glycosyl hydrolase 37 family	sp|O43280|TREA_HUMAN Trehalase OS=Homo sapiens OX=9606 GN=TREH PE=1 SV=2	trehalase isoform 1 precursor [Homo sapiens] | TREH isoform 4 [Pan troglodytes] | trehalase isoform 2 precursor [Homo sapiens]	Trehalase:Trehalase	Starch and sucrose metabolism | Metabolic pathways	TREH, treA, treF; alpha,alpha-trehalase [EC:3.2.1.28]	Neutral trehalase | Neutral trehalase
ENSG00000133636	35.30373889	1.801030117	0.342367586	5.260515862	1.44E-07	1.37E-06	6.842688896	5.862006649	NTS	4922	GO:0007165,GO:0048018,GO:0051897,GO:0005515,GO:0043679,GO:0010628,GO:0005576,GO:0030133,GO:0051092,GO:0007218,GO:0005184,GO:0010629,GO:0043231,GO:0071855	9606.ENSP00000256010		neurotensin	NTS, NMN-125, NN, NT, NT/N, NTS1; neurotensin	P30990	NP_006174.1,EAW97400.1	PF07421.16	hsa04080	K05235		Neurotensin/neuromedin N; Neurotensin may play an endocrine or paracrine role in the regulation of fat metabolism. It causes contraction of smooth muscle; Belongs to the neurotensin family	sp|P30990|NEUT_HUMAN Neurotensin/neuromedin N OS=Homo sapiens OX=9606 GN=NTS PE=1 SV=2	neurotensin/neuromedin N preproprotein [Homo sapiens] | neurotensin, isoform CRA_a [Homo sapiens]	Pro-NT_NN:Neurotensin/neuromedin N precursor	Neuroactive ligand-receptor interaction	NTS; neurotensin
ENSG00000280278	37.3646495	1.797707381	0.341078277	5.270659266	1.36E-07	1.31E-06	6.866669942	5.883535432	FLJ30679	146512				uncharacterized protein FLJ30679
ENSG00000128604	21.66732133	1.794994128	0.449163993	3.996300141	6.43E-05	0.000371337	4.19151792	3.43023216	IRF5	3663	GO:0001228,GO:0005634,GO:0032495,GO:0005737,GO:0000978,GO:0043565,GO:0032727,GO:0000981,GO:0005829,GO:0032481,GO:0043065,GO:0032728,GO:0042802,GO:0045944,GO:1990837,GO:0032494,GO:0000785,GO:0002376,GO:0006357,GO:0005515,GO:0006954,GO:0019221,GO:0032735,GO:0019901,GO:0045087,GO:0051607	9606.ENSP00000349770	IRF	interferon regulatory factor 5	IRF5, SLEB10; interferon regulatory factor 5	Q13568	NP_001092099.1,XP_032617571.1,NP_001229381.1,KAI2547827.1,NP_001092097.2,ABB88961.1,KAI2547825.1	PF10401.14,PF00605.22	hsa04620	K09446		Interferon regulatory factor 5; Transcription factor involved in the induction of interferons IFNA and INFB and inflammatory cytokines upon virus infection. Activated by TLR7 or TLR8 signaling; Belongs to the IRF family	sp|Q13568|IRF5_HUMAN Interferon regulatory factor 5 OS=Homo sapiens OX=9606 GN=IRF5 PE=1 SV=2	interferon regulatory factor 5 isoform d [Homo sapiens] | interferon regulatory factor 5 isoform X2 [Hylobates moloch] | interferon regulatory factor 5 isoform e [Homo sapiens] | interferon regulatory factor 5 [Homo sapiens] | interferon regulatory factor 5 isoform b [Homo sapiens] | interferon regulatory factor 5 variant 11 [Homo sapiens] | interferon regulatory factor 5, partial [Homo sapiens]	IRF-3:Interferon-regulatory factor 3 | IRF:Interferon regulatory factor transcription factor	Toll-like receptor signaling pathway	IRF5; interferon regulatory factor 5
ENSG00000141738	14.03479353	1.78747655	0.533633519	3.349633195	0.000809186	0.003588388	3.091951424	2.445100578	GRB7	2886	GO:0010494,GO:0005925,GO:0007173,GO:0035091,GO:0008286,GO:0017148,GO:0005515,GO:0030335,GO:0042802,GO:0042995,GO:0019901,GO:0034063,GO:0005886,GO:0003723,GO:0005829,GO:0046627	9606.ENSP00000403459		growth factor receptor bound protein 7	GRB7; growth factor receptor bound protein 7	Q14451	NP_001229371.2,KAI2582700.1,NP_001317136.1,KAI2582701.1,KAI2582695.1	PF00169.34			KOG3751	Growth factor receptor-bound protein 7; Adapter protein that interacts with the cytoplasmic domain of numerous receptor kinases and modulates down-stream signaling. Promotes activation of down-stream protein kinases, including STAT3, AKT1, MAPK1 and/or MAPK3. Promotes activation of HRAS. Plays a role in signal transduction in response to EGF. Plays a role in the regulation of cell proliferation a…	sp|Q14451|GRB7_HUMAN Growth factor receptor-bound protein 7 OS=Homo sapiens OX=9606 GN=GRB7 PE=1 SV=2	growth factor receptor-bound protein 7 isoform b [Homo sapiens] | growth factor receptor bound protein 7 [Homo sapiens] | growth factor receptor-bound protein 7 isoform c [Homo sapiens] | growth factor receptor bound protein 7, partial [Homo sapiens] | growth factor receptor bound protein 7 [Homo sapiens]	PH:PH domain			Growth factor receptor-bound proteins (GRB7, GRB10, GRB14)
ENSG00000151790	9.303788049	1.785859889	0.636676989	2.804970057	0.005032125	0.017712887	2.298248543	1.751710652	TDO2	6999	GO:0019825,GO:0019441,GO:0005829,GO:0005515,GO:0042802,GO:0004833,GO:0020037,GO:0051289,GO:0019442,GO:0016597,GO:1904842,GO:0046872	9606.ENSP00000444788		tryptophan 2,3-dioxygenase	TDO2, HYPTRP, TDO, TO, TPH2, TRPO; tryptophan 2,3-dioxygenase	P48775	NP_005642.1,6A4I_A	PF03301.18	hsa01240,hsa00380,hsa01100	K00453	KOG3906,COG3483	Tryptophan 2,3-dioxygenase; Heme-dependent dioxygenase that catalyzes the oxidative cleavage of the L-tryptophan (L-Trp) pyrrole ring and converts L- tryptophan to N-formyl-L-kynurenine. Catalyzes the oxidative cleavage of the indole moiety	sp|P48775|T23O_HUMAN Tryptophan 2,3-dioxygenase OS=Homo sapiens OX=9606 GN=TDO2 PE=1 SV=1	tryptophan 2,3-dioxygenase [Homo sapiens] | Crystal Structure of human TDO inhibitor complex [Homo sapiens]	Trp_dioxygenase:Tryptophan 2,3-dioxygenase	Biosynthesis of cofactors | Tryptophan metabolism | Metabolic pathways	TDO2, kynA; tryptophan 2,3-dioxygenase [EC:1.13.11.11]	Tryptophan 2,3-dioxygenase | Tryptophan 2,3-dioxygenase (vermilion)
ENSG00000250731	13.93700254	1.784752402	0.540713683	3.300734674	0.00096432	0.004199598	3.015778692	2.376792323	TPM3P6
ENSG00000185739	8.566726728	1.78210024	0.667525955	2.669709283	0.007591695	0.025112178	2.119661273	1.600115617	SRL	6345	GO:0006897,GO:0033017,GO:0005886,GO:0016197,GO:0005737,GO:0005525,GO:0043231,GO:0033018	9606.ENSP00000382518		sarcalumenin	SRL, SAR; sarcalumenin	Q86TD4	NP_001092284.1,KAI2576850.1,XP_030653994.1	PF00350.28			KOG1954,KOG3544	Sarcalumenin; May be involved in the regulation of calcium transport	sp|Q86TD4|SRCA_HUMAN Sarcalumenin OS=Homo sapiens OX=9606 GN=SRL PE=1 SV=3	sarcalumenin isoform 1 precursor [Homo sapiens] | sarcalumenin, partial [Homo sapiens] | sarcalumenin isoform X1 [Nomascus leucogenys]	Dynamin_N:Dynamin family			Endocytosis/signaling protein EHD1maNOG00182 | Collagens (type IV and type XIII), and related proteins
ENSG00000170684	385.3769106	1.77617667	0.139844909	12.70104635	5.83E-37	1.67E-34	36.23400105	33.77717459	ZNF296	162979	GO:0007283,GO:0000122,GO:0006357,GO:0005515,GO:0003700,GO:0045944,GO:0005634,GO:1990837,GO:0000978,GO:0046872,GO:0005575	9606.ENSP00000302770	zf-C2H2	zinc finger protein 296	ZNF296, ZFP296, ZNF342; zinc finger protein 296	Q8WUU4	NP_660331.1				KOG1721	Zinc finger protein 296; May be a transcriptional corepressor with KLF4; Zinc fingers C2H2-type	sp|Q8WUU4|ZN296_HUMAN Zinc finger protein 296 OS=Homo sapiens OX=9606 GN=ZNF296 PE=1 SV=1	zinc finger protein 296 [Homo sapiens]				FOG: Zn-finger
ENSG00000143127	46.85407747	1.775273592	0.294314664	6.031889703	1.62E-09	2.13E-08	8.790341921	7.671927183	ITGA10	8515	GO:0008305,GO:0009897,GO:0034680,GO:0007229,GO:0007160,GO:0098609,GO:0098639,GO:0005886,GO:0005518,GO:0005178,GO:0046872,GO:0033627	9606.ENSP00000358310		integrin subunit alpha 10	ITGA10, PRO827; integrin subunit alpha 10	O75578	EAW71424.1,NP_001289970.1	PF08441.17	hsa05412,hsa04151,hsa04810,hsa04510,hsa05414,hsa05165,hsa05410,hsa04512	K06586	KOG3637	Integrin alpha-10; Integrin alpha-10/beta-1 is a receptor for collagen; Belongs to the integrin alpha chain family	sp|O75578|ITA10_HUMAN Integrin alpha-10 OS=Homo sapiens OX=9606 GN=ITGA10 PE=2 SV=2	integrin, alpha 10, isoform CRA_a [Homo sapiens] | integrin alpha-10 isoform 3 precursor [Homo sapiens]	Integrin_A_Ig_1:Integrin alpha Ig-like domain 1	Arrhythmogenic right ventricular cardiomyopathy | PI3K-Akt signaling pathway | Regulation of actin cytoskeleton | Focal adhesion | Dilated cardiomyopathy | Human papillomavirus infection | Hypertrophic cardiomyopathy | ECM-receptor interaction	ITGA10; integrin alpha 10	Vitronectin receptor, alpha subunit
ENSG00000274997	14.80749442	1.769416005	0.500666228	3.534122946	0.000409131	0.001960335	3.38813791	2.707669775	H2AC12	85235	GO:0046982,GO:0003674,GO:0000786,GO:0003677,GO:0008150,GO:0005634,GO:0070062	9606.ENSP00000366679		H2A clustered histone 12	H2AC12, H2A/S, H2AFALii, H2AH, HIST1H2AH, dJ86C11.1; H2A clustered histone 12	Q96KK5	XP_008566075.1	PF07992.19	hsa04613,hsa04217,hsa05034,hsa05322	K11251	COG5262,KOG1756	Histone H2A type 1-H; Core component of nucleosome. Nucleosomes wrap and compact DNA into chromatin, limiting DNA accessibility to the cellular machineries which require DNA as a template. Histones thereby play a central role in transcription regulation, DNA repair, DNA replication and chromosomal stability. DNA accessibility is regulated via a complex set of post-translational modifications of h…	sp|Q96KK5|H2A1H_HUMAN Histone H2A type 1-H OS=Homo sapiens OX=9606 GN=H2AC12 PE=1 SV=3	PREDICTED: histone H2A type 1 isoform X1 [Galeopterus variegatus]	Pyr_redox_2:Pyridine nucleotide-disulphide oxidoreductase	Neutrophil extracellular trap formation | Necroptosis | Alcoholism | Systemic lupus erythematosus	H2A; histone H2A	Histone H2A | Histone 2A
[truncated: 715 more rows]
